# Supplementary material for: Corrigendum to “Citation analysis of scientific categories” [Heliyon 3 (5) (May 2017) e00300]
Source: Heliyon. 2019 Mar 20;5(3):e01243. doi: 10.1016/j.heliyon.2019.e01243 (PMC6431728; doi:10.1016/j.heliyon.2019.e01243)
Supplement: Table S1 — Top 10 journals per category. [file mmc1.xlsx]

## Sheet: journal info
Category	Journal	Nart	Ncit	NIF,journal	NIF,avg	Sequence	SNo. journals	IF x Nart	IFweighted	Total cites (top 10)
MATERIALS SCIENCE MULTIDISCIPLINARY	NANO LETTERS	97	37068	13.592	13.592	1	97	1318.42
	ACS NANO	87	36295	12.881	13.2365	1	184	2439.07
	ADVANCED MATERIALS	81	28982	17.493	14.6553	2	265	3856
	NATURE MATERIALS	61	25036	36.503	20.1172	3	326	6082.69
	NATURE NANOTECHNOLOGY	42	22295	34.048	22.9034	4	368	7512.7
	ADVANCED FUNCTIONAL MATERIALS	22	8218	11.805	21.0537	5	390	7772.41
	JOURNAL OF MATERIALS CHEMISTRY	16	5915	6.625	18.9924	6	406	7878.41
	JOURNAL OF PHYSICAL CHEMISTRY LETTERS	15	6299	7.458	17.5506	7	421	7990.28
	CARBON	12	4588	6.196	16.289	8	433	8064.63
	CHEMISTRY OF MATERIALS	11	4594	8.354	15.4955	9	444	8156.53	18.3706	179290
CHEMISTRY MULTIDISCIPLINARY	JOURNAL OF THE AMERICAN CHEMICAL SOCIETY	117	43754	12.113	12.113	1	117	1417.22
	NANO LETTERS	84	33929	13.592	12.8525	1	84	2558.95
	ACS NANO	80	34585	12.881	12.862	2	164	3589.43
	ADVANCED MATERIALS	60	23865	17.493	14.0197	3	224	4639.01
	ANGEWANDTE CHEMIE-INTERNATIONAL EDITION	32	11788	11.261	13.468	4	256	4999.36
	ENERGY & ENVIRONMENTAL SCIENCE	24	8189	20.523	14.6438	5	280	5491.91
	NATURE CHEMISTRY	21	8033	25.325	16.1697	6	301	6023.74
	ADVANCED FUNCTIONAL MATERIALS	20	7727	11.805	15.6241	7	321	6259.84
	CHEMICAL COMMUNICATIONS	15	5329	6.834	14.6474	8	336	6362.35
	NANOSCALE	9	3207	7.394	13.9221	9	345	6428.89	18.6345	180406
PHYSICS APPLIED	NANO LETTERS	147	47562	13.592	13.592	1	147	1998.02	0
	ADVANCED MATERIALS	126	38566	17.493	15.5425	1	273	4202.14	0
	NATURE MATERIALS	93	31697	36.503	22.5293	2	366	7596.92	0
	ADVANCED FUNCTIONAL MATERIALS	37	11344	11.805	19.8483	3	403	8033.71	0
	NATURE PHOTONICS	30	11416	32.386	22.3558	4	433	9005.29	0
	SMALL	13	4128	8.368	20.0245	5	446	9114.07	0
	PROGRESS IN PHOTOVOLTAICS	12	4719	7.584	18.2473	6	458	9205.08	0
	NANOSCALE	12	3861	7.394	16.8906	7	470	9293.81	0
	ADVANCED ENERGY MATERIALS	7	1841	16.146	16.8079	8	477	9406.83	0
	APPLIED PHYSICS LETTERS	6	1610	3.302	15.4573	9	483	9426.64	19.5169	156744
CHEMISTRY PHYSICAL	NANO LETTERS	106	39146	13.592	13.592	1	106	1440.75	0
	ACS NANO	91	37218	12.881	13.2365	1	197	2612.92	0
	ADVANCED MATERIALS	89	30825	17.493	14.6553	2	286	4169.8	0
	NATURE MATERIALS	65	25966	36.503	20.1172	3	351	6542.49	0
	ADVANCED FUNCTIONAL MATERIALS	25	8902	11.805	18.4548	4	376	6837.62	0
	JOURNAL OF MATERIALS CHEMISTRY	19	6609	6.626	16.4833	5	395	6963.51	0
	JOURNAL OF PHYSICAL CHEMISTRY LETTERS	17	6767	7.458	15.194	6	412	7090.3	0
	CHEMISTRY OF MATERIALS	13	5053	8.354	14.339	7	425	7198.9	0
	CARBON	13	4818	6.196	13.4342	8	438	7279.45	0
	JOURNAL OF PHYSICAL CHEMISTRY C	12	3537	4.772	12.568	9	450	7336.71	16.3038	168841
BIOCHEMISTRY MOLECULAR BIOLOGY	CELL	165	50895	32.242	32.242	1	165	5319.93	0
	NUCLEIC ACIDS RESEARCH	111	46279	9.112	20.677	1	276	6331.36	0
	NATURE MEDICINE	54	14644	27.363	22.9057	2	330	7808.96	0
	GENOME RESEARCH	26	9469	14.63	20.8367	3	356	8189.34	0
	MOLECULAR CELL	25	7223	14.018	19.473	4	381	8539.79	0
	ACTA CRYSTALLOGRAPHICA SECTION D-BIOLOGICAL CRYSTALLOGRAPHY	14	23309	2.674	16.6732	5	395	8577.23	0
	PLOS BIOLOGY	12	3764	9.343	15.626	6	407	8689.35	0
	JOURNAL OF BIOLOGICAL CHEMISTRY	10	2712	4.573	14.2444	7	417	8735.08	0
	MOLECULAR BIOLOGY AND EVOLUTION	9	27786	9.105	13.6733	8	426	8817.02	0
	NATURE CHEMICAL BIOLOGY	8	1710	12.996	13.6056	9	434	8920.99	20.5553	187791
ENGINEERING ELECTRICAL ELECTRONIC	IEEE TRANSACTIONS ON PATTERN ANALYSIS AND MACHINE INTELLIGENCE	40	8298	5.781	5.781	1	40	231.24	0
	IEEE TRANSACTIONS ON INDUSTRIAL ELECTRONICS	37	6613	6.498	6.1395	1	77	471.666	0
	PROCEEDINGS OF THE IEEE	29	5680	4.934	5.73767	2	106	614.752	0
	IEEE COMMUNICATIONS MAGAZINE	29	4415	4.007	5.305	3	135	730.955	0
	IEEE TRANSACTIONS ON IMAGE PROCESSING	23	4545	3.625	4.969	4	158	814.33	0
	AUTOMATICA	23	3619	3.02	4.64417	5	181	883.79	0
	IEEE TRANSACTIONS ON SIGNAL PROCESSING	22	3215	2.787	4.37886	6	203	945.104	0
	IEEE TRANSACTIONS ON INFORMATION THEORY	22	4084	2.326	4.12225	7	225	996.276	0
	IEEE TRANSACTIONS ON AUTOMATIC CONTROL	22	3105	2.779	3.973	8	247	1057.41	0
	IEEE TRANSACTIONS ON WIRELESS COMMUNICATIONS	17	2673	2.496	3.8253	9	264	1099.85	4.16608	46247
MULTIDISCIPLINARY SCIENCES	NATURE	291	158736	41.456	41.456	1	291	12063.7	0
	SCIENCE	163	87282	33.611	37.5335	1	454	17542.3	0
	PROCEEDINGS OF THE NATIONAL ACADEMY OF SCIENCES OF THE UNITED STATES OF AMERICA	32	14770	9.674	28.247	2	486	17851.9	0
	PLOS ONE	9	4862	3.234	21.9938	3	495	17881	0
	NATURE COMMUNICATIONS	4	2493	11.47	19.889	4	499	17926.8	0
	SCIENTIFIC REPORTS	1	928	5.578	17.5038	5	500	17932.4	35.8648	282148
ENVIRONMENTAL SCIENCES	ENERGY & ENVIRONMENTAL SCIENCE	172	30227	20.523	20.523	1	172	3529.96	0
	ENVIRONMENTAL SCIENCE & TECHNOLOGY	69	11863	5.33	12.9265	1	241	3897.73	0
	JOURNAL OF HAZARDOUS MATERIALS	26	3523	4.529	10.1273	2	267	4015.48	0
	NATURE CLIMATE CHANGE	25	3820	14.547	11.2323	3	292	4379.15	0
	ENVIRONMENTAL HEALTH PERSPECTIVES	23	3360	7.977	10.5812	4	315	4562.63	0
	GLOBAL CHANGE BIOLOGY	21	3155	8.044	10.1583	5	336	4731.55	0
	WATER RESEARCH	18	2727	5.528	9.49686	6	354	4831.05	0
	REMOTE SENSING OF ENVIRONMENT	14	2445	6.393	9.10888	7	368	4920.56	0
	CLIMATIC CHANGE	11	2461	3.43	8.47789	8	379	4958.29	0
	SCIENCE OF THE TOTAL ENVIRONMENT	9	1266	4.099	8.04	9	388	4995.18	12.8742	64847
NEUROSCIENCES	NEURON	77	16127	15.054	15.054	1	77	1159.16	0
	NATURE NEUROSCIENCE	69	12961	16.095	15.5745	1	146	2269.71	0
	JOURNAL OF NEUROSCIENCE	61	10204	6.344	12.4977	2	207	2656.7	0
	NEUROIMAGE	45	10494	6.357	10.9625	3	252	2942.76	0
	BRAIN	31	5764	9.196	10.6092	4	283	3227.84	0
	ANNALS OF NEUROLOGY	27	5803	9.977	10.5038	5	310	3497.22	0
	BIOLOGICAL PSYCHIATRY	23	4798	10.255	10.4683	6	333	3733.08	0
	MOLECULAR PSYCHIATRY	17	2846	14.496	10.9717	7	350	3979.51	0
	ACTA NEUROPATHOLOGICA	13	2329	10.762	10.9484	8	363	4119.42	0
	CEREBRAL CORTEX	10	1491	8.665	10.7201	9	373	4206.07	11.2763	72817
SURGERY	ANNALS OF SURGERY	58	6492	8.327	8.327	1	58	482.966	0
	AMERICAN JOURNAL OF TRANSPLANTATION	36	4070	5.683	7.005	1	94	687.554	0
	AMERICAN JOURNAL OF SURGICAL PATHOLOGY	31	3407	5.145	6.385	2	125	847.049	0
	SURGICAL ENDOSCOPY AND OTHER INTERVENTIONAL TECHNIQUES	24	2349	3.256	5.60275	3	149	925.193	0
	ANNALS OF SURGICAL ONCOLOGY	23	2113	3.93	5.2682	4	172	1015.58	0
	JOURNAL OF HEART AND LUNG TRANSPLANTATION	22	3120	6.65	5.4985	5	194	1161.88	0
	JOURNAL OF BONE AND JOINT SURGERY-AMERICAN VOLUME	18	1711	5.28	5.46729	6	212	1256.92	0
	JOURNAL OF THE AMERICAN COLLEGE OF SURGEONS	17	1848	5.122	5.42413	7	229	1344	0
	JOURNAL OF THORACIC AND CARDIOVASCULAR SURGERY	16	1697	4.168	5.28456	8	245	1410.69	0
	TRANSPLANTATION	15	1630	3.828	5.1389	9	260	1468.11	5.64656	28437
PHARMACOLOGY PHARMACY	JOURNAL OF CONTROLLED RELEASE	49	4997	7.705	7.705	1	49	377.545	0
	ANTIMICROBIAL AGENTS AND CHEMOTHERAPY	49	4797	4.476	6.0905	1	98	596.869	0
	CLINICAL PHARMACOLOGY & THERAPEUTICS	43	4629	7.903	6.69467	2	141	936.698	0
	NEUROPSYCHOPHARMACOLOGY	30	3065	7.048	6.783	3	171	1148.14	0
	NATURE REVIEWS DRUG DISCOVERY	24	4661	41.908	13.808	4	195	2153.93	0
	JOURNAL OF ANTIMICROBIAL CHEMOTHERAPY	23	2388	5.313	12.3922	5	218	2276.13	0
	BIOCHEMICAL PHARMACOLOGY	21	2198	5.009	11.3374	6	239	2381.32	0
	BRITISH JOURNAL OF PHARMACOLOGY	20	3959	4.842	10.5255	7	259	2478.16	0
	JOURNAL OF PHARMACOLOGY AND EXPERIMENTAL THERAPEUTICS	15	1510	3.621	9.75833	8	274	2532.47	0
	TOXICOLOGY	11	1239	3.621	9.1446	9	285	2572.3	9.02563	33443
ONCOLOGY	JOURNAL OF CLINICAL ONCOLOGY	172	42828	18.428	18.428	1	172	3169.62	0
	LANCET ONCOLOGY	70	20331	24.69	21.559	1	242	4897.92	0
	CANCER CELL	52	16082	23.523	22.2137	2	294	6121.11	0
	CANCER RESEARCH	43	8554	9.329	18.9925	3	337	6522.26	0
	CLINICAL CANCER RESEARCH	29	5811	8.722	16.9384	4	366	6775.2	0
	CA-A CANCER JOURNAL FOR CLINICIANS	18	39871	115.84	33.422	5	384	8860.32	0
	JOURNAL OF THE NATIONAL CANCER INSTITUTE	13	2590	12.583	30.445	6	397	9023.9	0
	INTERNATIONAL JOURNAL OF CANCER	13	8122	5.085	27.275	7	410	9090	0
	STEM CELLS	9	1916	6.523	24.9692	8	419	9148.71	0
	ANNALS OF ONCOLOGY	9	2801	7.04	23.1763	9	428	9212.07	21.5235	148906
PHYSICS CONDENSED MATTER	NANO LETTERS	153	48678	13.592	24.1979	1	153	2079.58	0
	ADVANCED MATERIALS	143	41747	17.493	17.493	1	296	4581.07	0
	NATURE MATERIALS	99	32824	36.503	26.998	2	395	8194.87	0
	ADVANCED FUNCTIONAL MATERIALS	37	11344	11.805	21.9337	3	432	8631.66	0
	PHYSICAL REVIEW B	36	9796	3.736	17.3842	4	468	8766.15	0
	SMALL	16	4691	8.368	15.581	5	484	8900.04	0
	ADVANCED ENERGY MATERIALS	9	2212	16.146	15.6752	6	493	9045.35	0
	JOURNAL OF PHYSICS-CONDENSED MATTER	2	640	2.346	13.771	7	495	9050.05	0
	APPLIED SURFACE SCIENCE	2	744	2.711	12.3885	8	497	9055.47	0
	SUPERCONDUCTOR SCIENCE & TECHNOLOGY	1	195	2.325	11.2703	9	498	9057.79	18.1883	152871
ENGINEERING CHEMICAL	ENERGY & ENVIRONMENTAL SCIENCE	248	37590	20.523	20.523	1	248	5089.7	0
	APPLIED CATALYSIS B-ENVIRONMENTAL	45	5259	7.435	13.979	1	293	5424.28	0
	JOURNAL OF MEMBRANE SCIENCE	37	4868	5.056	11.0047	2	330	5611.35	0
	JOURNAL OF CATALYSIS	27	3238	6.921	9.98375	3	357	5798.22	0
	CHEMICAL ENGINEERING JOURNAL	21	2237	4.321	8.8512	4	378	5888.96	0
	APPLIED ENERGY	21	2823	5.613	8.3115	5	399	6006.83	0
	FUEL	12	1313	3.52	7.627	6	411	6049.07	0
	ENERGY & FUELS	12	1521	2.79	7.02237	7	423	6082.55	0
	DESALINATION	10	1200	3.756	6.65944	8	433	6120.11	0
	COMBUSTION AND FLAME	9	1010	3.082	6.3017	9	442	6147.85	13.9092	61059
NANOSCIENCE NANOTECHNOLOGY	NANO LETTERS	124	43020	13.592	13.592	1	124	1685.41	0
	ADVANCED MATERIALS	112	35797	17.493	15.5425	1	236	3644.62	0
	ACS NANO	110	41285	12.881	14.6553	2	346	5061.53	0
	NATURE NANOTECHNOLOGY	51	24274	34.048	19.5035	3	397	6797.98	0
	ADVANCED FUNCTIONAL MATERIALS	30	9962	11.805	17.9638	4	427	7152.13	0
	JOURNAL OF PHYSICAL CHEMISTRY LETTERS	22	7836	7.458	16.2128	5	449	7316.21	0
	JOURNAL OF PHYSICAL CHEMISTRY C	18	4855	4.772	14.5784	6	467	7402.1	0
	SMALL	12	3935	8.368	13.8021	7	479	7502.52	0
	NANOSCALE	11	3657	7.394	13.0901	8	490	7583.85	0
	BIOSENSORS & BIOELECTRONICS	3	839	6.409	12.422	9	493	7603.08	15.4221	175460
BIOTECHNOLOGY APPLIED MICROBIOLOGY	NATURE BIOTECHNOLOGY	127	30571	41.514	41.514	1	127	5272.28	0
BIOTECHNOLOGY APPLIED MICROBIOLOGY	GENOME RESEARCH	71	15774	14.63	28.072	2	198	6311.01	0
BIOTECHNOLOGY APPLIED MICROBIOLOGY	BIOINFORMATICS	69	27209	4.981	20.375	3	267	6654.7	0
BIOTECHNOLOGY APPLIED MICROBIOLOGY	BIORESOURCE TECHNOLOGY	35	5951	4.494	16.4047	4	302	6811.99	0
BIOTECHNOLOGY APPLIED MICROBIOLOGY	GENOME BIOLOGY	28	8599	10.81	15.2858	5	330	7114.67	0
BIOTECHNOLOGY APPLIED MICROBIOLOGY	BMC BIOINFORMATICS	26	6739	2.576	13.1675	6	356	7181.64	0
BIOTECHNOLOGY APPLIED MICROBIOLOGY	STEM CELLS	19	3204	6.523	12.2183	7	375	7305.58	0
BIOTECHNOLOGY APPLIED MICROBIOLOGY	BIOSENSORS & BIOELECTRONICS	19	3009	6.409	11.4921	8	394	7427.35	0
BIOTECHNOLOGY APPLIED MICROBIOLOGY	NATURE REVIEWS DRUG DISCOVERY	17	4040	41.908	14.8717	9	411	8139.79	0
BIOTECHNOLOGY APPLIED MICROBIOLOGY	BMC GENOMICS	13	2134	3.986	13.7831	10	424	8191.6	19.3198	107230
OPTICS	NATURE PHOTONICS	160	26985	32.386	32.386	1	160	5181.76	0
OPTICS	OPTICS EXPRESS	115	12246	3.488	17.937	2	275	5582.88	0
OPTICS	PHYSICAL REVIEW A	63	7709	2.808	12.894	3	338	5759.78	0
OPTICS	OPTICS LETTERS	51	5316	3.292	10.4935	4	389	5927.68	0
OPTICS	JOURNAL OF LIGHTWAVE TECHNOLOGY	22	2962	2.965	8.9878	5	411	5992.91	0
OPTICS	JOURNAL OF THE OPTICAL SOCIETY OF AMERICA B-OPTICAL PHYSICS	8	1284	1.97	7.81817	6	419	6008.67	0
OPTICS	IEEE JOURNAL OF SELECTED TOPICS IN QUANTUM ELECTRONICS	8	981	2.828	7.10529	7	427	6031.29	0
OPTICS	LIGHT-SCIENCE & APPLICATIONS	5	447	14.603	8.0425	8	432	6104.3	0
OPTICS	JOURNAL OF QUANTITATIVE SPECTROSCOPY & RADIATIVE TRANSFER	5	1120	2.645	7.44278	9	437	6117.53	0
OPTICS	JOURNAL OF BIOMEDICAL OPTICS	5	615	2.859	6.9844	10	442	6131.82	13.8729	59665
MATHEMATICS	NONLINEAR ANALYSIS-THEORY METHODS & APPLICATIONS	81	4711	1.327	1.327	1	81	107.487	0
MATHEMATICS	JOURNAL OF MATHEMATICAL ANALYSIS AND APPLICATIONS	35	1618	1.12	1.2235	2	116	146.687	0
MATHEMATICS	ANNALS OF MATHEMATICS	34	1702	3.236	1.89433	3	150	256.711	0
MATHEMATICS	JOURNAL OF DIFFERENTIAL EQUATIONS	27	1419	1.68	1.84075	4	177	302.071	0
MATHEMATICS	FIXED POINT THEORY AND APPLICATIONS	25	1175	2.503	1.9732	5	202	364.646	0
MATHEMATICS	ADVANCES IN MATHEMATICS	20	841	1.294	1.86	6	222	390.526	0
MATHEMATICS	JOURNAL OF FUNCTIONAL ANALYSIS	16	661	1.322	1.78314	7	238	411.678	0
MATHEMATICS	COMMUNICATIONS ON PURE AND APPLIED MATHEMATICS	14	928	3.13	1.9515	8	252	455.498	0
MATHEMATICS	JOURNAL OF THE AMERICAN MATHEMATICAL SOCIETY	12	650	2.556	2.01867	9	264	486.17	0
MATHEMATICS	INVENTIONES MATHEMATICAE	11	477	2.339	2.0507	10	275	511.899	1.86145	14182
PUBLIC ENVIRONMENTAL OCCUPATIONAL HEALTH	ENVIRONMENTAL HEALTH PERSPECTIVES	65	6845	7.977	7.977	1	65	518.505	0
PUBLIC ENVIRONMENTAL OCCUPATIONAL HEALTH	AMERICAN JOURNAL OF PUBLIC HEALTH	35	3498	4.552	6.2645	2	100	677.825	0
PUBLIC ENVIRONMENTAL OCCUPATIONAL HEALTH	INTERNATIONAL JOURNAL OF EPIDEMIOLOGY	32	3473	9.176	7.235	3	132	971.457	0
PUBLIC ENVIRONMENTAL OCCUPATIONAL HEALTH	AMERICAN JOURNAL OF EPIDEMIOLOGY	30	3112	5.23	6.73375	4	162	1128.36	0
PUBLIC ENVIRONMENTAL OCCUPATIONAL HEALTH	JOURNAL OF CLINICAL EPIDEMIOLOGY	26	5011	3.417	6.0704	5	188	1217.2	0
PUBLIC ENVIRONMENTAL OCCUPATIONAL HEALTH	AMERICAN JOURNAL OF PREVENTIVE MEDICINE	24	2802	4.527	5.81317	6	212	1325.85	0
PUBLIC ENVIRONMENTAL OCCUPATIONAL HEALTH	CANCER EPIDEMIOLOGY BIOMARKERS & PREVENTION	21	1917	4.125	5.572	7	233	1412.47	0
PUBLIC ENVIRONMENTAL OCCUPATIONAL HEALTH	EPIDEMIOLOGY	14	1627	6.196	5.65	8	247	1499.22	0
PUBLIC ENVIRONMENTAL OCCUPATIONAL HEALTH	STATISTICS IN MEDICINE	13	1943	1.825	5.225	9	260	1522.94	0
PUBLIC ENVIRONMENTAL OCCUPATIONAL HEALTH	INFECTION CONTROL AND HOSPITAL EPIDEMIOLOGY	13	2257	4.175	5.12	10	273	1577.22	5.77735	32485
MATHEMATICS APPLIED	COMPUTERS & MATHEMATICS WITH APPLICATIONS	58	4216	1.697	1.697	1	58	98.426	0
MATHEMATICS APPLIED	COMMUNICATIONS IN NONLINEAR SCIENCE AND NUMERICAL SIMULATION	54	3293	2.866	2.2815	2	112	253.19	0
MATHEMATICS APPLIED	APPLIED MATHEMATICS AND COMPUTATION	45	2827	1.551	2.038	3	157	322.985	0
MATHEMATICS APPLIED	NONLINEAR ANALYSIS-THEORY METHODS & APPLICATIONS	42	3305	1.327	1.86025	4	199	378.719	0
MATHEMATICS APPLIED	NONLINEAR ANALYSIS-REAL WORLD APPLICATIONS	28	1927	2.519	1.992	5	227	449.251	0
MATHEMATICS APPLIED	MATHEMATICAL AND COMPUTER MODELLING	18	1111	1.412	1.89533	6	245	474.667	0
MATHEMATICS APPLIED	APPLIED MATHEMATICS LETTERS	16	966	1.337	1.81557	7	261	496.059	0
MATHEMATICS APPLIED	JOURNAL OF MATHEMATICAL ANALYSIS AND APPLICATIONS	13	837	1.12	1.72863	8	274	510.619	0
MATHEMATICS APPLIED	SIAM JOURNAL ON SCIENTIFIC COMPUTING	11	830	1.854	1.74256	9	285	531.013	0
MATHEMATICS APPLIED	INTERNATIONAL JOURNAL OF ROBUST AND NONLINEAR CONTROL	11	670	3.176	1.8859	10	296	565.949	1.91199	19982
CLINICAL NEUROLOGY	BRAIN	69	9694	9.196	9.196	1	69	634.524	0
CLINICAL NEUROLOGY	NEUROLOGY	61	7840	8.286	8.741	2	130	1139.97	0
CLINICAL NEUROLOGY	LANCET NEUROLOGY	57	9144	21.896	13.126	3	187	2388.04	0
CLINICAL NEUROLOGY	ANNALS OF NEUROLOGY	56	8872	9.977	12.3388	4	243	2946.75	0
CLINICAL NEUROLOGY	STROKE	45	7952	5.723	11.0156	5	288	3204.29	0
CLINICAL NEUROLOGY	ARCHIVES OF NEUROLOGY	23	3337	7.419	10.4162	6	311	3374.93	0
CLINICAL NEUROLOGY	ACTA NEUROPATHOLOGICA	18	2846	10.762	10.4656	7	329	3568.64	0
CLINICAL NEUROLOGY	ALZHEIMERS & DEMENTIA	15	5996	12.407	10.7082	8	344	3754.75	0
CLINICAL NEUROLOGY	EUROPEAN JOURNAL OF NEUROLOGY	14	2037	4.162	9.98089	9	358	3813.02	0
CLINICAL NEUROLOGY	NEURO-ONCOLOGY	11	1524	3.07	9.2898	10	369	3846.79	10.4249	59242
PHYSICS MULTIDISCIPLINARY	PHYSICAL REVIEW LETTERS	300	62976	7.512	7.512	1	300	2253.6	0
PHYSICS MULTIDISCIPLINARY	NATURE PHYSICS	77	15871	20.147	13.8295	2	377	3804.92	0
PHYSICS MULTIDISCIPLINARY	REVIEWS OF MODERN PHYSICS	76	28447	29.604	19.0877	3	453	6054.82	0
PHYSICS MULTIDISCIPLINARY	NEW JOURNAL OF PHYSICS	12	2038	3.558	15.2052	4	465	6097.52	0
PHYSICS MULTIDISCIPLINARY	CLASSICAL AND QUANTUM GRAVITY	8	1650	3.168	12.7978	5	473	6122.86	0
PHYSICS MULTIDISCIPLINARY	PHYSICS TODAY	4	1083	4.859	11.4747	6	477	6142.3	0
PHYSICS MULTIDISCIPLINARY	JOURNAL OF THE PHYSICAL SOCIETY OF JAPAN	4	559	2.572	10.2029	7	481	6152.59	0
PHYSICS MULTIDISCIPLINARY	SOFT MATTER	3	428	4.029	9.43112	8	484	6164.67	0
PHYSICS MULTIDISCIPLINARY	EuroPhysics Letters	3	503	2.095	8.616	9	487	6170.96	0
PHYSICS MULTIDISCIPLINARY	CHINESE PHYSICS LETTERS	3	564	0.927	7.8471	10	490	6173.74	12.5995	114119
CELL BIOLOGY	CELL	186	54599	32.242	32.242	1	186	5997.01	0
CELL BIOLOGY	NATURE MEDICINE	59	15530	27.363	29.8025	2	245	7611.43	0
CELL BIOLOGY	CANCER CELL	40	14163	23.523	27.7093	3	285	8552.35	0
CELL BIOLOGY	CELL STEM CELL	38	10094	22.268	26.349	4	323	9398.53	0
CELL BIOLOGY	MOLECULAR CELL	28	7753	14.018	23.8828	5	351	9791.04	0
CELL BIOLOGY	NATURE CELL BIOLOGY	24	7971	19.679	23.1822	6	375	10263.3	0
CELL BIOLOGY	GENES & DEVELOPMENT	14	3710	10.798	21.413	7	389	10414.5	0
CELL BIOLOGY	CELL METABOLISM	14	3386	17.565	20.932	8	403	10660.4	0
CELL BIOLOGY	SCIENCE TRANSLATIONAL MEDICINE	10	2709	15.843	20.3666	9	413	10818.8	0
CELL BIOLOGY	JOURNAL OF CELL BIOLOGY	9	2321	9.834	19.3133	10	422	10907.4	25.8468	122236
ENERGY FUELS	ENERGY & ENVIRONMENTAL SCIENCE	199	33042	20.523	20.523	1	199	4084.08	0
ENERGY FUELS	ADVANCED ENERGY MATERIALS	55	8186	16.146	18.3345	2	254	4972.11	0
ENERGY FUELS	JOURNAL OF POWER SOURCES	50	6883	6.217	14.2953	3	304	5282.96	0
ENERGY FUELS	BIORESOURCE TECHNOLOGY	48	7318	4.494	11.845	4	352	5498.67	0
ENERGY FUELS	PROGRESS IN PHOTOVOLTAICS	19	5740	7.584	10.9928	5	371	5642.76	0
ENERGY FUELS	SOLAR ENERGY MATERIALS AND SOLAR CELLS	18	2862	5.337	10.0502	6	389	5738.83	0
ENERGY FUELS	APPLIED ENERGY	15	2268	5.613	9.41629	7	404	5823.03	0
ENERGY FUELS	JOURNAL OF MATERIALS CHEMISTRY A	10	1423	6.626	9.0675	8	414	5889.29	0
ENERGY FUELS	ENERGY CONVERSION AND MANAGEMENT	10	1554	4.38	8.54667	9	424	5933.09	0
ENERGY FUELS	ENERGY & FUELS	8	1135	2.79	7.971	10	432	5955.41	13.7857	70411
CHEMISTRY ORGANIC	ORGANIC LETTERS	201	20525	6.364	6.364	1	201	1279.16	0
CHEMISTRY ORGANIC	JOURNAL OF ORGANIC CHEMISTRY	60	6298	4.721	5.5425	2	261	1562.42	0
CHEMISTRY ORGANIC	BIOMACROMOLECULES	45	4404	5.75	5.61167	3	306	1821.17	0
CHEMISTRY ORGANIC	ORGANIC & BIOMOLECULAR CHEMISTRY	30	3350	3.562	5.09925	4	336	1928.03	0
CHEMISTRY ORGANIC	TETRAHEDRON	23	2533	2.641	4.6076	5	359	1988.78	0
CHEMISTRY ORGANIC	ORGANOMETALLICS	23	2594	4.126	4.52733	6	382	2083.67	0
CHEMISTRY ORGANIC	ADVANCED SYNTHESIS & CATALYSIS	23	2048	5.663	4.68957	7	405	2213.92	0
CHEMISTRY ORGANIC	CARBOHYDRATE POLYMERS	21	2015	4.074	4.61263	8	426	2299.48	0
CHEMISTRY ORGANIC	BIOCONJUGATE CHEMISTRY	15	1369	4.513	4.60156	9	441	2367.17	0
CHEMISTRY ORGANIC	SYNLETT	14	1571	2.419	4.3833	10	455	2401.04	5.27701	46707
CHEMISTRY ANALYTICAL	ANALYTICAL CHEMISTRY	201	21327	5.636	5.636	1	201	1132.84	0
CHEMISTRY ANALYTICAL	BIOSENSORS & BIOELECTRONICS	70	7306	6.409	6.0225	2	271	1581.47	0
CHEMISTRY ANALYTICAL	JOURNAL OF CHROMATOGRAPHY A	39	3741	4.169	5.40467	3	310	1744.06	0
CHEMISTRY ANALYTICAL	SENSORS AND ACTUATORS B-CHEMICAL	31	3073	4.097	5.07775	4	341	1871.06	0
CHEMISTRY ANALYTICAL	ANALYTICA CHIMICA ACTA	24	2214	4.513	4.9648	5	365	1979.38	0
CHEMISTRY ANALYTICAL	TALANTA	19	1866	3.545	4.72817	6	384	2046.73	0
CHEMISTRY ANALYTICAL	ANALYST	18	1839	4.107	4.63943	7	402	2120.66	0
CHEMISTRY ANALYTICAL	JOURNAL OF ELECTROANALYTICAL CHEMISTRY	12	1118	2.729	4.40062	8	414	2153.4	0
CHEMISTRY ANALYTICAL	ANALYTICAL AND BIOANALYTICAL CHEMISTRY	9	908	3.436	4.29344	9	423	2184.33	0
CHEMISTRY ANALYTICAL	ANALYTICAL BIOCHEMISTRY	7	683	2.219	4.086	10	430	2199.86	5.11596	44075
PLANT SCIENCES	PLANT CELL	115	11164	9.338	9.338	1	115	1073.87	0
PLANT SCIENCES	PLANT PHYSIOLOGY	111	10293	6.841	8.0895	2	226	1833.22	0
PLANT SCIENCES	PLANT JOURNAL	52	5183	5.972	7.38367	3	278	2143.76	0
PLANT SCIENCES	NEW PHYTOLOGIST	39	3595	7.672	7.45575	4	317	2442.97	0
PLANT SCIENCES	JOURNAL OF EXPERIMENTAL BOTANY	15	1255	5.526	7.0698	5	332	2525.86	0
PLANT SCIENCES	BMC PLANT BIOLOGY	15	1427	3.813	6.527	6	347	2583.06	0
PLANT SCIENCES	PLANT AND SOIL	14	1596	2.952	6.01629	7	361	2624.39	0
PLANT SCIENCES	JOURNAL OF ECOLOGY	14	1298	5.431	5.94313	8	375	2700.42	0
PLANT SCIENCES	AMERICAN JOURNAL OF BOTANY	13	1688	2.586	5.57011	9	388	2734.04	0
PLANT SCIENCES	PLANT BIOTECHNOLOGY JOURNAL	9	714	5.752	5.5883	10	397	2785.81	7.01714	38213
FOOD SCIENCE TECHNOLOGY	FOOD CHEMISTRY	107	7162	3.391	3.391	1	107	362.837	0
FOOD SCIENCE TECHNOLOGY	JOURNAL OF AGRICULTURAL AND FOOD CHEMISTRY	82	5495	2.912	3.1515	2	189	601.621	0
FOOD SCIENCE TECHNOLOGY	FOOD AND CHEMICAL TOXICOLOGY	40	2599	2.895	3.066	3	229	717.421	0
FOOD SCIENCE TECHNOLOGY	JOURNAL OF DAIRY SCIENCE	34	2224	2.573	2.94275	4	263	804.903	0
FOOD SCIENCE TECHNOLOGY	FOOD HYDROCOLLOIDS	27	1890	4.09	3.1722	5	290	915.333	0
FOOD SCIENCE TECHNOLOGY	INTERNATIONAL JOURNAL OF FOOD MICROBIOLOGY	26	1631	3.082	3.15717	6	316	995.465	0
FOOD SCIENCE TECHNOLOGY	JOURNAL OF FOOD ENGINEERING	19	1212	2.771	3.102	7	335	1048.11	0
FOOD SCIENCE TECHNOLOGY	FOOD RESEARCH INTERNATIONAL	17	1090	2.818	3.0665	8	352	1096.02	0
FOOD SCIENCE TECHNOLOGY	MOLECULAR NUTRITION & FOOD RESEARCH	14	854	4.603	3.23722	9	366	1160.46	0
FOOD SCIENCE TECHNOLOGY	MEAT SCIENCE	12	825	2.615	3.175	10	378	1191.84	3.15302	24982
GEOSCIENCES MULTIDISCIPLINARY	GEOPHYSICAL RESEARCH LETTERS	85	8818	4.196	4.196	1	85	356.66	0
GEOSCIENCES MULTIDISCIPLINARY	NATURE GEOSCIENCE	83	8636	11.74	7.968	2	168	1331.08	0
GEOSCIENCES MULTIDISCIPLINARY	GONDWANA RESEARCH	32	3542	8.235	8.057	3	200	1594.6	0
GEOSCIENCES MULTIDISCIPLINARY	BIOGEOSCIENCES	26	2733	3.978	7.03725	4	226	1698.03	0
GEOSCIENCES MULTIDISCIPLINARY	QUATERNARY SCIENCE REVIEWS	20	1801	4.572	6.5442	5	246	1789.47	0
GEOSCIENCES MULTIDISCIPLINARY	PRECAMBRIAN RESEARCH	20	2115	5.664	6.3975	6	266	1902.75	0
GEOSCIENCES MULTIDISCIPLINARY	JOURNAL OF HYDROLOGY	18	1654	3.053	5.91971	7	284	1957.7	0
GEOSCIENCES MULTIDISCIPLINARY	GEOSCIENTIFIC MODEL DEVELOPMENT	17	2446	3.654	5.6365	8	301	2019.82	0
GEOSCIENCES MULTIDISCIPLINARY	HYDROLOGY AND EARTH SYSTEM SCIENCES	16	1468	3.535	5.403	9	317	2076.38	0
GEOSCIENCES MULTIDISCIPLINARY	EARTH-SCIENCE REVIEWS	10	980	7.885	5.6512	10	327	2155.23	6.59092	34193
IMMUNOLOGY	IMMUNITY	90	15201	21.561	21.561	1	90	1940.49	0
IMMUNOLOGY	NATURE IMMUNOLOGY	86	18029	20.004	20.7825	2	176	3660.83	0
IMMUNOLOGY	JOURNAL OF EXPERIMENTAL MEDICINE	85	14695	12.515	18.0267	3	261	4724.61	0
IMMUNOLOGY	CLINICAL INFECTIOUS DISEASES	45	7906	8.886	15.7415	4	306	5124.48	0
IMMUNOLOGY	JOURNAL OF ALLERGY AND CLINICAL IMMUNOLOGY	43	6643	11.476	14.8884	5	349	5617.95	0
IMMUNOLOGY	JOURNAL OF IMMUNOLOGY	41	6084	4.922	13.2273	6	390	5819.75	0
IMMUNOLOGY	JOURNAL OF INFECTIOUS DISEASES	18	3306	5.997	12.1944	7	408	5927.69	0
IMMUNOLOGY	AIDS	17	2437	5.554	11.3644	8	425	6022.11	0
IMMUNOLOGY	NATURE REVIEWS IMMUNOLOGY	13	2646	34.985	13.9889	9	438	6476.92	0
IMMUNOLOGY	EMERGING INFECTIOUS DISEASES	11	3519	6.751	13.2651	10	449	6551.18	14.5906	80466
MEDICINE GENERAL INTERNAL	NEW ENGLAND JOURNAL OF MEDICINE	274	140039	55.873	55.873	1	274	15309.2	0
MEDICINE GENERAL INTERNAL	LANCET	156	69371	45.217	50.545	2	430	22363.1	0
MEDICINE GENERAL INTERNAL	JAMA-JOURNAL OF THE AMERICAN MEDICAL ASSOCIATION	43	19544	35.289	45.4597	3	473	23880.5	0
MEDICINE GENERAL INTERNAL	BRITISH MEDICAL JOURNAL	11	4484	17.445	38.456	4	484	24072.4	0
MEDICINE GENERAL INTERNAL	ANNALS OF INTERNAL MEDICINE	7	2847	17.81	34.3268	5	491	24197	0
MEDICINE GENERAL INTERNAL	BMC MEDICINE	2	614	7.249	29.8138	6	493	24211.5	0
MEDICINE GENERAL INTERNAL	PLOS MEDICINE	1	249	14.429	27.616	7	494	24226	0
MEDICINE GENERAL INTERNAL	MAYO CLINIC PROCEEDINGS	1	384	6.262	24.9468	8	495	24232.2	0
MEDICINE GENERAL INTERNAL	JOURNAL OF INTERNAL MEDICINE	1	299	6.063	22.8486	9	496	24238.3	48.8675	241350
ASTRONOMY ASTROPHYSICS	ASTROPHYSICAL JOURNAL	145	25908	5.993	5.993	1	145	868.985	0
ASTRONOMY ASTROPHYSICS	MONTHLY NOTICES OF THE ROYAL ASTRONOMICAL SOCIETY	75	13686	5.107	5.55	2	220	1252.01	0
ASTRONOMY ASTROPHYSICS	PHYSICAL REVIEW D	68	12092	4.643	5.24767	3	288	1567.73	0
ASTRONOMY ASTROPHYSICS	ASTRONOMY & ASTROPHYSICS	61	16519	4.378	5.03025	4	349	1834.79	0
ASTRONOMY ASTROPHYSICS	ASTROPHYSICAL JOURNAL SUPPLEMENT SERIES	40	15883	11.215	6.2672	5	389	2283.39	0
ASTRONOMY ASTROPHYSICS	PHYSICS LETTERS B	29	10634	6.131	6.2445	6	418	2461.19	0
ASTRONOMY ASTROPHYSICS	ASTROPHYSICAL JOURNAL LETTERS	22	3858	5.339	6.11514	7	440	2578.65	0
ASTRONOMY ASTROPHYSICS	ASTRONOMICAL JOURNAL	19	5453	4.024	5.85375	8	459	2655.11	0
ASTRONOMY ASTROPHYSICS	JOURNAL OF COSMOLOGY AND ASTROPARTICLE PHYSICS	10	1388	5.81	5.84889	9	469	2713.2	0
ASTRONOMY ASTROPHYSICS	PUBLICATIONS OF THE ASTRONOMICAL SOCIETY OF THE PACIFIC	9	1682	3.496	5.6136	10	478	2744.67	5.74199	107103
GENETICS HEREDITY	NATURE GENETICS	219	52549	29.352	29.352	1	219	6428.09	0
GENETICS HEREDITY	GENOME RESEARCH	59	14382	14.63	21.991	2	278	7291.26	0
GENETICS HEREDITY	PLOS GENETICS	31	5595	7.528	17.17	3	309	7524.63	0
GENETICS HEREDITY	GENES & DEVELOPMENT	26	5489	10.798	15.577	4	335	7805.37	0
GENETICS HEREDITY	GENOME BIOLOGY	21	7804	10.81	14.6236	5	356	8032.38	0
GENETICS HEREDITY	AMERICAN JOURNAL OF HUMAN GENETICS	16	4126	10.931	14.0082	6	372	8207.28	0
GENETICS HEREDITY	HUMAN MOLECULAR GENETICS	14	2704	6.393	12.9203	7	386	8296.78	0
GENETICS HEREDITY	ONCOGENE	12	1925	8.459	12.3626	8	398	8398.29	0
GENETICS HEREDITY	MOLECULAR BIOLOGY AND EVOLUTION	12	28252	9.105	12.0007	9	410	8507.55	0
GENETICS HEREDITY	GENETICS	10	1832	5.963	11.3969	10	420	8567.18	20.398	124658
MICROBIOLOGY	PLOS PATHOGENS	80	8971	7.562	7.562	1	80	604.96	0
MICROBIOLOGY	CLINICAL INFECTIOUS DISEASES	78	10991	8.886	8.224	2	158	1298.07	0
MICROBIOLOGY	CELL HOST & MICROBE	45	5567	12.328	9.592	3	203	1852.83	0
MICROBIOLOGY	JOURNAL OF INFECTIOUS DISEASES	44	5702	5.997	8.69325	4	247	2116.7	0
MICROBIOLOGY	ISME JOURNAL	41	6097	9.302	8.815	5	288	2498.08	0
MICROBIOLOGY	JOURNAL OF CLINICAL MICROBIOLOGY	31	3784	3.993	8.01133	6	319	2621.86	0
MICROBIOLOGY	`	26	2910	3.668	7.39086	7	345	2717.23	0
MICROBIOLOGY	ANTIMICROBIAL AGENTS AND CHEMOTHERAPY	24	2902	4.476	7.0265	8	369	2824.65	0
MICROBIOLOGY	ENVIRONMENTAL MICROBIOLOGY	18	2758	6.201	6.93478	9	387	2936.27	0
MICROBIOLOGY	JOURNAL OF ANTIMICROBIAL CHEMOTHERAPY	15	1788	5.313	6.7726	10	402	3015.97	7.5024	51470
RADIOLOGY NUCLEAR MEDICINE MEDICAL IMAGING	NEUROIMAGE	156	20888	6.357	6.357	1	156	991.692	0
RADIOLOGY NUCLEAR MEDICINE MEDICAL IMAGING	RADIOLOGY	59	6880	6.867	6.612	2	215	1396.85	0
RADIOLOGY NUCLEAR MEDICINE MEDICAL IMAGING	INTERNATIONAL JOURNAL OF RADIATION ONCOLOGY BIOLOGY PHYSICS	37	3977	4.258	5.82733	3	252	1554.39	0
RADIOLOGY NUCLEAR MEDICINE MEDICAL IMAGING	JOURNAL OF NUCLEAR MEDICINE	26	2947	6.16	5.9105	4	278	1714.55	0
RADIOLOGY NUCLEAR MEDICINE MEDICAL IMAGING	HUMAN BRAIN MAPPING	21	2221	5.969	5.9222	5	299	1839.9	0
RADIOLOGY NUCLEAR MEDICINE MEDICAL IMAGING	MEDICAL PHYSICS	17	1674	2.635	5.37433	6	316	1884.7	0
RADIOLOGY NUCLEAR MEDICINE MEDICAL IMAGING	JACC-CARDIOVASCULAR IMAGING	16	1513	7.188	5.63343	7	332	1999.7	0
RADIOLOGY NUCLEAR MEDICINE MEDICAL IMAGING	EUROPEAN RADIOLOGY	16	1946	4.014	5.431	8	348	2063.93	0
RADIOLOGY NUCLEAR MEDICINE MEDICAL IMAGING	IEEE TRANSACTIONS ON MEDICAL IMAGING	14	1814	3.39	5.20422	9	362	2111.39	0
RADIOLOGY NUCLEAR MEDICINE MEDICAL IMAGING	AMERICAN JOURNAL OF ROENTGENOLOGY	12	1548	2.731	4.9569	10	374	2144.16	5.73305	45408
ECONOMICS	AMERICAN ECONOMIC REVIEW	43	3796	3.673	3.673	1	43	157.939	0
ECONOMICS	ECOLOGICAL ECONOMICS	33	3064	2.72	3.1965	2	76	247.699	0
ECONOMICS	JOURNAL OF FINANCIAL ECONOMICS	32	2552	4.047	3.48	3	108	377.203	0
ECONOMICS	QUARTERLY JOURNAL OF ECONOMICS	26	2183	6.654	4.2735	4	134	550.207	0
ECONOMICS	JOURNAL OF FINANCE	20	1560	5.424	4.5036	5	154	658.687	0
ECONOMICS	REVIEW OF FINANCIAL STUDIES	18	1227	3.174	4.282	6	172	715.819	0
ECONOMICS	JOURNAL OF ECONOMIC LITERATURE	15	1783	5.354	4.43514	7	187	796.129	0
ECONOMICS	VALUE IN HEALTH	14	1262	3.279	4.29063	8	201	842.035	0
ECONOMICS	JOURNAL OF ECONOMIC PERSPECTIVES	13	1021	4.977	4.36689	9	214	906.736	0
ECONOMICS	ECONOMETRICA	13	1053	3.889	4.3191	10	227	957.293	4.21715	19501
POLYMER SCIENCE	MACROMOLECULES	174	19318	5.8	5.8	1	174	1009.2	0
POLYMER SCIENCE	JOURNAL OF MEMBRANE SCIENCE	67	7153	5.056	5.428	2	241	1347.95	0
POLYMER SCIENCE	BIOMACROMOLECULES	57	5244	5.75	5.53533	3	298	1675.7	0
POLYMER SCIENCE	SOFT MATTER	45	4036	4.029	5.15875	4	343	1857.01	0
POLYMER SCIENCE	POLYMER	40	5150	3.562	4.8394	5	383	1999.49	0
POLYMER SCIENCE	CARBOHYDRATE POLYMERS	30	2655	4.074	4.71183	6	413	2121.71	0
POLYMER SCIENCE	JOURNAL OF POLYMER SCIENCE PART A-POLYMER CHEMISTRY	16	1753	3.113	4.48343	7	429	2171.51	0
POLYMER SCIENCE	MACROMOLECULAR RAPID COMMUNICATIONS	13	1232	4.941	4.54063	8	442	2235.75	0
POLYMER SCIENCE	CELLULOSE	9	774	3.573	4.43311	9	451	2267.91	0
POLYMER SCIENCE	POLYMER CHEMISTRY	8	692	5.52	4.5418	10	459	2312.07	5.03718	48007
MECHANICS	COMMUNICATIONS IN NONLINEAR SCIENCE AND NUMERICAL SIMULATION	46	2928	2.866	2.866	1	46	131.836	0
MECHANICS	INTERNATIONAL JOURNAL OF HEAT AND MASS TRANSFER	43	3264	2.383	2.6245	2	89	234.305	0
MECHANICS	COMPUTER METHODS IN APPLIED MECHANICS AND ENGINEERING	42	3266	2.959	2.736	3	131	358.583	0
MECHANICS	APPLIED MATHEMATICAL MODELLING	37	2419	2.251	2.61475	4	168	441.87	0
MECHANICS	ENERGY CONVERSION AND MANAGEMENT	33	2987	4.38	2.9678	5	201	586.41	0
MECHANICS	INTERNATIONAL JOURNAL OF PLASTICITY	32	1891	5.567	3.401	6	233	764.554	0
MECHANICS	APPLIED THERMAL ENGINEERING	26	1910	2.739	3.30643	7	259	835.768	0
MECHANICS	JOURNAL OF THE MECHANICS AND PHYSICS OF SOLIDS	21	1347	3.598	3.34287	8	280	911.326	0
MECHANICS	NONLINEAR DYNAMICS	20	1110	2.849	3.288	9	300	968.306	0
MECHANICS	JOURNAL OF FLUID MECHANICS	20	1346	2.383	3.1975	10	320	1015.97	3.17489	22468
CARDIAC CARDIOVASCULAR SYSTEMS	CIRCULATION	189	45132	14.43	14.43	1	189	2727.27	0
CARDIAC CARDIOVASCULAR SYSTEMS	JOURNAL OF THE AMERICAN COLLEGE OF CARDIOLOGY	124	23966	16.503	15.4665	2	313	4773.64	0
CARDIAC CARDIOVASCULAR SYSTEMS	EUROPEAN HEART JOURNAL	57	18797	15.203	15.3787	3	370	5640.21	0
CARDIAC CARDIOVASCULAR SYSTEMS	CIRCULATION RESEARCH	27	4711	11.019	14.2887	4	397	5937.73	0
CARDIAC CARDIOVASCULAR SYSTEMS	JOURNAL OF HEART AND LUNG TRANSPLANTATION	13	2408	6.65	12.761	5	410	6024.18	0
CARDIAC CARDIOVASCULAR SYSTEMS	JOURNAL OF THORACIC AND CARDIOVASCULAR SURGERY	6	844	4.168	11.3288	6	416	6049.18	0
CARDIAC CARDIOVASCULAR SYSTEMS	JOURNAL OF THE AMERICAN SOCIETY OF ECHOCARDIOGRAPHY	6	1946	4.056	10.2899	7	422	6073.52	0
CARDIAC CARDIOVASCULAR SYSTEMS	HEART RHYTHM	6	1180	5.076	9.63812	8	428	6103.98	0
CARDIAC CARDIOVASCULAR SYSTEMS	CIRCULATION-HEART FAILURE	6	868	6.684	9.30989	9	434	6144.08	0
CARDIAC CARDIOVASCULAR SYSTEMS	CIRCULATION-CARDIOVASCULAR INTERVENTIONS	6	929	6.058	8.9847	10	440	6180.43	14.0464	100781
MEDICINE RESEARCH EXPERIMENTAL	NATURE MEDICINE	170	30103	27.363	27.363	1	170	4651.71	0
MEDICINE RESEARCH EXPERIMENTAL	JOURNAL OF CLINICAL INVESTIGATION	124	20064	13.215	20.289	2	294	6290.37	0
MEDICINE RESEARCH EXPERIMENTAL	JOURNAL OF EXPERIMENTAL MEDICINE	90	15222	12.515	17.6977	3	384	7416.72	0
MEDICINE RESEARCH EXPERIMENTAL	SCIENCE TRANSLATIONAL MEDICINE	32	5499	15.843	17.234	4	416	7923.7	0
MEDICINE RESEARCH EXPERIMENTAL	MOLECULAR THERAPY	12	2178	6.227	15.0326	5	428	7998.42	0
MEDICINE RESEARCH EXPERIMENTAL	COLD SPRING HARBOR PERSPECTIVES IN MEDICINE	10	1314	9.469	14.1053	6	438	8093.11	0
MEDICINE RESEARCH EXPERIMENTAL	STATISTICS IN MEDICINE	8	1565	1.825	12.351	7	446	8107.71	0
MEDICINE RESEARCH EXPERIMENTAL	NANOMEDICINE-NANOTECHNOLOGY BIOLOGY AND MEDICINE	6	890	6.155	11.5765	8	452	8144.64	0
MEDICINE RESEARCH EXPERIMENTAL	VACCINE	5	723	3.624	10.6929	9	457	8162.76	0
MEDICINE RESEARCH EXPERIMENTAL	EMBO MOLECULAR MEDICINE	5	672	8.665	10.4901	10	462	8206.09	17.7621	78230
ECOLOGY	GLOBAL CHANGE BIOLOGY	52	5967	8.044	8.044	1	52	418.288	0
ECOLOGY	ISME JOURNAL	51	6891	9.302	8.673	2	103	892.69	0
ECOLOGY	PROCEEDINGS OF THE ROYAL SOCIETY B-BIOLOGICAL SCIENCES	28	2966	5.051	7.46567	3	131	1034.12	0
ECOLOGY	ECOLOGY LETTERS	25	3304	10.689	8.2715	4	156	1301.34	0
ECOLOGY	MOLECULAR ECOLOGY	22	2332	6.494	7.916	5	178	1444.21	0
ECOLOGY	ECOLOGY	22	2790	5.175	7.45917	6	200	1558.06	0
ECOLOGY	BIOGEOSCIENCES	21	2374	3.978	6.96186	7	221	1641.6	0
ECOLOGY	GLOBAL ECOLOGY AND BIOGEOGRAPHY	19	2291	6.531	6.908	8	240	1765.69	0
ECOLOGY	TRENDS IN ECOLOGY & EVOLUTION	18	2428	16.196	7.94	9	258	2057.22	0
ECOLOGY	MOLECULAR ECOLOGY RESOURCES	18	6140	3.712	7.5172	10	276	2124.03	7.69577	37483
PHYSICS ATOMIC MOLECULAR CHEMICAL	JOURNAL OF PHYSICAL CHEMISTRY LETTERS	161	23014	7.458	7.458	1	161	1200.74	0
PHYSICS ATOMIC MOLECULAR CHEMICAL	PHYSICAL CHEMISTRY CHEMICAL PHYSICS	118	14929	4.493	5.9755	2	279	1730.91	0
PHYSICS ATOMIC MOLECULAR CHEMICAL	PHYSICAL REVIEW A	64	7784	2.808	4.91967	3	343	1910.62	0
PHYSICS ATOMIC MOLECULAR CHEMICAL	JOURNAL OF CHEMICAL THEORY AND COMPUTATION	60	7723	5.498	5.06425	4	403	2240.5	0
PHYSICS ATOMIC MOLECULAR CHEMICAL	JOURNAL OF CHEMICAL PHYSICS	41	7824	2.952	4.6418	5	444	2361.54	0
PHYSICS ATOMIC MOLECULAR CHEMICAL	JOURNAL OF PHYSICAL CHEMISTRY A	18	1899	2.693	4.317	6	462	2410.01	0
PHYSICS ATOMIC MOLECULAR CHEMICAL	CHEMICAL PHYSICS LETTERS	10	1313	1.897	3.97129	7	472	2428.98	0
PHYSICS ATOMIC MOLECULAR CHEMICAL	NUCLEAR INSTRUMENTS & METHODS IN PHYSICS RESEARCH SECTION B-BEAM INTERACTIONS WITH MATERIALS AND ATOMS	6	1605	1.124	3.61538	8	478	2435.72	0
PHYSICS ATOMIC MOLECULAR CHEMICAL	CHEMPHYSCHEM	6	629	3.419	3.59356	9	484	2456.24	0
PHYSICS ATOMIC MOLECULAR CHEMICAL	JOURNAL OF MOLECULAR LIQUIDS	3	313	2.515	3.4857	10	487	2463.78	5.0591	67033
PSYCHIATRY	ARCHIVES OF GENERAL PSYCHIATRY	77	10513	14.48	14.48	1	77	1114.96	0
PSYCHIATRY	BIOLOGICAL PSYCHIATRY	66	8817	10.255	12.3675	2	143	1791.79	0
PSYCHIATRY	AMERICAN JOURNAL OF PSYCHIATRY	52	6990	12.295	12.3433	3	195	2431.13	0
PSYCHIATRY	MOLECULAR PSYCHIATRY	47	5728	14.496	12.8815	4	242	3112.44	0
PSYCHIATRY	NEUROPSYCHOPHARMACOLOGY	22	2479	7.048	11.7148	5	264	3267.5	0
PSYCHIATRY	SCHIZOPHRENIA BULLETIN	20	2187	8.45	11.1707	6	284	3436.5	0
PSYCHIATRY	JOURNAL OF THE AMERICAN ACADEMY OF CHILD AND ADOLESCENT PSYCHIATRY	16	2201	7.26	10.612	7	300	3552.66	0
PSYCHIATRY	PSYCHOLOGICAL MEDICINE	14	1544	5.938	10.0278	8	314	3635.79	0
PSYCHIATRY	ADDICTION	14	1561	4.738	9.44	9	328	3702.12	0
PSYCHIATRY	JOURNAL OF CLINICAL PSYCHIATRY	13	1407	5.498	9.0458	10	341	3773.6	11.0663	43427
METALLURGY METALLURGICAL ENGINEERING	ACTA MATERIALIA	145	10607	4.465	4.465	1	145	647.425	0
METALLURGY METALLURGICAL ENGINEERING	JOURNAL OF ALLOYS AND COMPOUNDS	103	6091	2.999	3.732	2	248	956.322	0
METALLURGY METALLURGICAL ENGINEERING	CORROSION SCIENCE	101	6936	4.422	3.962	3	349	1402.94	0
METALLURGY METALLURGICAL ENGINEERING	MATERIALS SCIENCE AND ENGINEERING A-STRUCTURAL MATERIALS PROPERTIES MICROSTRUCTURE AND PROCESSING	51	3122	2.567	3.61325	4	400	1533.86	0
METALLURGY METALLURGICAL ENGINEERING	SCRIPTA MATERIALIA	46	2901	3.224	3.5354	5	446	1682.16	0
METALLURGY METALLURGICAL ENGINEERING	INTERMETALLICS	13	1037	2.131	3.30133	6	459	1709.87	0
METALLURGY METALLURGICAL ENGINEERING	METALLURGICAL AND MATERIALS TRANSACTIONS A-PHYSICAL METALLURGY AND MATERIALS SCIENCE	9	552	1.73	3.07686	7	468	1725.44	0
METALLURGY METALLURGICAL ENGINEERING	HYDROMETALLURGY	8	440	1.933	2.93388	8	476	1740.9	0
METALLURGY METALLURGICAL ENGINEERING	JOM	5	311	1.757	2.80311	9	481	1749.69	0
METALLURGY METALLURGICAL ENGINEERING	PHILOSOPHICAL MAGAZINE	4	257	1.825	2.7053	10	485	1756.99	3.62265	32254
ENGINEERING MECHANICAL	INTERNATIONAL JOURNAL OF HEAT AND MASS TRANSFER	66	4271	2.383	2.383	1	66	157.278	0
ENGINEERING MECHANICAL	COMBUSTION AND FLAME	60	3748	3.082	2.7325	2	126	342.198	0
ENGINEERING MECHANICAL	INTERNATIONAL JOURNAL OF PLASTICITY	51	2720	5.567	3.67733	3	177	626.115	0
ENGINEERING MECHANICAL	APPLIED THERMAL ENGINEERING	36	2342	2.739	3.44275	4	213	724.719	0
ENGINEERING MECHANICAL	INTERNATIONAL JOURNAL OF THERMAL SCIENCES	31	2283	2.629	3.28	5	244	806.218	0
ENGINEERING MECHANICAL	NONLINEAR DYNAMICS	28	1443	2.849	3.20817	6	272	885.99	0
ENGINEERING MECHANICAL	MECHANICAL SYSTEMS AND SIGNAL PROCESSING	21	1108	2.256	3.07214	7	293	933.366	0
ENGINEERING MECHANICAL	IEEE-ASME TRANSACTIONS ON MECHATRONICS	17	1084	3.427	3.1165	8	310	991.625	0
ENGINEERING MECHANICAL	JOURNAL OF SOUND AND VIBRATION	16	973	1.813	2.97167	9	326	1020.63	0
ENGINEERING MECHANICAL	AEROSOL SCIENCE AND TECHNOLOGY	16	1023	2.413	2.9158	10	342	1059.24	3.0972	20995
BIOCHEMICAL RESEARCH METHODS	NATURE METHODS	135	26896	32.072	32.072	1	135	4329.72	0
BIOCHEMICAL RESEARCH METHODS	BIOINFORMATICS	93	29537	4.981	18.5265	2	228	4792.95	0
BIOCHEMICAL RESEARCH METHODS	NATURE PROTOCOLS	47	9631	9.673	15.5753	3	275	5247.58	0
BIOCHEMICAL RESEARCH METHODS	BMC BIOINFORMATICS	33	7433	2.576	12.3255	4	308	5332.59	0
BIOCHEMICAL RESEARCH METHODS	LAB ON A CHIP	30	3686	6.115	11.0834	5	338	5516.04	0
BIOCHEMICAL RESEARCH METHODS	PLOS COMPUTATIONAL BIOLOGY	26	3616	4.62	10.0062	6	364	5636.16	0
BIOCHEMICAL RESEARCH METHODS	MOLECULAR & CELLULAR PROTEOMICS	23	2805	6.564	9.51443	7	387	5787.13	0
BIOCHEMICAL RESEARCH METHODS	ACTA CRYSTALLOGRAPHICA SECTION D-BIOLOGICAL CRYSTALLOGRAPHY	18	23739	2.674	8.65938	8	405	5835.27	0
BIOCHEMICAL RESEARCH METHODS	JOURNAL OF PROTEOME RESEARCH	16	2528	5.001	8.25289	9	421	5915.28	0
BIOCHEMICAL RESEARCH METHODS	JOURNAL OF CHROMATOGRAPHY A	16	1945	4.169	7.8445	10	437	5981.99	13.6888	111816
ENDOCRINOLOGY METABOLISM	CELL METABOLISM	78	10474	17.565	17.565	1	78	1370.07	0
ENDOCRINOLOGY METABOLISM	JOURNAL OF CLINICAL ENDOCRINOLOGY & METABOLISM	65	9905	6.209	11.887	2	143	1773.66	0
ENDOCRINOLOGY METABOLISM	DIABETES CARE	62	9628	8.42	10.7313	3	205	2295.7	0
ENDOCRINOLOGY METABOLISM	DIABETES	62	7220	8.095	10.0723	4	267	2797.59	0
ENDOCRINOLOGY METABOLISM	JOURNAL OF BONE AND MINERAL RESEARCH	26	3449	6.832	9.4242	5	293	2975.22	0
ENDOCRINOLOGY METABOLISM	DIABETOLOGIA	19	2465	6.671	8.96533	6	312	3101.97	0
ENDOCRINOLOGY METABOLISM	ENDOCRINOLOGY	16	1686	4.503	8.32786	7	328	3174.01	0
ENDOCRINOLOGY METABOLISM	OBESITY	12	1505	3.734	7.75363	8	340	3218.82	0
ENDOCRINOLOGY METABOLISM	DIABETES OBESITY & METABOLISM	12	1383	6.36	7.59878	9	352	3295.14	0
ENDOCRINOLOGY METABOLISM	OBESITY REVIEWS	11	1583	7.995	7.6384	10	363	3383.09	9.3198	49298
VETERINARY SCIENCES	VETERINARY PARASITOLOGY	56	2381	2.46	2.46	1	56	137.76	0
VETERINARY SCIENCES	VETERINARY MICROBIOLOGY	52	2187	2.511	2.4855	2	108	268.332	0
VETERINARY SCIENCES	FISH & SHELLFISH IMMUNOLOGY	52	2075	2.674	2.54833	3	160	407.38	0
VETERINARY SCIENCES	THERIOGENOLOGY	29	1077	1.798	2.36075	4	189	459.522	0
VETERINARY SCIENCES	PREVENTIVE VETERINARY MEDICINE	25	1026	2.167	2.322	5	214	513.697	0
VETERINARY SCIENCES	ANIMAL	25	1492	1.841	2.24183	6	239	559.722	0
VETERINARY SCIENCES	VETERINARY PATHOLOGY	22	1006	1.869	2.18857	7	261	600.84	0
VETERINARY SCIENCES	JOURNAL OF VETERINARY INTERNAL MEDICINE	15	503	1.879	2.14987	8	276	629.025	0
VETERINARY SCIENCES	VETERINARY JOURNAL	14	539	1.755	2.106	9	290	653.595	0
VETERINARY SCIENCES	JAVMA-JOURNAL OF THE AMERICAN VETERINARY MEDICAL ASSOCIATION	13	501	1.557	2.0511	10	303	673.836	2.22388	12787
PEDIATRICS	PEDIATRICS	176	16385	5.473	5.473	1	176	963.248	0
PEDIATRICS	JOURNAL OF THE AMERICAN ACADEMY OF CHILD AND ADOLESCENT PSYCHIATRY	44	3884	7.26	6.3665	2	220	1282.69	0
PEDIATRICS	JOURNAL OF PEDIATRICS	37	2498	3.79	5.50767	3	257	1422.92	0
PEDIATRICS	ARCHIVES OF PEDIATRICS & ADOLESCENT MEDICINE	25	1695	5.731	5.5635	4	282	1566.19	0
PEDIATRICS	PEDIATRIC INFECTIOUS DISEASE JOURNAL	24	1607	2.723	4.9954	5	306	1631.55	0
PEDIATRICS	JOURNAL OF PEDIATRIC GASTROENTEROLOGY AND NUTRITION	22	2059	2.625	4.60033	6	328	1689.3	0
PEDIATRICS	JOURNAL OF ADOLESCENT HEALTH	15	946	3.612	4.45914	7	343	1743.48	0
PEDIATRICS	PEDIATRIC RESEARCH	10	596	2.314	4.191	8	353	1766.62	0
PEDIATRICS	ARCHIVES OF DISEASE IN CHILDHOOD	9	591	2.899	4.04744	9	362	1792.71	0
PEDIATRICS	PEDIATRIC CRITICAL CARE MEDICINE	8	546	2.338	3.8765	10	370	1811.41	4.8957	30807
ENGINEERING CIVIL	JOURNAL OF HAZARDOUS MATERIALS	292	20436	4.529	4.529	1	292	1322.47	0
ENGINEERING CIVIL	JOURNAL OF HYDROLOGY	49	3317	3.053	3.791	2	341	1472.07	0
ENGINEERING CIVIL	ENERGY AND BUILDINGS	33	2206	2.884	3.48867	3	374	1567.24	0
ENGINEERING CIVIL	BUILDING AND ENVIRONMENT	19	1211	3.341	3.45175	4	393	1630.72	0
ENGINEERING CIVIL	CONSTRUCTION AND BUILDING MATERIALS	15	916	2.296	3.2206	5	408	1665.16	0
ENGINEERING CIVIL	TRANSPORTATION RESEARCH PART B-METHODOLOGICAL	14	864	2.952	3.17583	6	422	1706.48	0
ENGINEERING CIVIL	TRANSPORTATION RESEARCH PART E-LOGISTICS AND TRANSPORTATION REVIEW	8	448	2.676	3.10443	7	430	1727.89	0
ENGINEERING CIVIL	IEEE TRANSACTIONS ON INTELLIGENT TRANSPORTATION SYSTEMS	7	586	2.377	3.0135	8	437	1744.53	0
ENGINEERING CIVIL	COMPUTERS & STRUCTURES	7	580	2.134	2.91578	9	444	1759.47	0
ENGINEERING CIVIL	ENGINEERING STRUCTURES	6	334	1.838	2.808	10	450	1770.5	3.93444	30898
CHEMISTRY APPLIED	FOOD CHEMISTRY	89	6279	3.391	3.391	1	89	301.799	0
CHEMISTRY APPLIED	CARBOHYDRATE POLYMERS	82	5619	4.074	3.7325	2	171	635.867	0
CHEMISTRY APPLIED	JOURNAL OF AGRICULTURAL AND FOOD CHEMISTRY	66	4707	2.912	3.459	3	237	828.059	0
CHEMISTRY APPLIED	ADVANCED SYNTHESIS & CATALYSIS	64	4523	5.663	4.01	4	301	1190.49	0
CHEMISTRY APPLIED	MICROPOROUS AND MESOPOROUS MATERIALS	36	2408	3.453	3.8986	5	337	1314.8	0
CHEMISTRY APPLIED	CATALYSIS TODAY	36	2915	3.893	3.89767	6	373	1454.95	0
CHEMISTRY APPLIED	FOOD HYDROCOLLOIDS	20	1548	4.09	3.92514	7	393	1536.75	0
CHEMISTRY APPLIED	FUEL PROCESSING TECHNOLOGY	16	1208	3.352	3.8535	8	409	1590.38	0
CHEMISTRY APPLIED	DYES AND PIGMENTS	14	836	3.966	3.866	9	423	1645.9	0
CHEMISTRY APPLIED	ORGANIC PROCESS RESEARCH & DEVELOPMENT	11	817	2.528	3.7322	10	434	1673.71	3.85648	30860
CHEMISTRY INORGANIC NUCLEAR	INORGANIC CHEMISTRY	236	18855	4.762	4.762	1	236	1123.83	0
CHEMISTRY INORGANIC NUCLEAR	DALTON TRANSACTIONS	129	10688	4.197	4.4795	2	365	1665.24	0
CHEMISTRY INORGANIC NUCLEAR	ORGANOMETALLICS	61	4964	4.126	4.36167	3	426	1916.93	0
CHEMISTRY INORGANIC NUCLEAR	COORDINATION CHEMISTRY REVIEWS	20	1934	12.239	6.331	4	446	2161.71	0
CHEMISTRY INORGANIC NUCLEAR	JOURNAL OF SOLID STATE CHEMISTRY	9	623	2.133	5.4914	5	455	2180.91	0
CHEMISTRY INORGANIC NUCLEAR	TETRAHEDRON-ASYMMETRY	5	373	2.155	4.93533	6	460	2191.68	0
CHEMISTRY INORGANIC NUCLEAR	JOURNAL OF FLUORINE CHEMISTRY	5	536	1.948	4.50857	7	465	2201.42	0
CHEMISTRY INORGANIC NUCLEAR	EUROPEAN JOURNAL OF INORGANIC CHEMISTRY	5	382	2.942	4.31275	8	470	2216.13	0
CHEMISTRY INORGANIC NUCLEAR	JOURNAL OF INORGANIC BIOCHEMISTRY	4	254	3.444	4.21622	9	474	2229.91	0
CHEMISTRY INORGANIC NUCLEAR	PHOTOPHYSICS OF ORGANOMETALLICS	3	256	4.126	4.2072	10	477	2242.29	4.70081	38865
INSTRUMENTS INSTRUMENTATION	IEEE TRANSACTIONS ON INDUSTRIAL ELECTRONICS	203	17375	6.498	6.498	1	203	1319.09	0
INSTRUMENTS INSTRUMENTATION	SENSORS AND ACTUATORS B-CHEMICAL	128	8623	4.097	5.2975	2	331	1843.51	0
INSTRUMENTS INSTRUMENTATION	NUCLEAR INSTRUMENTS & METHODS IN PHYSICS RESEARCH SECTION A-ACCELERATORS SPECTROMETERS DETECTORS AND ASSOCIATED EQUIPMENT	31	2563	1.216	3.937	3	362	1881.21	0
INSTRUMENTS INSTRUMENTATION	IET CONTROL THEORY AND APPLICATIONS	16	1086	2.048	3.46475	4	378	1913.97	0
INSTRUMENTS INSTRUMENTATION	REVIEW OF SCIENTIFIC INSTRUMENTS	13	855	1.614	3.0946	5	391	1934.96	0
INSTRUMENTS INSTRUMENTATION	JOURNAL OF SYNCHROTRON RADIATION	11	825	2.736	3.03483	6	402	1965.05	0
INSTRUMENTS INSTRUMENTATION	SENSORS AND ACTUATORS A-PHYSICAL	10	639	1.903	2.87314	7	412	1984.08	0
INSTRUMENTS INSTRUMENTATION	NUCLEAR INSTRUMENTS & METHODS IN PHYSICS RESEARCH SECTION B-BEAM INTERACTIONS WITH MATERIALS AND ATOMS	8	1743	1.124	2.6545	8	420	1993.07	0
INSTRUMENTS INSTRUMENTATION	JOURNAL OF INSTRUMENTATION	8	538	1.399	2.515	9	428	2004.27	0
INSTRUMENTS INSTRUMENTATION	IEEE SENSORS JOURNAL	8	528	1.852	2.4487	10	436	2019.08	4.63092	34775
CHEMISTRY MEDICINAL	JOURNAL OF MEDICINAL CHEMISTRY	184	15434	5.447	5.447	1	184	1002.25	0
CHEMISTRY MEDICINAL	EUROPEAN JOURNAL OF MEDICINAL CHEMISTRY	52	3420	3.447	4.447	2	236	1181.49	0
CHEMISTRY MEDICINAL	JOURNAL OF PHARMACEUTICAL SCIENCES	34	2153	2.59	3.828	3	270	1269.55	0
CHEMISTRY MEDICINAL	JOURNAL OF CHEMICAL INFORMATION AND MODELING	34	3952	3.738	3.8055	4	304	1396.64	0
CHEMISTRY MEDICINAL	BIOORGANIC & MEDICINAL CHEMISTRY	27	1690	2.793	3.603	5	331	1472.06	0
CHEMISTRY MEDICINAL	CHEMICAL RESEARCH IN TOXICOLOGY	19	1210	3.529	3.59067	6	350	1539.11	0
CHEMISTRY MEDICINAL	BIOORGANIC & MEDICINAL CHEMISTRY LETTERS	18	1286	2.42	3.42343	7	368	1582.67	0
CHEMISTRY MEDICINAL	CHEMBIOCHEM	15	883	3.088	3.3815	8	383	1628.99	0
CHEMISTRY MEDICINAL	JOURNAL OF ETHNOPHARMACOLOGY	14	831	2.998	3.33889	9	397	1670.96	0
CHEMISTRY MEDICINAL	JOURNAL OF COMBINATORIAL CHEMISTRY	12	837	3.032	3.3082	10	409	1707.34	4.17443	31696
ELECTROCHEMISTRY	JOURNAL OF POWER SOURCES	150	15103	6.217	6.217	1	150	932.55	0
ELECTROCHEMISTRY	ELECTROCHIMICA ACTA	86	9177	4.504	5.3605	2	236	1319.89	0
ELECTROCHEMISTRY	BIOSENSORS & BIOELECTRONICS	70	7306	6.409	5.71	3	306	1768.52	0
ELECTROCHEMISTRY	ELECTROCHEMISTRY COMMUNICATIONS	61	6543	4.847	5.49425	4	367	2064.19	0
ELECTROCHEMISTRY	JOURNAL OF THE ELECTROCHEMICAL SOCIETY	40	4206	3.266	5.0486	5	407	2194.83	0
ELECTROCHEMISTRY	SENSORS AND ACTUATORS B-CHEMICAL	31	3073	4.097	4.89	6	438	2321.84	0
ELECTROCHEMISTRY	INTERNATIONAL JOURNAL OF HYDROGEN ENERGY	29	2870	3.313	4.66471	7	467	2417.91	0
ELECTROCHEMISTRY	JOURNAL OF ELECTROANALYTICAL CHEMISTRY	12	1118	2.729	4.42275	8	479	2450.66	0
ELECTROCHEMISTRY	JOURNAL OF SOLID STATE ELECTROCHEMISTRY	5	370	2.446	4.20311	9	484	2462.89	0
ELECTROCHEMISTRY	ELECTROCHEMICAL AND SOLID STATE LETTERS	5	630	2.149	3.9977	10	489	2473.64	5.05856	50396
COMPUTER SCIENCE INTERDISCIPLINARY APPLICATIONS	BIOINFORMATICS	152	33772	4.981	4.981	1	152	757.112	0
COMPUTER SCIENCE INTERDISCIPLINARY APPLICATIONS	COMPUTER PHYSICS COMMUNICATIONS	37	5419	3.112	4.0465	2	189	872.256	0
COMPUTER SCIENCE INTERDISCIPLINARY APPLICATIONS	JOURNAL OF CHEMICAL INFORMATION AND MODELING	28	3622	3.738	3.94367	3	217	976.92	0
COMPUTER SCIENCE INTERDISCIPLINARY APPLICATIONS	APPLIED SOFT COMPUTING	27	2517	2.81	3.66025	4	244	1052.79	0
COMPUTER SCIENCE INTERDISCIPLINARY APPLICATIONS	IEEE TRANSACTIONS ON MEDICAL IMAGING	26	2611	3.39	3.6062	5	270	1140.93	0
COMPUTER SCIENCE INTERDISCIPLINARY APPLICATIONS	JOURNAL OF STATISTICAL SOFTWARE	20	4796	3.801	3.63867	6	290	1216.95	0
COMPUTER SCIENCE INTERDISCIPLINARY APPLICATIONS	IEEE TRANSACTIONS ON INDUSTRIAL INFORMATICS	20	2244	8.79	4.37457	7	310	1392.75	0
COMPUTER SCIENCE INTERDISCIPLINARY APPLICATIONS	ENVIRONMENTAL MODELLING & SOFTWARE	20	2060	4.42	4.38025	8	330	1481.15	0
COMPUTER SCIENCE INTERDISCIPLINARY APPLICATIONS	COMPUTERS & EDUCATION	17	1284	2.556	4.17756	9	347	1524.6	0
COMPUTER SCIENCE INTERDISCIPLINARY APPLICATIONS	JOURNAL OF COMPUTATIONAL PHYSICS	16	1238	2.434	4.0032	10	363	1563.55	4.30729	59563
INFECTIOUS DISEASES	CLINICAL INFECTIOUS DISEASES	120	14190	8.886	8.886	1	120	1066.32	0
INFECTIOUS DISEASES	JOURNAL OF INFECTIOUS DISEASES	69	7646	5.997	7.4415	2	189	1480.11	0
INFECTIOUS DISEASES	LANCET INFECTIOUS DISEASES	58	8204	22.433	12.4387	3	247	2781.23	0
INFECTIOUS DISEASES	AIDS	48	5086	5.554	10.7175	4	295	3047.82	0
INFECTIOUS DISEASES	EMERGING INFECTIOUS DISEASES	42	6142	6.751	9.9242	5	337	3331.36	0
INFECTIOUS DISEASES	JOURNAL OF ANTIMICROBIAL CHEMOTHERAPY	23	2388	5.313	9.15567	6	360	3453.56	0
INFECTIOUS DISEASES	PLOS NEGLECTED TROPICAL DISEASES	15	1465	4.446	8.48286	7	375	3520.25	0
INFECTIOUS DISEASES	CLINICAL MICROBIOLOGY AND INFECTION	15	2249	5.768	8.1435	8	390	3606.77	0
INFECTIOUS DISEASES	JAIDS-JOURNAL OF ACQUIRED IMMUNE DEFICIENCY SYNDROMES	14	1371	4.556	7.74489	9	404	3670.55	0
INFECTIOUS DISEASES	INFECTION AND IMMUNITY	14	1186	3.731	7.3435	10	418	3722.79	8.90619	49927
TELECOMMUNICATIONS	IEEE COMMUNICATIONS MAGAZINE	71	7222	4.007	4.007	1	71	284.497	0
TELECOMMUNICATIONS	IEEE TRANSACTIONS ON WIRELESS COMMUNICATIONS	60	5521	2.496	3.2515	2	131	434.257	0
TELECOMMUNICATIONS	JOURNAL OF LIGHTWAVE TECHNOLOGY	45	4254	2.965	3.156	3	176	567.682	0
TELECOMMUNICATIONS	IEEE JOURNAL ON SELECTED AREAS IN COMMUNICATIONS	42	3800	3.453	3.23025	4	218	712.708	0
TELECOMMUNICATIONS	IEEE TRANSACTIONS ON VEHICULAR TECHNOLOGY	38	2809	1.978	2.9798	5	256	787.872	0
TELECOMMUNICATIONS	IEEE TRANSACTIONS ON ANTENNAS AND PROPAGATION	28	1718	2.181	2.84667	6	284	848.94	0
TELECOMMUNICATIONS	IEEE COMMUNICATIONS SURVEYS AND TUTORIALS	28	2533	6.806	3.41229	7	312	1039.51	0
TELECOMMUNICATIONS	IEEE TRANSACTIONS ON COMMUNICATIONS	27	2512	1.992	3.23475	8	339	1093.29	0
TELECOMMUNICATIONS	IEEE WIRELESS COMMUNICATIONS	22	2460	5.417	3.47722	9	361	1212.47	0
TELECOMMUNICATIONS	IEEE TRANSACTIONS ON MOBILE COMPUTING	19	1293	2.543	3.3838	10	380	1260.78	3.31785	34122
WATER RESOURCES	WATER RESEARCH	174	12668	5.528	5.528	1	174	961.872	0
WATER RESOURCES	DESALINATION	80	5211	3.756	4.642	2	254	1262.35	0
WATER RESOURCES	WATER RESOURCES RESEARCH	55	3768	3.549	4.27767	3	309	1457.55	0
WATER RESOURCES	JOURNAL OF HYDROLOGY	44	3081	3.053	3.9715	4	353	1591.88	0
WATER RESOURCES	HYDROLOGY AND EARTH SYSTEM SCIENCES	29	2183	3.535	3.8842	5	382	1694.39	0
WATER RESOURCES	ADVANCES IN WATER RESOURCES	16	1107	3.417	3.80633	6	398	1749.07	0
WATER RESOURCES	HYDROLOGICAL PROCESSES	10	626	2.677	3.645	7	408	1775.84	0
WATER RESOURCES	ENVIRONMENTAL EARTH SCIENCES	10	851	1.765	3.41	8	418	1793.49	0
WATER RESOURCES	NATURAL HAZARDS	9	586	1.719	3.22211	9	427	1808.96	0
WATER RESOURCES	AGRICULTURAL WATER MANAGEMENT	9	665	2.286	3.1285	10	436	1829.53	4.19617	30746
BIOPHYSICS	NATURE STRUCTURAL & MOLECULAR BIOLOGY	143	13662	13.309	13.309	1	143	1903.19	0
BIOPHYSICS	BIOSENSORS & BIOELECTRONICS	88	8491	6.409	9.859	2	231	2467.18	0
BIOPHYSICS	BIOCHEMICAL AND BIOPHYSICAL RESEARCH COMMUNICATIONS	38	3588	2.297	7.33833	3	269	2554.47	0
BIOPHYSICS	COLLOIDS AND SURFACES B-BIOINTERFACES	28	2620	4.152	6.54175	4	297	2670.72	0
BIOPHYSICS	BIOPHYSICAL JOURNAL	27	2314	3.972	6.0278	5	324	2777.97	0
BIOPHYSICS	STRUCTURE	20	1812	5.618	5.9595	6	344	2890.33	0
BIOPHYSICS	ACTA CRYSTALLOGRAPHICA SECTION D-BIOLOGICAL CRYSTALLOGRAPHY	19	23826	2.674	5.49014	7	363	2941.13	0
BIOPHYSICS	PROTEINS-STRUCTURE FUNCTION AND BIOINFORMATICS	14	1941	3.392	5.22788	8	377	2988.62	0
BIOPHYSICS	BIOCHIMICA ET BIOPHYSICA ACTA-BIOENERGETICS	13	1049	5.35	5.24144	9	390	3058.17	0
BIOPHYSICS	FEBS LETTERS	10	880	3.169	5.0342	10	400	3089.86	7.72465	60183
PHYSICS PARTICLES FIELDS	PHYSICAL REVIEW D	193	23699	4.643	4.643	1	193	896.099	0
PHYSICS PARTICLES FIELDS	JOURNAL OF HIGH ENERGY PHYSICS	96	12791	6.111	5.377	2	289	1482.75	0
PHYSICS PARTICLES FIELDS	PHYSICS LETTERS B	74	14891	6.131	5.62833	3	363	1936.45	0
PHYSICS PARTICLES FIELDS	EUROPEAN PHYSICAL JOURNAL C	32	5188	5.084	5.49225	4	395	2099.14	0
PHYSICS PARTICLES FIELDS	JOURNAL OF COSMOLOGY AND ASTROPARTICLE PHYSICS	29	3106	5.81	5.5558	5	424	2267.63	0
PHYSICS PARTICLES FIELDS	NUCLEAR PHYSICS B	17	2251	3.929	5.28467	6	441	2334.42	0
PHYSICS PARTICLES FIELDS	CLASSICAL AND QUANTUM GRAVITY	15	2393	3.168	4.98229	7	456	2381.94	0
PHYSICS PARTICLES FIELDS	NUCLEAR INSTRUMENTS & METHODS IN PHYSICS RESEARCH SECTION A-ACCELERATORS SPECTROMETERS DETECTORS AND ASSOCIATED EQUIPMENT	14	1564	1.216	4.5115	8	470	2398.96	0
PHYSICS PARTICLES FIELDS	LIVING REVIEWS IN RELATIVITY	9	1687	19.25	6.14911	9	479	2572.21	0
PHYSICS PARTICLES FIELDS	ASTROPARTICLE PHYSICS	6	642	3.584	5.8926	10	485	2593.72	5.34787	68212
METEOROLOGY ATMOSPHERIC SCIENCES	ATMOSPHERIC CHEMISTRY AND PHYSICS	121	12715	5.053	5.053	1	121	611.413	0
METEOROLOGY ATMOSPHERIC SCIENCES	JOURNAL OF CLIMATE	55	7258	4.435	4.744	2	176	855.338	0
METEOROLOGY ATMOSPHERIC SCIENCES	NATURE CLIMATE CHANGE	52	6034	14.547	8.01167	3	228	1611.78	0
METEOROLOGY ATMOSPHERIC SCIENCES	JOURNAL OF GEOPHYSICAL RESEARCH-ATMOSPHERES	38	3773	3.426	6.86525	4	266	1741.97	0
METEOROLOGY ATMOSPHERIC SCIENCES	BULLETIN OF THE AMERICAN METEOROLOGICAL SOCIETY	25	5211	11.808	7.8538	5	291	2037.17	0
METEOROLOGY ATMOSPHERIC SCIENCES	CLIMATIC CHANGE	23	3456	3.43	7.1165	6	314	2116.06	0
METEOROLOGY ATMOSPHERIC SCIENCES	ATMOSPHERIC ENVIRONMENT	23	2244	3.281	6.56857	7	337	2191.52	0
METEOROLOGY ATMOSPHERIC SCIENCES	CLIMATE DYNAMICS	20	1989	4.673	6.33162	8	357	2284.98	0
METEOROLOGY ATMOSPHERIC SCIENCES	ATMOSPHERIC MEASUREMENT TECHNIQUES	14	1365	2.929	5.95356	9	371	2325.99	0
METEOROLOGY ATMOSPHERIC SCIENCES	MONTHLY WEATHER REVIEW	11	931	3.358	5.694	10	382	2362.93	6.18567	44976
ZOOLOGY	JOURNAL OF ANIMAL ECOLOGY	60	3196	4.504	4.504	1	60	270.24	0
ZOOLOGY	JOURNAL OF COMPARATIVE NEUROLOGY	57	2637	3.225	3.8645	2	117	454.065	0
ZOOLOGY	ANIMAL BEHAVIOUR	50	2167	3.137	3.622	3	167	610.915	0
ZOOLOGY	DEVELOPMENTAL AND COMPARATIVE IMMUNOLOGY	30	1298	2.815	3.42025	4	197	695.365	0
ZOOLOGY	ZOOTAXA	28	1607	0.906	2.9174	5	225	720.733	0
ZOOLOGY	INTEGRATIVE AND COMPARATIVE BIOLOGY	26	1175	2.929	2.91933	6	251	796.887	0
ZOOLOGY	BEHAVIORAL ECOLOGY	25	977	3.177	2.95614	7	276	876.312	0
ZOOLOGY	BEHAVIORAL ECOLOGY AND SOCIOBIOLOGY	15	700	2.35	2.88037	8	291	911.562	0
ZOOLOGY	COMPARATIVE BIOCHEMISTRY AND PHYSIOLOGY C-TOXICOLOGY & PHARMACOLOGY	14	540	2.301	2.816	9	305	943.776	0
ZOOLOGY	JOURNAL OF WILDLIFE MANAGEMENT	11	822	1.361	2.6705	10	316	958.747	3.03401	15119
COMPUTER SCIENCE INFORMATION SYSTEMS	INFORMATION SCIENCES	84	6351	4.038	4.038	1	84	339.192	0
COMPUTER SCIENCE INFORMATION SYSTEMS	IEEE TRANSACTIONS ON INFORMATION THEORY	73	7340	2.326	3.182	2	157	508.99	0
COMPUTER SCIENCE INFORMATION SYSTEMS	JOURNAL OF CHEMICAL INFORMATION AND MODELING	36	4047	3.738	3.36733	3	193	643.558	0
COMPUTER SCIENCE INFORMATION SYSTEMS	IEEE COMMUNICATIONS SURVEYS AND TUTORIALS	28	2533	6.806	4.227	4	221	834.126	0
COMPUTER SCIENCE INFORMATION SYSTEMS	MIS QUARTERLY	26	2148	5.311	4.4438	5	247	972.212	0
COMPUTER SCIENCE INFORMATION SYSTEMS	IEEE WIRELESS COMMUNICATIONS	22	2460	5.417	4.606	6	269	1091.39	0
COMPUTER SCIENCE INFORMATION SYSTEMS	IEEE TRANSACTIONS ON MOBILE COMPUTING	19	1293	2.543	4.31129	7	288	1139.7	0
COMPUTER SCIENCE INFORMATION SYSTEMS	JOURNAL OF THE AMERICAN MEDICAL INFORMATICS ASSOCIATION	16	1387	3.504	4.21037	8	304	1195.77	0
COMPUTER SCIENCE INFORMATION SYSTEMS	JOURNAL OF THE AMERICAN SOCIETY FOR INFORMATION SCIENCE AND TECHNOLOGY	15	1054	1.846	3.94767	9	319	1223.46	0
COMPUTER SCIENCE INFORMATION SYSTEMS	COMPUTER NETWORKS	13	1963	1.256	3.6785	10	332	1239.79	3.73429	30576
COMPUTER SCIENCE ARTIFICIAL INTELLIGENCE	IEEE TRANSACTIONS ON PATTERN ANALYSIS AND MACHINE INTELLIGENCE	79	11298	5.781	5.781	1	79	456.699	0
COMPUTER SCIENCE ARTIFICIAL INTELLIGENCE	IEEE TRANSACTIONS ON IMAGE PROCESSING	57	7202	3.625	4.703	2	136	663.324	0
COMPUTER SCIENCE ARTIFICIAL INTELLIGENCE	IEEE TRANSACTIONS ON FUZZY SYSTEMS	35	3472	8.746	6.05067	3	171	969.434	0
COMPUTER SCIENCE ARTIFICIAL INTELLIGENCE	EXPERT SYSTEMS WITH APPLICATIONS	29	2283	2.24	5.098	4	200	1034.39	0
COMPUTER SCIENCE ARTIFICIAL INTELLIGENCE	JOURNAL OF MACHINE LEARNING RESEARCH	27	3197	2.473	4.573	5	227	1101.16	0
COMPUTER SCIENCE ARTIFICIAL INTELLIGENCE	APPLIED SOFT COMPUTING	27	2517	2.81	4.27917	6	254	1177.03	0
COMPUTER SCIENCE ARTIFICIAL INTELLIGENCE	IEEE TRANSACTIONS ON SYSTEMS MAN AND CYBERNETICS PART B-CYBERNETICS	26	3027	6.22	4.55643	7	280	1338.75	0
COMPUTER SCIENCE ARTIFICIAL INTELLIGENCE	IEEE TRANSACTIONS ON NEURAL NETWORKS	26	2579	2.633	4.316	8	306	1407.21	0
COMPUTER SCIENCE ARTIFICIAL INTELLIGENCE	PATTERN RECOGNITION	20	1964	3.096	4.18044	9	326	1469.13	0
COMPUTER SCIENCE ARTIFICIAL INTELLIGENCE	KNOWLEDGE-BASED SYSTEMS	15	1397	3.371	4.0995	10	341	1519.7	4.45659	38936
GASTROENTEROLOGY HEPATOLOGY	GASTROENTEROLOGY	147	21337	16.716	16.716	1	147	2457.25	0
GASTROENTEROLOGY HEPATOLOGY	HEPATOLOGY	113	15093	11.055	13.8855	2	260	3706.47	0
GASTROENTEROLOGY HEPATOLOGY	GUT	65	8226	14.66	14.1437	3	325	4659.37	0
GASTROENTEROLOGY HEPATOLOGY	JOURNAL OF HEPATOLOGY	42	5679	11.336	13.4417	4	367	5135.48	0
GASTROENTEROLOGY HEPATOLOGY	AMERICAN JOURNAL OF GASTROENTEROLOGY	28	3311	10.755	12.9044	5	395	5436.62	0
GASTROENTEROLOGY HEPATOLOGY	CLINICAL GASTROENTEROLOGY AND HEPATOLOGY	13	1598	7.896	12.0697	6	408	5539.27	0
GASTROENTEROLOGY HEPATOLOGY	GASTROINTESTINAL ENDOSCOPY	11	1273	5.369	11.1124	7	419	5598.33	0
GASTROENTEROLOGY HEPATOLOGY	INFLAMMATORY BOWEL DISEASES	8	969	4.464	10.2814	8	427	5634.04	0
GASTROENTEROLOGY HEPATOLOGY	JOURNAL OF CROHNS & COLITIS	6	1450	6.234	9.83167	9	433	5671.44	0
GASTROENTEROLOGY HEPATOLOGY	ENDOSCOPY	6	805	5.196	9.3681	10	439	5702.62	12.99	59741
ENGINEERING ENVIRONMENTAL	ENVIRONMENTAL SCIENCE & TECHNOLOGY	182	21477	5.33	5.33	1	182	970.06	0
ENGINEERING ENVIRONMENTAL	JOURNAL OF HAZARDOUS MATERIALS	86	8751	4.529	4.9295	2	268	1359.55	0
ENGINEERING ENVIRONMENTAL	APPLIED CATALYSIS B-ENVIRONMENTAL	67	7026	7.435	5.76467	3	335	1857.7	0
ENGINEERING ENVIRONMENTAL	WATER RESEARCH	56	5940	5.528	5.7055	4	391	2167.27	0
ENGINEERING ENVIRONMENTAL	CHEMICAL ENGINEERING JOURNAL	42	3920	4.321	5.4286	5	433	2348.75	0
ENGINEERING ENVIRONMENTAL	JOURNAL OF CLEANER PRODUCTION	12	1067	3.844	5.1645	6	445	2394.88	0
ENGINEERING ENVIRONMENTAL	ENVIRONMENTAL MODELLING & SOFTWARE	12	1506	4.42	5.05814	7	457	2447.92	0
ENGINEERING ENVIRONMENTAL	INTERNATIONAL JOURNAL OF GREENHOUSE GAS CONTROL	8	746	3.946	4.91913	8	465	2479.49	0
ENGINEERING ENVIRONMENTAL	ENERGY EDUCATION SCIENCE AND TECHNOLOGY PART A-ENERGY SCIENCE AND RESEARCH	8	822	0.15	4.38922	9	473	2480.68	0
ENGINEERING ENVIRONMENTAL	ECOLOGICAL ENGINEERING	4	477	2.58	4.2083	10	477	2491.01	5.22223	51732
OBSTETRICS GYNECOLOGY	HUMAN REPRODUCTION	82	5977	4.569	4.569	1	82	374.658	0
OBSTETRICS GYNECOLOGY	FERTILITY AND STERILITY	81	5619	4.59	4.5795	2	163	746.448	0
OBSTETRICS GYNECOLOGY	OBSTETRICS AND GYNECOLOGY	61	4630	5.175	4.778	3	224	1062.12	0
OBSTETRICS GYNECOLOGY	GYNECOLOGIC ONCOLOGY	39	2296	3.774	4.527	4	263	1209.31	0
OBSTETRICS GYNECOLOGY	PRENATAL DIAGNOSIS	23	1425	3.268	4.2752	5	286	1284.47	0
OBSTETRICS GYNECOLOGY	ULTRASOUND IN OBSTETRICS & GYNECOLOGY	18	1188	3.853	4.20483	6	304	1353.83	0
OBSTETRICS GYNECOLOGY	PLACENTA	15	964	2.71	3.99129	7	319	1394.48	0
OBSTETRICS GYNECOLOGY	BJOG-AN INTERNATIONAL JOURNAL OF OBSTETRICS AND GYNAECOLOGY	15	862	3.448	3.92338	8	334	1446.2	0
OBSTETRICS GYNECOLOGY	HUMAN REPRODUCTION UPDATE	12	1139	10.165	4.61689	9	346	1568.18	0
OBSTETRICS GYNECOLOGY	REPRODUCTIVE BIOMEDICINE ONLINE	11	559	3.015	4.4567	10	357	1601.34	4.48555	24659
ENGINEERING BIOMEDICAL	BIOMATERIALS	332	33514	8.557	8.557	1	332	2840.92	0
ENGINEERING BIOMEDICAL	ACTA BIOMATERIALIA	50	5144	6.025	7.291	2	382	3142.17	0
ENGINEERING BIOMEDICAL	IEEE TRANSACTIONS ON MEDICAL IMAGING	19	2167	3.39	5.99067	3	401	3206.58	0
ENGINEERING BIOMEDICAL	PHYSICS IN MEDICINE AND BIOLOGY	15	1651	2.761	5.18325	4	416	3248	0
ENGINEERING BIOMEDICAL	JOURNAL OF BIOMECHANICS	8	875	2.751	4.6968	5	424	3270.01	0
ENGINEERING BIOMEDICAL	IEEE TRANSACTIONS ON BIOMEDICAL ENGINEERING	8	701	2.347	4.30517	6	432	3288.78	0
ENGINEERING BIOMEDICAL	CLINICAL ORAL IMPLANTS RESEARCH	8	660	3.889	4.24571	7	440	3319.89	0
ENGINEERING BIOMEDICAL	ANNALS OF BIOMEDICAL ENGINEERING	8	722	3.195	4.11437	8	448	3345.45	0
ENGINEERING BIOMEDICAL	EUROPEAN CELLS & MATERIALS	6	526	4.886	4.20011	9	454	3374.77	0
ENGINEERING BIOMEDICAL	JOURNAL OF NEURAL ENGINEERING	5	446	3.295	4.1096	10	459	3391.25	7.38834	46406
ENGINEERING MULTIDISCIPLINARY	COMBUSTION AND FLAME	90	4863	3.082	3.082	1	90	277.38	0
ENGINEERING MULTIDISCIPLINARY	COMPUTER METHODS IN APPLIED MECHANICS AND ENGINEERING	64	4114	2.959	3.0205	2	154	466.756	0
ENGINEERING MULTIDISCIPLINARY	APPLIED MATHEMATICAL MODELLING	64	3459	2.251	2.764	3	218	610.82	0
ENGINEERING MULTIDISCIPLINARY	COMPOSITES PART B-ENGINEERING	48	2383	2.983	2.81875	4	266	754.004	0
ENGINEERING MULTIDISCIPLINARY	INTERNATIONAL JOURNAL FOR NUMERICAL METHODS IN ENGINEERING	35	1785	2.055	2.666	5	301	825.929	0
ENGINEERING MULTIDISCIPLINARY	IEEE TRANSACTIONS ON INDUSTRY APPLICATIONS	32	1807	1.756	2.51433	6	333	882.121	0
ENGINEERING MULTIDISCIPLINARY	JOURNAL OF THE FRANKLIN INSTITUTE-ENGINEERING AND APPLIED MATHEMATICS	22	1077	2.395	2.49729	7	355	934.811	0
ENGINEERING MULTIDISCIPLINARY	INTERNATIONAL JOURNAL OF ENGINEERING SCIENCE	22	1525	2.668	2.51863	8	377	993.507	0
ENGINEERING MULTIDISCIPLINARY	ENGINEERING APPLICATIONS OF ARTIFICIAL INTELLIGENCE	15	938	2.207	2.484	9	392	1026.61	0
ENGINEERING MULTIDISCIPLINARY	STRUCTURAL AND MULTIDISCIPLINARY OPTIMIZATION	14	755	1.974	2.433	10	406	1054.25	2.59667	22706
ORTHOPEDICS	AMERICAN JOURNAL OF SPORTS MEDICINE	98	6579	4.362	4.362	1	98	427.476	0
ORTHOPEDICS	JOURNAL OF BONE AND JOINT SURGERY-AMERICAN VOLUME	65	4311	5.28	4.821	2	163	770.676	0
ORTHOPEDICS	CLINICAL ORTHOPAEDICS AND RELATED RESEARCH	50	3708	2.765	4.13567	3	213	908.926	0
ORTHOPEDICS	SPINE	34	2166	2.297	3.676	4	247	987.024	0
ORTHOPEDICS	JOURNAL OF BONE AND JOINT SURGERY-BRITISH VOLUME	34	2483	3.309	3.6026	5	281	1099.53	0
ORTHOPEDICS	OSTEOARTHRITIS AND CARTILAGE	29	1724	4.165	3.69633	6	310	1220.32	0
ORTHOPEDICS	KNEE SURGERY SPORTS TRAUMATOLOGY ARTHROSCOPY	24	1547	3.053	3.60443	7	334	1293.59	0
ORTHOPEDICS	ARTHROSCOPY-THE JOURNAL OF ARTHROSCOPIC AND RELATED SURGERY	19	1192	3.206	3.55463	8	353	1354.5	0
ORTHOPEDICS	JOURNAL OF ORTHOPAEDIC RESEARCH	18	1120	2.986	3.49144	9	371	1408.25	0
ORTHOPEDICS	PHYSICAL THERAPY	15	922	2.526	3.3949	10	386	1446.14	3.74647	25752
PHYSICS MATHEMATICAL	PHYSICAL REVIEW E	166	9677	2.288	2.288	1	166	379.808	0
PHYSICS MATHEMATICAL	COMPUTER PHYSICS COMMUNICATIONS	68	6878	3.112	2.7	2	234	591.424	0
PHYSICS MATHEMATICAL	COMMUNICATIONS IN NONLINEAR SCIENCE AND NUMERICAL SIMULATION	68	3894	2.866	2.75533	3	302	786.312	0
PHYSICS MATHEMATICAL	JOURNAL OF COMPUTATIONAL PHYSICS	48	2758	2.434	2.675	4	350	903.144	0
PHYSICS MATHEMATICAL	JOURNAL OF PHYSICS A-MATHEMATICAL AND THEORETICAL	28	1618	1.583	2.4566	5	378	947.468	0
PHYSICS MATHEMATICAL	JOURNAL OF STATISTICAL MECHANICS-THEORY AND EXPERIMENT	14	848	2.404	2.44783	6	392	981.124	0
PHYSICS MATHEMATICAL	JOURNAL OF MATHEMATICAL PHYSICS	14	726	1.243	2.27571	7	406	998.526	0
PHYSICS MATHEMATICAL	COMMUNICATIONS IN MATHEMATICAL PHYSICS	12	996	2.086	2.252	8	418	1023.56	0
PHYSICS MATHEMATICAL	APPLIED AND COMPUTATIONAL HARMONIC ANALYSIS	8	618	2.036	2.228	9	426	1039.85	0
PHYSICS MATHEMATICAL	LETTERS IN MATHEMATICAL PHYSICS	7	820	1.939	2.1991	10	433	1053.42	2.43284	28833
MARINE FRESHWATER BIOLOGY	AQUATIC TOXICOLOGY	42	2297	3.451	3.451	1	42	144.942	0
MARINE FRESHWATER BIOLOGY	MARINE ECOLOGY PROGRESS SERIES	41	2109	2.619	3.035	2	83	252.321	0
MARINE FRESHWATER BIOLOGY	MARINE POLLUTION BULLETIN	37	1961	2.991	3.02033	3	120	362.988	0
MARINE FRESHWATER BIOLOGY	FRESHWATER BIOLOGY	34	2507	2.738	2.94975	4	154	456.08	0
MARINE FRESHWATER BIOLOGY	FISH & SHELLFISH IMMUNOLOGY	24	1141	2.674	2.8946	5	178	520.256	0
MARINE FRESHWATER BIOLOGY	MICROBIAL ECOLOGY	20	1052	2.973	2.90767	6	198	579.716	0
MARINE FRESHWATER BIOLOGY	JOURNAL OF EXPERIMENTAL MARINE BIOLOGY AND ECOLOGY	19	1181	1.866	2.75886	7	217	615.17	0
MARINE FRESHWATER BIOLOGY	MARINE BIOLOGY	18	935	2.391	2.71287	8	235	658.208	0
MARINE FRESHWATER BIOLOGY	ICES JOURNAL OF MARINE SCIENCE	18	915	2.377	2.67556	9	253	700.994	0
MARINE FRESHWATER BIOLOGY	JOURNAL OF THE NORTH AMERICAN BENTHOLOGICAL SOCIETY	17	1090	1.941	2.6021	10	270	733.991	2.71849	15188
BIOLOGY	PLOS BIOLOGY	131	14015	9.343	9.343	1	131	1223.93	0
BIOLOGY	FASEB JOURNAL	80	5886	5.043	7.193	2	211	1627.37	0
BIOLOGY	PROCEEDINGS OF THE ROYAL SOCIETY B-BIOLOGICAL SCIENCES	76	6013	5.051	6.479	3	287	2011.25	0
BIOLOGY	PHILOSOPHICAL TRANSACTIONS OF THE ROYAL SOCIETY B-BIOLOGICAL SCIENCES	29	2413	7.055	6.623	4	316	2215.84	0
BIOLOGY	BIOSCIENCE	25	2260	5.377	6.3738	5	341	2350.27	0
BIOLOGY	JOURNAL OF EXPERIMENTAL BIOLOGY	20	2172	2.897	5.79433	6	361	2408.21	0
BIOLOGY	JOURNAL OF THEORETICAL BIOLOGY	17	1484	2.116	5.26886	7	378	2444.18	0
BIOLOGY	BMC BIOLOGY	16	1197	7.984	5.60825	8	394	2571.93	0
BIOLOGY	BIOLOGY LETTERS	15	1143	3.248	5.346	9	409	2620.65	0
BIOLOGY	BIOLOGICAL REVIEWS	13	1419	9.67	5.7784	10	422	2746.36	6.50795	38002
THERMODYNAMICS	ENERGY	152	9376	4.844	4.844	1	152	736.288	0
THERMODYNAMICS	INTERNATIONAL JOURNAL OF HEAT AND MASS TRANSFER	59	3976	2.383	3.6135	2	211	876.885	0
THERMODYNAMICS	COMBUSTION AND FLAME	52	3417	3.082	3.43633	3	263	1037.15	0
THERMODYNAMICS	ENERGY CONVERSION AND MANAGEMENT	41	3342	4.38	3.67225	4	304	1216.73	0
THERMODYNAMICS	JOURNAL OF CHEMICAL AND ENGINEERING DATA	35	2123	2.037	3.3452	5	339	1288.02	0
THERMODYNAMICS	APPLIED THERMAL ENGINEERING	31	2134	2.739	3.24417	6	370	1372.93	0
THERMODYNAMICS	INTERNATIONAL JOURNAL OF THERMAL SCIENCES	28	2159	2.629	3.15629	7	398	1446.55	0
THERMODYNAMICS	INTERNATIONAL COMMUNICATIONS IN HEAT AND MASS TRANSFER	20	1321	2.782	3.1095	8	418	1502.19	0
THERMODYNAMICS	FLUID PHASE EQUILIBRIA	17	971	2.2	3.00844	9	435	1539.59	0
THERMODYNAMICS	JOURNAL OF CHEMICAL THERMODYNAMICS	13	654	2.679	2.9755	10	448	1574.41	3.51431	29473
TOXICOLOGY	ENVIRONMENTAL HEALTH PERSPECTIVES	111	9518	7.977	7.977	1	111	885.447	0
TOXICOLOGY	TOXICOLOGICAL SCIENCES	36	2916	3.854	5.9155	2	147	1024.19	0
TOXICOLOGY	FOOD AND CHEMICAL TOXICOLOGY	35	2349	2.895	4.90867	3	182	1125.52	0
TOXICOLOGY	TOXICOLOGY AND APPLIED PHARMACOLOGY	27	1956	3.705	4.60775	4	209	1225.55	0
TOXICOLOGY	TOXICOLOGY	23	1950	3.621	4.4104	5	232	1308.83	0
TOXICOLOGY	AQUATIC TOXICOLOGY	20	1349	3.451	4.2505	6	252	1377.85	0
TOXICOLOGY	PARTICLE AND FIBRE TOXICOLOGY	18	1521	7.113	4.65943	7	270	1505.89	0
TOXICOLOGY	NANOTOXICOLOGY	18	1346	6.411	4.87838	8	288	1621.29	0
TOXICOLOGY	TOXICOLOGY LETTERS	16	1543	3.262	4.69878	9	304	1673.48	0
TOXICOLOGY	CHEMICAL RESEARCH IN TOXICOLOGY	16	1063	3.529	4.5818	10	320	1729.94	5.40607	25511
PHYSIOLOGY	JOURNAL OF PHYSIOLOGY-LONDON	57	3627	5.037	5.037	1	57	287.109	0
PHYSIOLOGY	JOURNAL OF NEUROPHYSIOLOGY	50	3739	2.887	3.962	2	107	431.459	0
PHYSIOLOGY	JOURNAL OF APPLIED PHYSIOLOGY	35	2366	3.056	3.66	3	142	538.419	0
PHYSIOLOGY	AMERICAN JOURNAL OF PHYSIOLOGY-ENDOCRINOLOGY AND METABOLISM	33	2542	3.785	3.69125	4	175	663.324	0
PHYSIOLOGY	AMERICAN JOURNAL OF PHYSIOLOGY-HEART AND CIRCULATORY PHYSIOLOGY	28	1890	3.838	3.7206	5	203	770.788	0
PHYSIOLOGY	AMERICAN JOURNAL OF PHYSIOLOGY-GASTROINTESTINAL AND LIVER PHYSIOLOGY	27	1805	3.8	3.73383	6	230	873.388	0
PHYSIOLOGY	AMERICAN JOURNAL OF PHYSIOLOGY-CELL PHYSIOLOGY	27	1710	3.78	3.74043	7	257	975.448	0
PHYSIOLOGY	CELLULAR PHYSIOLOGY AND BIOCHEMISTRY	23	1395	2.875	3.63225	8	280	1041.57	0
PHYSIOLOGY	JOURNAL OF PINEAL RESEARCH	22	1313	9.6	4.29533	9	302	1252.77	0
PHYSIOLOGY	JOURNAL OF CELLULAR PHYSIOLOGY	21	1294	3.839	4.2497	10	323	1333.39	4.12815	21681
HEMATOLOGY	BLOOD	272	35399	10.452	10.452	1	272	2842.94	0
HEMATOLOGY	CIRCULATION RESEARCH	55	7410	11.019	10.7355	2	327	3448.99	0
HEMATOLOGY	STEM CELLS	34	4609	6.523	9.33133	3	361	3670.77	0
HEMATOLOGY	ARTERIOSCLEROSIS THROMBOSIS AND VASCULAR BIOLOGY	30	4161	6	8.4985	4	391	3850.77	0
HEMATOLOGY	LEUKEMIA	25	2917	10.431	8.885	5	416	4111.55	0
HEMATOLOGY	THROMBOSIS AND HAEMOSTASIS	22	3462	4.984	8.23483	6	438	4221.19	0
HEMATOLOGY	JOURNAL OF THROMBOSIS AND HAEMOSTASIS	14	1705	5.72	7.87557	7	452	4301.27	0
HEMATOLOGY	BRITISH JOURNAL OF HAEMATOLOGY	6	662	4.711	7.48	8	458	4329.54	0
HEMATOLOGY	TRANSFUSION	4	446	3.225	7.00722	9	462	4342.44	0
HEMATOLOGY	STEM CELLS AND DEVELOPMENT	4	392	3.727	6.6792	10	466	4357.35	9.35053	61163
UROLOGY NEPHROLOGY	EUROPEAN UROLOGY	107	12768	13.938	13.938	1	107	1491.37	0
UROLOGY NEPHROLOGY	JOURNAL OF THE AMERICAN SOCIETY OF NEPHROLOGY	102	9432	9.343	11.6405	2	209	2444.35	0
UROLOGY NEPHROLOGY	JOURNAL OF UROLOGY	63	5956	4.471	9.25067	3	272	2726.02	0
UROLOGY NEPHROLOGY	KIDNEY INTERNATIONAL	60	5435	8.563	9.07875	4	332	3239.8	0
UROLOGY NEPHROLOGY	CLINICAL JOURNAL OF THE AMERICAN SOCIETY OF NEPHROLOGY	42	3670	4.613	8.1856	5	374	3433.55	0
UROLOGY NEPHROLOGY	NEPHROLOGY DIALYSIS TRANSPLANTATION	24	1938	3.577	7.4175	6	398	3519.4	0
UROLOGY NEPHROLOGY	AMERICAN JOURNAL OF KIDNEY DISEASES	20	1780	5.9	7.20071	7	418	3637.4	0
UROLOGY NEPHROLOGY	JOURNAL OF SEXUAL MEDICINE	12	1175	3.151	6.6945	8	430	3675.21	0
UROLOGY NEPHROLOGY	BJU INTERNATIONAL	12	1017	3.533	6.34322	9	442	3717.61	0
UROLOGY NEPHROLOGY	PROSTATE	10	802	3.565	6.0654	10	452	3753.26	8.30367	43973
EDUCATION EDUCATIONAL RESEARCH	COMPUTERS & EDUCATION	94	4355	2.556	2.556	1	94	240.264	0
EDUCATION EDUCATIONAL RESEARCH	ENERGY EDUCATION SCIENCE AND TECHNOLOGY PART B-SOCIAL AND EDUCATIONAL STUDIES	39	2073	0.08	1.318	2	133	243.384	0
EDUCATION EDUCATIONAL RESEARCH	LEARNING AND INSTRUCTION	28	1261	3.585	2.07367	3	161	343.764	0
EDUCATION EDUCATIONAL RESEARCH	AMERICAN EDUCATIONAL RESEARCH JOURNAL	17	799	2.157	2.0945	4	178	380.433	0
EDUCATION EDUCATIONAL RESEARCH	TEACHING AND TEACHER EDUCATION	16	637	1.413	1.9582	5	194	403.041	0
EDUCATION EDUCATIONAL RESEARCH	JOURNAL OF RESEARCH IN SCIENCE TEACHING	16	696	3.162	2.15883	6	210	453.633	0
EDUCATION EDUCATIONAL RESEARCH	SCIENCE EDUCATION	15	630	2.825	2.254	7	225	496.008	0
EDUCATION EDUCATIONAL RESEARCH	EDUCATIONAL PSYCHOLOGIST	15	848	3.611	2.42362	8	240	550.173	0
EDUCATION EDUCATIONAL RESEARCH	REVIEW OF EDUCATIONAL RESEARCH	13	790	3.897	2.58733	9	253	600.834	0
EDUCATION EDUCATIONAL RESEARCH	JOURNAL OF SCHOOL HEALTH	13	537	1.434	2.472	10	266	619.476	2.32886	12626
NUTRITION DIETETICS	AMERICAN JOURNAL OF CLINICAL NUTRITION	138	12540	6.77	6.77	1	138	934.26	0
NUTRITION DIETETICS	FOOD CHEMISTRY	71	5337	3.391	5.0805	2	209	1175.02	0
NUTRITION DIETETICS	OBESITY	39	3365	3.734	4.63167	3	248	1320.65	0
NUTRITION DIETETICS	JOURNAL OF NUTRITION	34	3134	3.875	4.4425	4	282	1452.4	0
NUTRITION DIETETICS	INTERNATIONAL JOURNAL OF OBESITY	30	2286	5.004	4.5548	5	312	1602.52	0
NUTRITION DIETETICS	BRITISH JOURNAL OF NUTRITION	30	3030	3.453	4.37117	6	342	1706.11	0
NUTRITION DIETETICS	JOURNAL OF PEDIATRIC GASTROENTEROLOGY AND NUTRITION	18	1855	2.625	4.12171	7	360	1753.36	0
NUTRITION DIETETICS	JOURNAL OF THE AMERICAN DIETETIC ASSOCIATION	12	1235	2.444	3.912	8	372	1782.68	0
NUTRITION DIETETICS	NUTRITION METABOLISM AND CARDIOVASCULAR DISEASES	9	705	3.323	3.84656	9	381	1812.59	0
NUTRITION DIETETICS	CURRENT OPINION IN CLINICAL NUTRITION AND METABOLIC CARE	9	688	3.989	3.8608	10	390	1848.49	4.73973	34175
NUCLEAR SCIENCE TECHNOLOGY	NUCLEAR INSTRUMENTS & METHODS IN PHYSICS RESEARCH SECTION A-ACCELERATORS SPECTROMETERS DETECTORS AND ASSOCIATED EQUIPMENT	121	5484	1.216	1.216	1	121	147.136	0
NUCLEAR SCIENCE TECHNOLOGY	JOURNAL OF NUCLEAR MATERIALS	92	3271	1.865	1.5405	2	213	318.716	0
NUCLEAR SCIENCE TECHNOLOGY	NUCLEAR INSTRUMENTS & METHODS IN PHYSICS RESEARCH SECTION B-BEAM INTERACTIONS WITH MATERIALS AND ATOMS	43	2850	1.124	1.40167	3	256	367.048	0
NUCLEAR SCIENCE TECHNOLOGY	IEEE TRANSACTIONS ON NUCLEAR SCIENCE	40	1383	1.283	1.372	4	296	418.368	0
NUCLEAR SCIENCE TECHNOLOGY	JOURNAL OF RADIOANALYTICAL AND NUCLEAR CHEMISTRY	30	1095	1.034	1.3044	5	326	449.388	0
NUCLEAR SCIENCE TECHNOLOGY	INTERNATIONAL JOURNAL OF ENERGY RESEARCH	20	825	2.418	1.49	6	346	497.748	0
NUCLEAR SCIENCE TECHNOLOGY	INTERNATIONAL JOURNAL OF RADIATION BIOLOGY	17	571	1.687	1.51814	7	363	526.427	0
NUCLEAR SCIENCE TECHNOLOGY	NUCLEAR ENGINEERING AND DESIGN	16	572	0.952	1.44737	8	379	541.659	0
NUCLEAR SCIENCE TECHNOLOGY	FUSION ENGINEERING AND DESIGN	16	537	1.152	1.41456	9	395	560.091	0
NUCLEAR SCIENCE TECHNOLOGY	HEALTH PHYSICS	14	442	1.271	1.4002	10	409	577.885	1.41292	17030
GEOCHEMISTRY GEOPHYSICS	EARTH AND PLANETARY SCIENCE LETTERS	93	6781	4.734	4.734	1	93	440.262	0
GEOCHEMISTRY GEOPHYSICS	IEEE TRANSACTIONS ON GEOSCIENCE AND REMOTE SENSING	68	5021	3.514	4.124	2	161	679.214	0
GEOCHEMISTRY GEOPHYSICS	GEOCHIMICA ET COSMOCHIMICA ACTA	57	4013	4.331	4.193	3	218	926.081	0
GEOCHEMISTRY GEOPHYSICS	LITHOS	28	2056	4.482	4.26525	4	246	1051.58	0
GEOCHEMISTRY GEOPHYSICS	JOURNAL OF GEOPHYSICAL RESEARCH-SOLID EARTH	25	2073	3.426	4.0974	5	271	1137.23	0
GEOCHEMISTRY GEOPHYSICS	CHEMICAL GEOLOGY	24	1645	3.524	4.00183	6	295	1221.8	0
GEOCHEMISTRY GEOPHYSICS	TECTONOPHYSICS	19	1324	2.872	3.84043	7	314	1276.37	0
GEOCHEMISTRY GEOPHYSICS	GEOPHYSICAL JOURNAL INTERNATIONAL	18	1981	2.56	3.68038	8	332	1322.45	0
GEOCHEMISTRY GEOPHYSICS	JOURNAL OF PETROLOGY	17	1665	4.424	3.763	9	349	1397.66	0
GEOCHEMISTRY GEOPHYSICS	GEOCHEMISTRY GEOPHYSICS GEOSYSTEMS	13	996	2.923	3.679	10	362	1435.66	3.96591	27555
PERIPHERAL VASCULAR DISEASE	CIRCULATION	281	54510	14.43	14.43	1	281	4054.83	0
PERIPHERAL VASCULAR DISEASE	CIRCULATION RESEARCH	45	6537	11.019	12.7245	2	326	4550.68	0
PERIPHERAL VASCULAR DISEASE	STROKE	42	7684	5.723	10.3907	3	368	4791.05	0
PERIPHERAL VASCULAR DISEASE	HYPERTENSION	34	4510	6.48	9.413	4	402	5011.37	0
PERIPHERAL VASCULAR DISEASE	ARTERIOSCLEROSIS THROMBOSIS AND VASCULAR BIOLOGY	26	3811	6	8.7304	5	428	5167.37	0
PERIPHERAL VASCULAR DISEASE	THROMBOSIS AND HAEMOSTASIS	21	3374	4.984	8.106	6	449	5272.03	0
PERIPHERAL VASCULAR DISEASE	JOURNAL OF THROMBOSIS AND HAEMOSTASIS	13	1617	5.72	7.76514	7	462	5346.39	0
PERIPHERAL VASCULAR DISEASE	JOURNAL OF HYPERTENSION	11	1857	4.72	7.3845	8	473	5398.31	0
PERIPHERAL VASCULAR DISEASE	JOURNAL OF VASCULAR SURGERY	7	734	3.021	6.89967	9	480	5419.46	0
PERIPHERAL VASCULAR DISEASE	ATHEROSCLEROSIS	4	426	3.994	6.6091	10	484	5435.44	11.2302	85060
STATISTICS PROBABILITY	BIOINFORMATICS	251	38742	4.981	4.981	1	251	1250.23	0
STATISTICS PROBABILITY	JOURNAL OF STATISTICAL SOFTWARE	34	5528	3.801	4.391	2	285	1379.46	0
STATISTICS PROBABILITY	STATISTICS IN MEDICINE	23	2476	1.825	3.53567	3	308	1421.44	0
STATISTICS PROBABILITY	ANNALS OF STATISTICS	19	1619	2.18	3.19675	4	327	1462.86	0
STATISTICS PROBABILITY	ECONOMETRICA	18	1278	3.889	3.3352	5	345	1532.86	0
STATISTICS PROBABILITY	JOURNAL OF THE AMERICAN STATISTICAL ASSOCIATION	14	877	1.979	3.10917	6	359	1560.57	0
STATISTICS PROBABILITY	FUZZY SETS AND SYSTEMS	11	693	1.986	2.94871	7	370	1582.41	0
STATISTICS PROBABILITY	MULTIVARIATE BEHAVIORAL RESEARCH	8	900	2.477	2.88975	8	378	1602.23	0
STATISTICS PROBABILITY	JOURNAL OF THE ROYAL STATISTICAL SOCIETY SERIES B-STATISTICAL METHODOLOGY	7	1261	3.515	2.95922	9	385	1626.83	0
STATISTICS PROBABILITY	CHEMOMETRICS AND INTELLIGENT LABORATORY SYSTEMS	7	487	2.321	2.8954	10	392	1643.08	4.19154	53861
PHYSICS FLUIDS PLASMAS	PHYSICAL REVIEW E	180	10225	2.288	2.288	1	180	411.84	0
PHYSICS FLUIDS PLASMAS	COMMUNICATIONS IN NONLINEAR SCIENCE AND NUMERICAL SIMULATION	70	3971	2.866	2.577	2	250	612.46	0
PHYSICS FLUIDS PLASMAS	PHYSICS OF PLASMAS	62	3591	2.142	2.432	3	312	745.264	0
PHYSICS FLUIDS PLASMAS	JOURNAL OF FLUID MECHANICS	41	2222	2.383	2.41975	4	353	842.967	0
PHYSICS FLUIDS PLASMAS	NUCLEAR FUSION	30	1589	3.062	2.5482	5	383	934.827	0
PHYSICS FLUIDS PLASMAS	PLASMA SOURCES SCIENCE & TECHNOLOGY	21	1212	3.591	2.722	6	404	1010.24	0
PHYSICS FLUIDS PLASMAS	PLASMA PROCESSES AND POLYMERS	16	966	2.453	2.68357	7	420	1049.49	0
PHYSICS FLUIDS PLASMAS	EXPERIMENTAL THERMAL AND FLUID SCIENCE	13	720	1.99	2.59687	8	433	1075.36	0
PHYSICS FLUIDS PLASMAS	PHYSICS OF FLUIDS	12	811	2.031	2.534	9	445	1099.73	0
PHYSICS FLUIDS PLASMAS	MICROFLUIDICS AND NANOFLUIDICS	11	550	2.528	2.5334	10	456	1127.54	2.47267	25857
MANAGEMENT	ACADEMY OF MANAGEMENT JOURNAL	50	3633	6.448	6.448	1	50	322.4	0
MANAGEMENT	ORGANIZATION SCIENCE	28	2115	3.775	5.1115	2	78	428.1	0
MANAGEMENT	JOURNAL OF APPLIED PSYCHOLOGY	27	2090	4.799	5.00733	3	105	557.673	0
MANAGEMENT	STRATEGIC MANAGEMENT JOURNAL	24	1781	3.341	4.59075	4	129	637.857	0
MANAGEMENT	MIS QUARTERLY	22	1958	5.311	4.7348	5	151	754.699	0
MANAGEMENT	JOURNAL OF MANAGEMENT	20	1761	6.071	4.9575	6	171	876.119	0
MANAGEMENT	RESEARCH POLICY	19	1572	3.117	4.69457	7	190	935.342	0
MANAGEMENT	ACADEMY OF MANAGEMENT REVIEW	19	1793	7.475	5.04213	8	209	1077.37	0
MANAGEMENT	EUROPEAN JOURNAL OF OPERATIONAL RESEARCH	18	1163	2.358	4.74389	9	227	1119.81	0
MANAGEMENT	JOURNAL OF OPERATIONS MANAGEMENT	16	1415	3.818	4.6513	10	243	1180.9	4.85967	19281
MATHEMATICS INTERDISCIPLINARY APPLICATIONS	COMMUNICATIONS IN NONLINEAR SCIENCE AND NUMERICAL SIMULATION	81	4376	2.866	2.866	1	81	232.146	0
MATHEMATICS INTERDISCIPLINARY APPLICATIONS	COMPUTER METHODS IN APPLIED MECHANICS AND ENGINEERING	60	3977	2.959	2.9125	2	141	409.686	0
MATHEMATICS INTERDISCIPLINARY APPLICATIONS	APPLIED MATHEMATICAL MODELLING	56	3180	2.251	2.692	3	197	535.742	0
MATHEMATICS INTERDISCIPLINARY APPLICATIONS	INTERNATIONAL JOURNAL FOR NUMERICAL METHODS IN ENGINEERING	31	1646	2.055	2.53275	4	228	599.447	0
MATHEMATICS INTERDISCIPLINARY APPLICATIONS	ECONOMETRICA	27	1631	3.889	2.804	5	255	704.45	0
MATHEMATICS INTERDISCIPLINARY APPLICATIONS	RISK ANALYSIS	21	986	2.502	2.75367	6	276	756.992	0
MATHEMATICS INTERDISCIPLINARY APPLICATIONS	JOURNAL OF THE FRANKLIN INSTITUTE-ENGINEERING AND APPLIED MATHEMATICS	20	1008	2.395	2.70243	7	296	804.892	0
MATHEMATICS INTERDISCIPLINARY APPLICATIONS	JOURNAL OF ECONOMETRICS	20	1035	1.6	2.56462	8	316	836.892	0
MATHEMATICS INTERDISCIPLINARY APPLICATIONS	COMPUTATIONAL MECHANICS	17	845	2.525	2.56022	9	333	879.817	0
MATHEMATICS INTERDISCIPLINARY APPLICATIONS	INTERNATIONAL JOURNAL FOR NUMERICAL METHODS IN FLUIDS	12	690	1.06	2.4102	10	345	892.537	2.58706	19374
CRYSTALLOGRAPHY	CRYSTAL GROWTH & DESIGN	236	14259	4.891	4.891	1	236	1154.28	0
CRYSTALLOGRAPHY	CRYSTENGCOMM	165	10150	4.034	4.4625	2	401	1819.89	0
CRYSTALLOGRAPHY	ACTA CRYSTALLOGRAPHICA SECTION D-BIOLOGICAL CRYSTALLOGRAPHY	32	24506	2.674	3.86633	3	433	1905.45	0
CRYSTALLOGRAPHY	JOURNAL OF APPLIED CRYSTALLOGRAPHY	22	4404	3.72	3.82975	4	455	1987.29	0
CRYSTALLOGRAPHY	JOURNAL OF CRYSTAL GROWTH	11	667	1.698	3.4034	5	466	2005.97	0
CRYSTALLOGRAPHY	POLYHEDRON	6	297	2.011	3.17133	6	472	2018.04	0
CRYSTALLOGRAPHY	ZEITSCHRIFT FUR KRISTALLOGRAPHIE	5	295	1.31	2.90543	7	477	2024.59	0
CRYSTALLOGRAPHY	JOURNAL OF MOLECULAR GRAPHICS & MODELLING	5	371	1.722	2.7575	8	482	2033.2	0
CRYSTALLOGRAPHY	STRUCTURAL CHEMISTRY	3	298	1.837	2.65522	9	485	2038.71	0
CRYSTALLOGRAPHY	CRYSTAL RESEARCH AND TECHNOLOGY	3	141	1.12	2.5017	10	488	2042.07	4.18457	55388
SPECTROSCOPY	NUCLEAR INSTRUMENTS & METHODS IN PHYSICS RESEARCH SECTION A-ACCELERATORS SPECTROMETERS DETECTORS AND ASSOCIATED EQUIPMENT	64	3865	1.216	1.216	1	64	77.824	0
SPECTROSCOPY	JOURNAL OF THE AMERICAN SOCIETY FOR MASS SPECTROMETRY	53	2505	2.945	2.0805	2	117	233.909	0
SPECTROSCOPY	SPECTROCHIMICA ACTA PART A-MOLECULAR AND BIOMOLECULAR SPECTROSCOPY	51	2579	2.353	2.17133	3	168	353.912	0
SPECTROSCOPY	RAPID COMMUNICATIONS IN MASS SPECTROMETRY	40	2121	2.253	2.19175	4	208	444.032	0
SPECTROSCOPY	JOURNAL OF ANALYTICAL AND APPLIED PYROLYSIS	31	1552	3.564	2.4662	5	239	554.516	0
SPECTROSCOPY	JOURNAL OF QUANTITATIVE SPECTROSCOPY & RADIATIVE TRANSFER	28	2152	2.645	2.496	6	267	628.576	0
SPECTROSCOPY	JOURNAL OF MASS SPECTROMETRY	24	1751	2.379	2.47929	7	291	685.672	0
SPECTROSCOPY	JOURNAL OF ANALYTICAL ATOMIC SPECTROMETRY	24	1374	3.466	2.60263	8	315	768.856	0
SPECTROSCOPY	JOURNAL OF RAMAN SPECTROSCOPY	22	1031	3.137	2.662	9	337	837.87	0
SPECTROSCOPY	JOURNAL OF MAGNETIC RESONANCE	21	1114	2.51	2.6468	10	358	890.58	2.48765	20044
DENTISTRY ORAL SURGERY MEDICINE	JOURNAL OF ENDODONTICS	66	2949	3.375	3.375	1	66	222.75	0
DENTISTRY ORAL SURGERY MEDICINE	DENTAL MATERIALS	59	3342	3.769	3.572	2	125	445.121	0
DENTISTRY ORAL SURGERY MEDICINE	CLINICAL ORAL IMPLANTS RESEARCH	43	2189	3.889	3.67767	3	168	612.348	0
DENTISTRY ORAL SURGERY MEDICINE	JOURNAL OF DENTAL RESEARCH	42	2327	4.139	3.793	4	210	786.186	0
DENTISTRY ORAL SURGERY MEDICINE	JOURNAL OF CLINICAL PERIODONTOLOGY	41	1868	4.01	3.8364	5	251	950.596	0
DENTISTRY ORAL SURGERY MEDICINE	JOURNAL OF PERIODONTOLOGY	20	917	2.706	3.648	6	271	1004.72	0
DENTISTRY ORAL SURGERY MEDICINE	ORAL ONCOLOGY	19	818	3.607	3.64214	7	290	1073.25	0
DENTISTRY ORAL SURGERY MEDICINE	JOURNAL OF ORAL AND MAXILLOFACIAL SURGERY	15	736	1.333	3.3535	8	305	1093.24	0
DENTISTRY ORAL SURGERY MEDICINE	JOURNAL OF DENTISTRY	15	593	2.749	3.28633	9	320	1134.48	0
DENTISTRY ORAL SURGERY MEDICINE	INTERNATIONAL ENDODONTIC JOURNAL	13	614	2.971	3.2548	10	333	1173.1	3.52283	16353
AGRONOMY	THEORETICAL AND APPLIED GENETICS	77	3380	3.79	3.79	1	77	291.83	0
AGRONOMY	PLANT AND SOIL	73	4095	2.952	3.371	2	150	507.326	0
AGRONOMY	AGRICULTURAL AND FOREST METEOROLOGY	72	3227	3.762	3.50133	3	222	778.19	0
AGRONOMY	INDUSTRIAL CROPS AND PRODUCTS	51	2209	2.837	3.33525	4	273	922.877	0
AGRONOMY	FIELD CROPS RESEARCH	37	1729	2.976	3.2634	5	310	1032.99	0
AGRONOMY	AGRICULTURAL WATER MANAGEMENT	27	1351	2.286	3.1005	6	337	1094.71	0
AGRONOMY	PEST MANAGEMENT SCIENCE	23	1015	2.694	3.04243	7	360	1156.67	0
AGRONOMY	GLOBAL CHANGE BIOLOGY BIOENERGY	21	997	4.882	3.27238	8	381	1259.19	0
AGRONOMY	POSTHARVEST BIOLOGY AND TECHNOLOGY	20	801	2.223	3.15578	9	401	1303.65	0
AGRONOMY	MOLECULAR BREEDING	15	717	2.246	3.0648	10	416	1337.35	3.21477	19521
OPHTHALMOLOGY	INVESTIGATIVE OPHTHALMOLOGY & VISUAL SCIENCE	131	8193	3.404	3.404	1	131	445.924	0
OPHTHALMOLOGY	OPHTHALMOLOGY	124	10413	6.135	4.7695	2	255	1206.66	0
OPHTHALMOLOGY	PROGRESS IN RETINAL AND EYE RESEARCH	31	2728	8.733	6.09067	3	286	1477.39	0
OPHTHALMOLOGY	AMERICAN JOURNAL OF OPHTHALMOLOGY	29	2073	3.871	5.53575	4	315	1589.65	0
OPHTHALMOLOGY	ARCHIVES OF OPHTHALMOLOGY	27	1939	4.399	5.3084	5	342	1708.42	0
OPHTHALMOLOGY	RETINA-THE JOURNAL OF RETINAL AND VITREOUS DISEASES	25	1681	3.243	4.96417	6	367	1789.49	0
OPHTHALMOLOGY	JOURNAL OF CATARACT AND REFRACTIVE SURGERY	23	1463	2.722	4.64386	7	390	1852.1	0
OPHTHALMOLOGY	BRITISH JOURNAL OF OPHTHALMOLOGY	19	1368	2.976	4.43537	8	409	1908.64	0
OPHTHALMOLOGY	JOURNAL OF VISION	17	1101	2.393	4.20844	9	426	1949.33	0
OPHTHALMOLOGY	JOURNAL OF REFRACTIVE SURGERY	13	722	2.781	4.0657	10	439	1985.48	4.52273	31681
OPERATIONS RESEARCH MANAGEMENT SCIENCE	EXPERT SYSTEMS WITH APPLICATIONS	132	7012	2.24	2.24	1	132	295.68	0
OPERATIONS RESEARCH MANAGEMENT SCIENCE	EUROPEAN JOURNAL OF OPERATIONAL RESEARCH	41	2150	2.358	2.299	2	173	392.358	0
OPERATIONS RESEARCH MANAGEMENT SCIENCE	INTERNATIONAL JOURNAL OF PRODUCTION ECONOMICS	36	2215	2.752	2.45	3	209	491.43	0
OPERATIONS RESEARCH MANAGEMENT SCIENCE	JOURNAL OF OPERATIONS MANAGEMENT	31	2039	3.818	2.792	4	240	609.788	0
OPERATIONS RESEARCH MANAGEMENT SCIENCE	TRANSPORTATION RESEARCH PART B-METHODOLOGICAL	28	1464	2.952	2.824	5	268	692.444	0
OPERATIONS RESEARCH MANAGEMENT SCIENCE	COMPUTERS & OPERATIONS RESEARCH	28	1472	1.861	2.6635	6	296	744.552	0
OPERATIONS RESEARCH MANAGEMENT SCIENCE	MANAGEMENT SCIENCE	19	1052	2.482	2.63757	7	315	791.71	0
OPERATIONS RESEARCH MANAGEMENT SCIENCE	OMEGA-INTERNATIONAL JOURNAL OF MANAGEMENT SCIENCE	18	913	4.376	2.85488	8	333	870.478	0
OPERATIONS RESEARCH MANAGEMENT SCIENCE	DECISION SUPPORT SYSTEMS	18	1141	2.313	2.79467	9	351	912.112	0
OPERATIONS RESEARCH MANAGEMENT SCIENCE	SYSTEMS & CONTROL LETTERS	16	1355	2.059	2.7211	10	367	945.056	2.57508	20813
AGRICULTURE MULTIDISCIPLINARY	JOURNAL OF AGRICULTURAL AND FOOD CHEMISTRY	309	13899	2.912	2.912	1	309	899.808	0
AGRICULTURE MULTIDISCIPLINARY	AGRICULTURE ECOSYSTEMS & ENVIRONMENT	66	3094	3.402	3.157	2	375	1124.34	0
AGRICULTURE MULTIDISCIPLINARY	AGRICULTURAL SYSTEMS	23	1292	2.906	3.07333	3	398	1191.18	0
AGRICULTURE MULTIDISCIPLINARY	FOOD POLICY	19	980	1.799	2.75475	4	417	1225.36	0
AGRICULTURE MULTIDISCIPLINARY	JOURNAL OF THE SCIENCE OF FOOD AND AGRICULTURE	15	641	1.714	2.5466	5	432	1251.07	0
AGRICULTURE MULTIDISCIPLINARY	COMPUTERS AND ELECTRONICS IN AGRICULTURE	14	571	1.761	2.41567	6	446	1275.72	0
AGRICULTURE MULTIDISCIPLINARY	JOURNAL OF AGRICULTURAL SCIENCE	8	319	0.653	2.16386	7	454	1280.95	0
AGRICULTURE MULTIDISCIPLINARY	BIOSYSTEMS ENGINEERING	7	272	1.619	2.09575	8	461	1292.28	0
AGRICULTURE MULTIDISCIPLINARY	INTERNATIONAL JOURNAL OF AGRICULTURAL SUSTAINABILITY	4	325	1.659	2.04722	9	465	1298.92	0
AGRICULTURE MULTIDISCIPLINARY	CROP & PASTURE SCIENCE	4	151	1.483	1.9908	10	469	1304.85	2.78219	21544
SPORT SCIENCES	AMERICAN JOURNAL OF SPORTS MEDICINE	112	7166	4.362	4.362	1	112	488.544	0
SPORT SCIENCES	MEDICINE AND SCIENCE IN SPORTS AND EXERCISE	81	7135	3.983	4.1725	2	193	811.167	0
SPORT SCIENCES	JOURNAL OF APPLIED PHYSIOLOGY	45	2798	3.056	3.80033	3	238	948.687	0
SPORT SCIENCES	BRITISH JOURNAL OF SPORTS MEDICINE	30	2054	5.025	4.1065	4	268	1099.44	0
SPORT SCIENCES	KNEE SURGERY SPORTS TRAUMATOLOGY ARTHROSCOPY	27	1672	3.053	3.8958	5	295	1181.87	0
SPORT SCIENCES	JOURNAL OF SPORTS SCIENCES	18	1160	2.246	3.62083	6	313	1222.3	0
SPORT SCIENCES	ARCHIVES OF PHYSICAL MEDICINE AND REHABILITATION	18	1187	2.565	3.47	7	331	1268.47	0
SPORT SCIENCES	EUROPEAN JOURNAL OF APPLIED PHYSIOLOGY	17	849	2.187	3.30963	8	348	1305.64	0
SPORT SCIENCES	JOURNAL OF STRENGTH AND CONDITIONING RESEARCH	16	814	2.075	3.17244	9	364	1338.85	0
SPORT SCIENCES	JOURNAL OF ORTHOPAEDIC & SPORTS PHYSICAL THERAPY	11	672	3.011	3.1563	10	375	1371.97	3.65858	25507
AUTOMATION CONTROL SYSTEMS	IEEE TRANSACTIONS ON INDUSTRIAL ELECTRONICS	156	15016	6.498	6.498	1	156	1013.69	0
AUTOMATION CONTROL SYSTEMS	AUTOMATICA	75	7343	3.02	4.759	2	231	1240.19	0
AUTOMATION CONTROL SYSTEMS	IEEE TRANSACTIONS ON AUTOMATIC CONTROL	68	6451	2.779	4.099	3	299	1429.16	0
AUTOMATION CONTROL SYSTEMS	IEEE TRANSACTIONS ON SYSTEMS MAN AND CYBERNETICS PART B-CYBERNETICS	33	3423	6.22	4.62925	4	332	1634.42	0
AUTOMATION CONTROL SYSTEMS	JOURNAL OF MACHINE LEARNING RESEARCH	29	3310	2.473	4.198	5	361	1706.14	0
AUTOMATION CONTROL SYSTEMS	IEEE TRANSACTIONS ON INDUSTRIAL INFORMATICS	23	2409	8.79	4.96333	6	384	1908.31	0
AUTOMATION CONTROL SYSTEMS	IEEE TRANSACTIONS ON CONTROL SYSTEMS TECHNOLOGY	15	1353	2.474	4.60771	7	399	1945.42	0
AUTOMATION CONTROL SYSTEMS	SYSTEMS & CONTROL LETTERS	12	1155	2.059	4.28912	8	411	1970.13	0
AUTOMATION CONTROL SYSTEMS	IET CONTROL THEORY AND APPLICATIONS	12	883	2.048	4.04011	9	423	1994.7	0
AUTOMATION CONTROL SYSTEMS	IEEE-ASME TRANSACTIONS ON MECHATRONICS	8	679	3.427	3.9788	10	431	2022.12	4.69169	42022
COMPUTER SCIENCE SOFTWARE ENGINEERING	MATHEMATICAL AND COMPUTER MODELLING	53	2287	1.412	1.412	1	53	74.836	0
COMPUTER SCIENCE SOFTWARE ENGINEERING	COMMUNICATIONS OF THE ACM	33	2818	3.621	2.5165	2	86	194.329	0
COMPUTER SCIENCE SOFTWARE ENGINEERING	IEEE TRANSACTIONS ON VISUALIZATION AND COMPUTER GRAPHICS	31	1324	2.168	2.40033	3	117	261.537	0
COMPUTER SCIENCE SOFTWARE ENGINEERING	IEEE TRANSACTIONS ON MULTIMEDIA	24	1045	2.303	2.376	4	141	316.809	0
COMPUTER SCIENCE SOFTWARE ENGINEERING	COMPUTER GRAPHICS FORUM	20	840	1.642	2.2292	5	161	349.649	0
COMPUTER SCIENCE SOFTWARE ENGINEERING	MATHEMATICAL PROGRAMMING	19	903	1.803	2.15817	6	180	383.906	0
COMPUTER SCIENCE SOFTWARE ENGINEERING	IMAGE AND VISION COMPUTING	19	1339	1.587	2.07657	7	199	414.059	0
COMPUTER SCIENCE SOFTWARE ENGINEERING	SIAM JOURNAL ON IMAGING SCIENCES	18	1199	2.27	2.10075	8	217	454.919	0
COMPUTER SCIENCE SOFTWARE ENGINEERING	ACM TRANSACTIONS ON GRAPHICS	16	678	4.096	2.32244	9	233	520.455	0
COMPUTER SCIENCE SOFTWARE ENGINEERING	IEEE TRANSACTIONS ON SOFTWARE ENGINEERING	15	632	2.292	2.3194	10	248	554.835	2.23724	13065
HEALTH CARE SCIENCES SERVICES	HEALTH AFFAIRS	109	7367	4.966	4.966	1	109	541.294	0
HEALTH CARE SCIENCES SERVICES	JOURNAL OF CLINICAL EPIDEMIOLOGY	43	5918	3.417	4.1915	2	152	688.225	0
HEALTH CARE SCIENCES SERVICES	JOURNAL OF GENERAL INTERNAL MEDICINE	30	2048	3.449	3.944	3	182	791.695	0
HEALTH CARE SCIENCES SERVICES	JOURNAL OF MEDICAL INTERNET RESEARCH	22	1246	3.428	3.815	4	204	867.111	0
HEALTH CARE SCIENCES SERVICES	MEDICAL CARE	21	1514	3.232	3.6984	5	225	934.983	0
HEALTH CARE SCIENCES SERVICES	ACADEMIC MEDICINE	20	1360	2.934	3.571	6	245	993.663	0
HEALTH CARE SCIENCES SERVICES	MEDICAL EDUCATION	17	1478	3.196	3.51743	7	262	1047.99	0
HEALTH CARE SCIENCES SERVICES	VALUE IN HEALTH	16	1354	3.279	3.48762	8	278	1100.46	0
HEALTH CARE SCIENCES SERVICES	SUPPORTIVE CARE IN CANCER	13	709	2.364	3.36278	9	291	1131.19	0
HEALTH CARE SCIENCES SERVICES	HEALTH TECHNOLOGY ASSESSMENT	12	811	5.027	3.5292	10	303	1191.51	3.93239	23805
RESPIRATORY SYSTEM	AMERICAN JOURNAL OF RESPIRATORY AND CRITICAL CARE MEDICINE	170	19260	12.996	12.996	1	170	2209.32	0
RESPIRATORY SYSTEM	CHEST	73	8531	7.483	10.2395	2	243	2755.58	0
RESPIRATORY SYSTEM	EUROPEAN RESPIRATORY JOURNAL	63	6166	7.636	9.37167	3	306	3236.65	0
RESPIRATORY SYSTEM	THORAX	37	3381	8.29	9.10125	4	343	3543.38	0
RESPIRATORY SYSTEM	JOURNAL OF THORACIC ONCOLOGY	30	2664	5.282	8.3374	5	373	3701.84	0
RESPIRATORY SYSTEM	JOURNAL OF HEART AND LUNG TRANSPLANTATION	24	3247	6.65	8.05617	6	397	3861.44	0
RESPIRATORY SYSTEM	JOURNAL OF THORACIC AND CARDIOVASCULAR SURGERY	23	2147	4.168	7.50071	7	420	3957.3	0
RESPIRATORY SYSTEM	ANNALS OF THORACIC SURGERY	15	1339	3.849	7.04425	8	435	4015.04	0
RESPIRATORY SYSTEM	AMERICAN JOURNAL OF RESPIRATORY CELL AND MOLECULAR BIOLOGY	10	908	3.985	6.70433	9	445	4054.89	0
RESPIRATORY SYSTEM	RESPIRATORY MEDICINE	9	704	3.086	6.3425	10	454	4082.66	8.99264	48347
PATHOLOGY	AMERICAN JOURNAL OF PATHOLOGY	94	7137	4.591	4.591	1	94	431.554	0
PATHOLOGY	AMERICAN JOURNAL OF SURGICAL PATHOLOGY	63	5188	5.145	4.868	2	157	755.689	0
PATHOLOGY	ACTA NEUROPATHOLOGICA	63	5714	10.762	6.83267	3	220	1433.7	0
PATHOLOGY	MODERN PATHOLOGY	41	2884	6.187	6.67125	4	261	1687.36	0
PATHOLOGY	JOURNAL OF PATHOLOGY	41	3040	7.429	6.8228	5	302	1991.95	0
PATHOLOGY	JOURNAL OF MOLECULAR DIAGNOSTICS	22	1579	4.851	6.49417	6	324	2098.67	0
PATHOLOGY	HUMAN PATHOLOGY	16	1353	2.769	5.962	7	340	2142.98	0
PATHOLOGY	ARCHIVES OF PATHOLOGY & LABORATORY MEDICINE	16	1318	2.838	5.5715	8	356	2188.39	0
PATHOLOGY	DISEASE MODELS & MECHANISMS	15	903	4.973	5.505	9	371	2262.98	0
PATHOLOGY	LABORATORY INVESTIGATION	13	1033	3.676	5.3221	10	384	2310.77	6.01762	30149
PSYCHOLOGY MULTIDISCIPLINARY	PSYCHOLOGICAL SCIENCE	94	7554	4.94	4.94	1	94	464.36	0
PSYCHOLOGY MULTIDISCIPLINARY	PSYCHOLOGICAL BULLETIN	66	6987	14.756	9.848	2	160	1438.26	0
PSYCHOLOGY MULTIDISCIPLINARY	PERSPECTIVES ON PSYCHOLOGICAL SCIENCE	51	5500	9.546	9.74733	3	211	1925.1	0
PSYCHOLOGY MULTIDISCIPLINARY	CURRENT DIRECTIONS IN PSYCHOLOGICAL SCIENCE	28	1962	5.678	8.73	4	239	2084.09	0
PSYCHOLOGY MULTIDISCIPLINARY	PSYCHOLOGICAL REVIEW	27	2758	7.972	8.5784	5	266	2299.33	0
PSYCHOLOGY MULTIDISCIPLINARY	JOURNAL OF ABNORMAL PSYCHOLOGY	27	1903	5.153	8.0075	6	293	2438.46	0
PSYCHOLOGY MULTIDISCIPLINARY	COMPUTERS IN HUMAN BEHAVIOR	26	2278	2.694	7.24843	7	319	2508.5	0
PSYCHOLOGY MULTIDISCIPLINARY	AMERICAN PSYCHOLOGIST	22	1694	6.1	7.10488	8	341	2642.7	0
PSYCHOLOGY MULTIDISCIPLINARY	PSYCHOLOGICAL METHODS	19	1966	7.338	7.13078	9	360	2782.13	0
PSYCHOLOGY MULTIDISCIPLINARY	PSYCHOSOMATIC MEDICINE	14	995	3.968	6.8145	10	374	2837.68	7.58738	33597
COMPUTER SCIENCE THEORY METHODS	IEEE TRANSACTIONS ON NEURAL NETWORKS	61	4368	2.633	2.633	1	61	160.613	0
COMPUTER SCIENCE THEORY METHODS	IEEE TRANSACTIONS ON NEURAL NETWORKS AND LEARNING SYSTEMS	36	1967	4.291	3.462	2	97	315.089	0
COMPUTER SCIENCE THEORY METHODS	IEEE TRANSACTIONS ON EVOLUTIONARY COMPUTATION	35	2948	3.654	3.526	3	132	442.979	0
COMPUTER SCIENCE THEORY METHODS	IEEE TRANSACTIONS ON INFORMATION FORENSICS AND SECURITY	32	1614	2.408	3.2465	4	164	520.035	0
COMPUTER SCIENCE THEORY METHODS	IEEE TRANSACTIONS ON PARALLEL AND DISTRIBUTED SYSTEMS	29	1435	2.17	3.0312	5	193	582.965	0
COMPUTER SCIENCE THEORY METHODS	COMMUNICATIONS OF THE ACM	25	2674	3.621	3.1295	6	218	673.49	0
COMPUTER SCIENCE THEORY METHODS	FUZZY SETS AND SYSTEMS	22	1156	1.986	2.96614	7	240	717.182	0
COMPUTER SCIENCE THEORY METHODS	IEEE-ACM TRANSACTIONS ON NETWORKING	20	1125	1.811	2.82175	8	260	753.402	0
COMPUTER SCIENCE THEORY METHODS	IEEE TRANSACTIONS ON SYSTEMS MAN AND CYBERNETICS PART A-SYSTEMS AND HUMANS	18	976	2.18	2.75044	9	278	792.642	0
COMPUTER SCIENCE THEORY METHODS	FUTURE GENERATION COMPUTER SYSTEMS-THE INTERNATIONAL JOURNAL OF GRID COMPUTING AND ESCIENCE	17	1311	2.786	2.754	10	295	840.004	2.84747	19574
REHABILITATION	NEUROREHABILITATION AND NEURAL REPAIR	49	2227	3.976	3.976	1	49	194.824	0
REHABILITATION	PHYSICAL THERAPY	43	1885	2.526	3.251	2	92	303.442	0
REHABILITATION	ARCHIVES OF PHYSICAL MEDICINE AND REHABILITATION	42	1999	2.565	3.02233	3	134	411.172	0
REHABILITATION	IEEE TRANSACTIONS ON NEURAL SYSTEMS AND REHABILITATION ENGINEERING	36	1698	3.188	3.06375	4	170	525.94	0
REHABILITATION	RESEARCH IN DEVELOPMENTAL DISABILITIES	31	1626	1.887	2.8284	5	201	584.437	0
REHABILITATION	JOURNAL OF ORTHOPAEDIC & SPORTS PHYSICAL THERAPY	28	1273	3.011	2.85883	6	229	668.745	0
REHABILITATION	SUPPORTIVE CARE IN CANCER	23	1051	2.364	2.78814	7	252	723.117	0
REHABILITATION	JOURNAL OF HEAD TRAUMA REHABILITATION	16	965	2.92	2.80463	8	268	769.837	0
REHABILITATION	JOURNAL OF REHABILITATION MEDICINE	13	549	1.683	2.68	9	281	791.716	0
REHABILITATION	RESEARCH IN AUTISM SPECTRUM DISORDERS	11	512	2.212	2.6332	10	292	816.048	2.79468	13785
HISTORY	ECONOMIC HISTORY REVIEW	45	488	0.872	0.872	1	45	39.24	0
HISTORY	JOURNAL OF ECONOMIC HISTORY	33	330	1.29	1.081	2	78	81.81	0
HISTORY	AMERICAN HISTORICAL REVIEW	33	304	2.615	1.59233	3	111	168.105	0
HISTORY	NATIONS AND NATIONALISM	26	248	0.444	1.30525	4	137	179.649	0
HISTORY	COMPARATIVE STUDIES IN SOCIETY AND HISTORY	18	187	0.677	1.1796	5	155	191.835	0
HISTORY	PAST & PRESENT	12	124	0.544	1.07367	6	167	198.363	0
HISTORY	JOURNAL OF GLOBAL HISTORY	12	130	0.78	1.03171	7	179	207.723	0
HISTORY	INTERNATIONAL JOURNAL OF THE HISTORY OF SPORT	12	144	0.258	0.935	8	191	210.819	0
HISTORY	HISTORY AND THEORY	12	132	0.7	0.908889	9	203	219.219	0
HISTORY	HISTORICAL SOCIAL RESEARCH-HISTORISCHE SOZIALFORSCHUNG	11	100	0.192	0.8372	10	214	221.331	1.03426	2187
AGRICULTURE DAIRY ANIMAL SCIENCE	JOURNAL OF DAIRY SCIENCE	189	7121	2.573	2.573	1	189	486.297	0
AGRICULTURE DAIRY ANIMAL SCIENCE	JOURNAL OF ANIMAL SCIENCE	94	3463	2.108	2.3405	2	283	684.449	0
AGRICULTURE DAIRY ANIMAL SCIENCE	ANIMAL	38	1829	1.841	2.174	3	321	754.407	0
AGRICULTURE DAIRY ANIMAL SCIENCE	ANIMAL FEED SCIENCE AND TECHNOLOGY	30	1145	1.997	2.12975	4	351	814.317	0
AGRICULTURE DAIRY ANIMAL SCIENCE	POULTRY SCIENCE	23	829	1.672	2.0382	5	374	852.773	0
AGRICULTURE DAIRY ANIMAL SCIENCE	GENETICS SELECTION EVOLUTION	21	1046	3.821	2.33533	6	395	933.014	0
AGRICULTURE DAIRY ANIMAL SCIENCE	ANIMAL REPRODUCTION SCIENCE	19	586	1.511	2.21757	7	414	961.723	0
AGRICULTURE DAIRY ANIMAL SCIENCE	ANIMAL GENETICS	19	692	2.207	2.21625	8	433	1003.66	0
AGRICULTURE DAIRY ANIMAL SCIENCE	LIVESTOCK SCIENCE	17	782	1.171	2.10011	9	450	1023.56	0
AGRICULTURE DAIRY ANIMAL SCIENCE	REPRODUCTION IN DOMESTIC ANIMALS	9	274	1.515	2.0416	10	459	1037.2	2.25969	17767
NURSING	INTERNATIONAL JOURNAL OF NURSING STUDIES	41	1262	2.901	2.901	1	41	118.941	0
NURSING	JOURNAL OF CLINICAL NURSING	35	983	1.255	2.078	2	76	162.866	0
NURSING	JOURNAL OF ADVANCED NURSING	35	903	1.741	1.96567	3	111	223.801	0
NURSING	JOURNAL OF NURSING MANAGEMENT	23	683	1.5	1.84925	4	134	258.301	0
NURSING	MIDWIFERY	16	423	1.573	1.794	5	150	283.469	0
NURSING	NURSE EDUCATION TODAY	15	396	1.364	1.72233	6	165	303.929	0
NURSING	AMERICAN JOURNAL OF CRITICAL CARE	15	444	2.115	1.77843	7	180	335.654	0
NURSING	INTERNATIONAL JOURNAL OF MENTAL HEALTH NURSING	13	350	1.95	1.79988	8	193	361.004	0
NURSING	EUROPEAN JOURNAL OF CANCER CARE	13	355	1.564	1.77367	9	206	381.336	0
NURSING	BIRTH-ISSUES IN PERINATAL CARE	13	425	1.264	1.7227	10	219	397.768	1.81629	6224
PSYCHOLOGY CLINICAL	PSYCHOLOGICAL MEDICINE	49	3378	5.938	5.938	1	49	290.962	0
PSYCHOLOGY CLINICAL	JOURNAL OF CLINICAL PSYCHIATRY	49	3425	5.498	5.718	2	98	560.364	0
PSYCHOLOGY CLINICAL	JOURNAL OF CONSULTING AND CLINICAL PSYCHOLOGY	37	2785	5.279	5.57167	3	135	755.687	0
PSYCHOLOGY CLINICAL	JOURNAL OF ABNORMAL PSYCHOLOGY	32	2132	5.153	5.467	4	167	920.583	0
PSYCHOLOGY CLINICAL	BEHAVIOUR RESEARCH AND THERAPY	24	1464	3.395	5.0526	5	191	1002.06	0
PSYCHOLOGY CLINICAL	NEUROPSYCHOLOGY	17	1083	3.269	4.75533	6	208	1057.64	0
PSYCHOLOGY CLINICAL	HEALTH PSYCHOLOGY	17	1116	3.59	4.58886	7	225	1118.67	0
PSYCHOLOGY CLINICAL	DEPRESSION AND ANXIETY	17	1070	4.407	4.56612	8	242	1193.59	0
PSYCHOLOGY CLINICAL	PSYCHOLOGICAL ASSESSMENT	15	1127	2.751	4.36444	9	257	1234.85	0
PSYCHOLOGY CLINICAL	JOURNAL OF TRAUMATIC STRESS	15	1165	2.36	4.164	10	272	1270.25	4.67004	18745
VIROLOGY	PLOS PATHOGENS	165	15057	7.562	7.562	1	165	1247.73	0
VIROLOGY	JOURNAL OF VIROLOGY	132	11181	4.439	6.0005	2	297	1833.68	0
VIROLOGY	CELL HOST & MICROBE	82	8193	12.328	8.10967	3	379	2844.57	0
VIROLOGY	AIDS	56	5612	5.554	7.47075	4	435	3155.6	0
VIROLOGY	RETROVIROLOGY	10	925	4.185	6.8136	5	445	3197.45	0
VIROLOGY	CURRENT OPINION IN VIROLOGY	8	667	6.399	6.7445	6	453	3248.64	0
VIROLOGY	VIROLOGY	7	925	3.321	6.25543	7	460	3271.89	0
VIROLOGY	ARCHIVES OF VIROLOGY	7	894	2.111	5.73738	8	467	3286.66	0
VIROLOGY	JOURNAL OF GENERAL VIROLOGY	5	568	3.183	5.45356	9	472	3302.58	0
VIROLOGY	VIRUS RESEARCH	4	335	2.324	5.1406	10	476	3311.87	6.95772	44357
PHYSICS NUCLEAR	PHYSICS LETTERS B	228	23896	6.131	6.131	1	228	1397.87	0
PHYSICS NUCLEAR	PHYSICAL REVIEW C	150	12552	3.733	4.932	2	378	1957.82	0
PHYSICS NUCLEAR	ENERGY CONVERSION AND MANAGEMENT	33	2987	4.38	4.748	3	411	2102.36	0
PHYSICS NUCLEAR	NUCLEAR PHYSICS A	21	1584	2.202	4.1115	4	432	2148.6	0
PHYSICS NUCLEAR	JOURNAL OF PHYSICS G-NUCLEAR AND PARTICLE PHYSICS	17	1253	2.777	3.8446	5	449	2195.81	0
PHYSICS NUCLEAR	NUCLEAR FUSION	16	1014	3.062	3.71417	6	465	2244.8	0
PHYSICS NUCLEAR	NUCLEAR INSTRUMENTS & METHODS IN PHYSICS RESEARCH SECTION B-BEAM INTERACTIONS WITH MATERIALS AND ATOMS	8	1743	1.124	3.34414	7	473	2253.79	0
PHYSICS NUCLEAR	EUROPEAN PHYSICAL JOURNAL A	5	333	2.736	3.26812	8	478	2267.47	0
PHYSICS NUCLEAR	PLASMA PHYSICS AND CONTROLLED FUSION	4	223	2.186	3.14789	9	482	2276.22	0
PHYSICS NUCLEAR	PHYSICAL REVIEW SPECIAL TOPICS-ACCELERATORS AND BEAMS	4	274	1.66	2.9991	10	486	2282.86	4.69724	45859
PSYCHOLOGY EXPERIMENTAL	JOURNAL OF COGNITIVE NEUROSCIENCE	60	4243	4.085	4.085	1	60	245.1	0
PSYCHOLOGY EXPERIMENTAL	NEUROPSYCHOLOGIA	54	3420	3.302	3.6935	2	114	423.408	0
PSYCHOLOGY EXPERIMENTAL	COGNITION	33	2017	3.479	3.622	3	147	538.215	0
PSYCHOLOGY EXPERIMENTAL	COMPUTERS IN HUMAN BEHAVIOR	27	2324	2.694	3.39	4	174	610.953	0
PSYCHOLOGY EXPERIMENTAL	EMOTION	26	1904	3.383	3.3886	5	200	698.911	0
PSYCHOLOGY EXPERIMENTAL	DEVELOPMENTAL SCIENCE	23	1527	3.808	3.4585	6	223	786.495	0
PSYCHOLOGY EXPERIMENTAL	JOURNAL OF EXPERIMENTAL PSYCHOLOGY-GENERAL	20	1414	5.929	3.81143	7	243	905.075	0
PSYCHOLOGY EXPERIMENTAL	BEHAVIOR RESEARCH METHODS	20	1778	2.928	3.701	8	263	963.635	0
PSYCHOLOGY EXPERIMENTAL	SOCIAL COGNITIVE AND AFFECTIVE NEUROSCIENCE	17	1109	7.372	4.10889	9	280	1088.96	0
PSYCHOLOGY EXPERIMENTAL	PSYCHOPHYSIOLOGY	15	995	2.986	3.9966	10	295	1133.75	3.84322	20731
MATERIALS SCIENCE COATINGS FILMS	JOURNAL OF THE ELECTROCHEMICAL SOCIETY	221	12578	3.266	3.266	1	221	721.786	0
MATERIALS SCIENCE COATINGS FILMS	APPLIED SURFACE SCIENCE	165	8693	2.711	2.9885	2	386	1169.1	0
MATERIALS SCIENCE COATINGS FILMS	THIN SOLID FILMS	58	2947	1.759	2.57867	3	444	1271.12	0
MATERIALS SCIENCE COATINGS FILMS	SURFACE & COATINGS TECHNOLOGY	48	2257	1.998	2.4335	4	492	1367.03	0
MATERIALS SCIENCE COATINGS FILMS	JOURNAL OF VACUUM SCIENCE & TECHNOLOGY A	4	196	2.322	2.4112	5	496	1376.32	0
MATERIALS SCIENCE COATINGS FILMS	JOURNAL OF THERMAL SPRAY TECHNOLOGY	3	124	1.344	2.23333	6	499	1380.35	0
MATERIALS SCIENCE COATINGS FILMS	PROGRESS IN ORGANIC COATINGS	1	40	2.358	2.25114	7	500	1382.7	2.76541	30717
DERMATOLOGY	JOURNAL OF INVESTIGATIVE DERMATOLOGY	124	6306	7.216	7.216	1	124	894.784	0
DERMATOLOGY	BRITISH JOURNAL OF DERMATOLOGY	71	3652	4.275	5.7455	2	195	1198.31	0
DERMATOLOGY	JOURNAL OF THE AMERICAN ACADEMY OF DERMATOLOGY	69	3440	4.449	5.31333	3	264	1505.29	0
DERMATOLOGY	ARCHIVES OF DERMATOLOGY	33	2015	4.789	5.18225	4	297	1663.33	0
DERMATOLOGY	PIGMENT CELL & MELANOMA RESEARCH	19	1068	4.619	5.0696	5	316	1751.09	0
DERMATOLOGY	CONTACT DERMATITIS	16	667	3.747	4.84917	6	332	1811.04	0
DERMATOLOGY	JOURNAL OF THE EUROPEAN ACADEMY OF DERMATOLOGY AND VENEREOLOGY	15	592	2.826	4.56014	7	347	1853.43	0
DERMATOLOGY	EXPERIMENTAL DERMATOLOGY	13	553	3.762	4.46037	8	360	1902.34	0
DERMATOLOGY	JOURNAL OF CUTANEOUS PATHOLOGY	11	492	1.582	4.14056	9	371	1919.74	0
DERMATOLOGY	CLINICS IN DERMATOLOGY	10	465	2.47	3.9735	10	381	1944.44	5.10351	19250
POLITICAL SCIENCE	AMERICAN JOURNAL OF POLITICAL SCIENCE	45	1918	3.269	3.269	1	45	147.105	0
POLITICAL SCIENCE	AMERICAN POLITICAL SCIENCE REVIEW	42	2168	3.688	3.4785	2	87	302.001	0
POLITICAL SCIENCE	JOURNAL OF PEACE RESEARCH	33	1423	3.387	3.448	3	120	413.772	0
POLITICAL SCIENCE	JOURNAL OF POLITICS	19	671	2.255	3.14975	4	139	456.617	0
POLITICAL SCIENCE	POLITICAL ANALYSIS	17	1100	4.655	3.4508	5	156	535.752	0
POLITICAL SCIENCE	PERSPECTIVES ON POLITICS	16	819	2.132	3.231	6	172	569.864	0
POLITICAL SCIENCE	PUBLIC OPINION QUARTERLY	15	597	1.775	3.023	7	187	596.489	0
POLITICAL SCIENCE	INTERNATIONAL STUDIES QUARTERLY	12	416	1.705	2.85825	8	199	616.949	0
POLITICAL SCIENCE	POLITICAL GEOGRAPHY	11	368	2.676	2.838	9	210	646.385	0
POLITICAL SCIENCE	BRITISH JOURNAL OF POLITICAL SCIENCE	11	319	1.987	2.7529	10	221	668.242	3.02372	9799
PSYCHOLOGY	PSYCHOLOGICAL BULLETIN	67	7031	14.756	14.756	1	67	988.652	0
PSYCHOLOGY	PSYCHOLOGICAL MEDICINE	47	3290	5.938	10.347	2	114	1267.74	0
PSYCHOLOGY	JOURNAL OF CHILD PSYCHOLOGY AND PSYCHIATRY	38	2413	6.459	9.051	3	152	1513.18	0
PSYCHOLOGY	PSYCHOLOGICAL REVIEW	27	2758	7.972	8.78125	4	179	1728.42	0
PSYCHOLOGY	SOCIAL COGNITIVE AND AFFECTIVE NEUROSCIENCE	18	1153	7.372	8.4994	5	197	1861.12	0
PSYCHOLOGY	NEUROPSYCHOLOGY	17	1083	3.269	7.62767	6	214	1916.69	0
PSYCHOLOGY	PSYCHOSOMATIC MEDICINE	16	1085	3.968	7.10486	7	230	1980.18	0
PSYCHOLOGY	PSYCHOPHYSIOLOGY	16	1040	2.986	6.59	8	246	2027.96	0
PSYCHOLOGY	HEALTH PSYCHOLOGY	16	1072	3.59	6.25667	9	262	2085.4	0
PSYCHOLOGY	DEPRESSION AND ANXIETY	15	982	4.407	6.0717	10	277	2151.5	7.76716	21907
ENVIRONMENTAL STUDIES	ENERGY POLICY	102	6516	2.575	2.575	1	102	262.65	0
ENVIRONMENTAL STUDIES	NATURE CLIMATE CHANGE	101	8512	14.547	8.561	2	203	1731.9	0
ENVIRONMENTAL STUDIES	GLOBAL ENVIRONMENTAL CHANGE-HUMAN AND POLICY DIMENSIONS	55	3967	5.089	7.40367	3	258	2011.79	0
ENVIRONMENTAL STUDIES	ECOLOGICAL ECONOMICS	47	3719	2.72	6.23275	4	305	2139.63	0
ENVIRONMENTAL STUDIES	LAND USE POLICY	18	1147	2.631	5.5124	5	323	2186.99	0
ENVIRONMENTAL STUDIES	LANDSCAPE AND URBAN PLANNING	16	900	3.037	5.09983	6	339	2235.58	0
ENVIRONMENTAL STUDIES	TOURISM MANAGEMENT	15	1120	2.554	4.73614	7	354	2273.89	0
ENVIRONMENTAL STUDIES	ECOLOGY AND SOCIETY	15	1177	2.77	4.49038	8	369	2315.44	0
ENVIRONMENTAL STUDIES	JOURNAL OF ENVIRONMENTAL PSYCHOLOGY	14	1011	2.64	4.28478	9	383	2352.4	0
ENVIRONMENTAL STUDIES	MARINE POLICY	9	669	2.61	4.1173	10	392	2375.89	6.06095	28738
MATHEMATICAL COMPUTATIONAL BIOLOGY	BIOINFORMATICS	211	36963	4.981	4.981	1	211	1050.99	0
MATHEMATICAL COMPUTATIONAL BIOLOGY	PLOS COMPUTATIONAL BIOLOGY	78	6759	4.62	4.8005	2	289	1411.35	0
MATHEMATICAL COMPUTATIONAL BIOLOGY	BMC BIOINFORMATICS	72	10097	2.576	4.059	3	361	1596.82	0
MATHEMATICAL COMPUTATIONAL BIOLOGY	JOURNAL OF THEORETICAL BIOLOGY	23	1801	2.116	3.57325	4	384	1645.49	0
MATHEMATICAL COMPUTATIONAL BIOLOGY	STATISTICS IN MEDICINE	19	2297	1.825	3.2236	5	403	1680.17	0
MATHEMATICAL COMPUTATIONAL BIOLOGY	WILEY INTERDISCIPLINARY REVIEWS-COMPUTATIONAL MOLECULAR SCIENCE	13	1954	11.885	4.66717	6	416	1834.67	0
MATHEMATICAL COMPUTATIONAL BIOLOGY	BRIEFINGS IN BIOINFORMATICS	12	1579	9.617	5.37429	7	428	1950.07	0
MATHEMATICAL COMPUTATIONAL BIOLOGY	BMC SYSTEMS BIOLOGY	12	935	2.435	5.00688	8	440	1979.29	0
MATHEMATICAL COMPUTATIONAL BIOLOGY	IEEE TRANSACTIONS ON INFORMATION TECHNOLOGY IN BIOMEDICINE	8	482	2.493	4.72756	9	448	1999.24	0
MATHEMATICAL COMPUTATIONAL BIOLOGY	RESEARCH SYNTHESIS METHODS	5	437	0	4.2548	10	453	1999.24	4.41333	63304
ENTOMOLOGY	PEST MANAGEMENT SCIENCE	59	1965	2.694	2.694	1	59	158.946	0
ENTOMOLOGY	INSECT BIOCHEMISTRY AND MOLECULAR BIOLOGY	44	1467	3.45	3.072	2	103	310.746	0
ENTOMOLOGY	PESTICIDE BIOCHEMISTRY AND PHYSIOLOGY	32	935	2.014	2.71933	3	135	375.194	0
ENTOMOLOGY	JOURNAL OF INSECT PHYSIOLOGY	31	948	2.47	2.657	4	166	451.764	0
ENTOMOLOGY	INSECT MOLECULAR BIOLOGY	31	1254	2.589	2.6434	5	197	532.023	0
ENTOMOLOGY	JOURNAL OF ECONOMIC ENTOMOLOGY	30	1019	1.506	2.45383	6	227	577.203	0
ENTOMOLOGY	BIOLOGICAL CONTROL	26	845	1.635	2.33686	7	253	619.713	0
ENTOMOLOGY	ENVIRONMENTAL ENTOMOLOGY	23	679	1.295	2.20662	8	276	649.498	0
ENTOMOLOGY	BIOCONTROL	21	762	1.693	2.14956	9	297	685.051	0
ENTOMOLOGY	SYSTEMATIC ENTOMOLOGY	20	687	2.784	2.213	10	317	740.731	2.33669	10561
OCEANOGRAPHY	MARINE ECOLOGY PROGRESS SERIES	59	2754	2.619	2.619	1	59	154.521	0
OCEANOGRAPHY	JOURNAL OF GEOPHYSICAL RESEARCH-OCEANS	58	2825	3.426	3.0225	2	117	353.229	0
OCEANOGRAPHY	LIMNOLOGY AND OCEANOGRAPHY	51	2700	3.794	3.27967	3	168	546.723	0
OCEANOGRAPHY	DEEP-SEA RESEARCH PART II-TOPICAL STUDIES IN OCEANOGRAPHY	39	1857	2.19	3.00725	4	207	632.133	0
OCEANOGRAPHY	JOURNAL OF PHYSICAL OCEANOGRAPHY	36	1819	2.856	2.977	5	243	734.949	0
OCEANOGRAPHY	ICES JOURNAL OF MARINE SCIENCE	25	1166	2.377	2.877	6	268	794.374	0
OCEANOGRAPHY	MARINE CHEMISTRY	24	1120	2.735	2.85671	7	292	860.014	0
OCEANOGRAPHY	ESTUARINE COASTAL AND SHELF SCIENCE	21	1178	2.057	2.75675	8	313	903.211	0
OCEANOGRAPHY	JOURNAL OF MARINE SYSTEMS	18	1094	2.508	2.72911	9	331	948.355	0
OCEANOGRAPHY	DEEP-SEA RESEARCH PART I-OCEANOGRAPHIC RESEARCH PAPERS	17	818	2.57	2.7132	10	348	992.045	2.8507	17331
BUSINESS	ACADEMY OF MANAGEMENT JOURNAL	63	4226	6.448	6.448	1	63	406.224	0
BUSINESS	STRATEGIC MANAGEMENT JOURNAL	29	2003	3.341	4.8945	2	92	503.113	0
BUSINESS	ACADEMY OF MANAGEMENT REVIEW	27	2150	7.475	5.75467	3	119	704.938	0
BUSINESS	JOURNAL OF MANAGEMENT	26	2033	6.071	5.83375	4	145	862.784	0
BUSINESS	JOURNAL OF MARKETING	25	1842	3.938	5.4546	5	170	961.234	0
BUSINESS	JOURNAL OF INTERNATIONAL BUSINESS STUDIES	19	1174	3.563	5.13933	6	189	1028.93	0
BUSINESS	JOURNAL OF MANAGEMENT STUDIES	18	1139	3.763	4.94271	7	207	1096.66	0
BUSINESS	JOURNAL OF MARKETING RESEARCH	15	938	2.3	4.61237	8	222	1131.16	0
BUSINESS	LONG RANGE PLANNING	14	1578	2.718	4.40189	9	236	1169.22	0
BUSINESS	JOURNAL OF CONSUMER RESEARCH	14	1540	3.125	4.2742	10	250	1212.97	4.85187	18623
CONSTRUCTION BUILDING TECHNOLOGY	ENERGY AND BUILDINGS	102	4617	2.884	2.884	1	102	294.168	0
CONSTRUCTION BUILDING TECHNOLOGY	CONSTRUCTION AND BUILDING MATERIALS	91	3536	2.296	2.59	2	193	503.104	0
CONSTRUCTION BUILDING TECHNOLOGY	BUILDING AND ENVIRONMENT	74	3103	3.341	2.84033	3	267	750.338	0
CONSTRUCTION BUILDING TECHNOLOGY	CEMENT AND CONCRETE RESEARCH	72	3399	2.864	2.84625	4	339	956.546	0
CONSTRUCTION BUILDING TECHNOLOGY	CEMENT & CONCRETE COMPOSITES	31	1300	3.33	2.943	5	370	1059.78	0
CONSTRUCTION BUILDING TECHNOLOGY	COMPUTER-AIDED CIVIL AND INFRASTRUCTURE ENGINEERING	25	977	4.925	3.27333	6	395	1182.9	0
CONSTRUCTION BUILDING TECHNOLOGY	INDOOR AIR	22	926	4.904	3.50629	7	417	1290.79	0
CONSTRUCTION BUILDING TECHNOLOGY	AUTOMATION IN CONSTRUCTION	16	610	1.812	3.2945	8	433	1319.78	0
CONSTRUCTION BUILDING TECHNOLOGY	JOURNAL OF STRUCTURAL ENGINEERING-ASCE	8	344	1.504	3.09556	9	441	1331.81	0
CONSTRUCTION BUILDING TECHNOLOGY	BUILDING RESEARCH AND INFORMATION	8	423	1.454	2.9314	10	449	1343.44	2.99208	19235
MATERIALS SCIENCE BIOMATERIALS	BIOMATERIALS	365	35671	8.557	8.557	1	365	3123.31	0
MATERIALS SCIENCE BIOMATERIALS	ACTA BIOMATERIALIA	62	5930	6.025	7.291	2	427	3496.86	0
MATERIALS SCIENCE BIOMATERIALS	COLLOIDS AND SURFACES B-BIOINTERFACES	27	2556	4.152	6.24467	3	454	3608.96	0
MATERIALS SCIENCE BIOMATERIALS	DENTAL MATERIALS	13	1316	3.769	5.62575	4	467	3657.96	0
MATERIALS SCIENCE BIOMATERIALS	MATERIALS SCIENCE & ENGINEERING C-MATERIALS FOR BIOLOGICAL APPLICATIONS	8	783	3.088	5.1182	5	475	3682.66	0
MATERIALS SCIENCE BIOMATERIALS	JOURNAL OF MATERIALS CHEMISTRY B	6	513	4.726	5.05283	6	481	3711.02	0
MATERIALS SCIENCE BIOMATERIALS	EUROPEAN CELLS & MATERIALS	6	526	4.886	5.029	7	487	3740.33	0
MATERIALS SCIENCE BIOMATERIALS	JOURNAL OF BIOMEDICAL MATERIALS RESEARCH PART A	5	444	3.369	4.8215	8	492	3757.18	0
MATERIALS SCIENCE BIOMATERIALS	JOURNAL OF BIOMEDICAL MATERIALS RESEARCH PART B-APPLIED BIOMATERIALS	3	206	2.759	4.59233	9	495	3765.45	0
MATERIALS SCIENCE BIOMATERIALS	MACROMOLECULAR BIOSCIENCE	2	153	3.851	4.5182	10	497	3773.16	7.59186	48098
BEHAVIORAL SCIENCES	NEUROPSYCHOLOGIA	88	4829	3.302	3.302	1	88	290.576	0
BEHAVIORAL SCIENCES	BEHAVIOURAL BRAIN RESEARCH	53	2776	3.028	3.165	2	141	451.06	0
BEHAVIORAL SCIENCES	PHYSIOLOGY & BEHAVIOR	41	2448	2.976	3.102	3	182	573.076	0
BEHAVIORAL SCIENCES	CORTEX	30	1904	5.128	3.6085	4	212	726.916	0
BEHAVIORAL SCIENCES	HORMONES AND BEHAVIOR	25	1322	4.632	3.8132	5	237	842.716	0
BEHAVIORAL SCIENCES	BEHAVIORAL AND BRAIN SCIENCES	25	3141	20.771	6.6395	6	262	1361.99	0
BEHAVIORAL SCIENCES	APPETITE	25	1384	2.691	6.07543	7	287	1429.27	0
BEHAVIORAL SCIENCES	ANIMAL BEHAVIOUR	25	1321	3.137	5.70813	8	312	1507.69	0
BEHAVIORAL SCIENCES	BIOLOGICAL PSYCHOLOGY	21	1035	3.403	5.452	9	333	1579.15	0
BEHAVIORAL SCIENCES	NEUROBIOLOGY OF LEARNING AND MEMORY	18	901	3.652	5.272	10	351	1644.89	4.6863	21061
PHILOSOPHY	SYNTHESE	53	708	0.739	0.739	1	53	39.167	0
PHILOSOPHY	PHILOSOPHICAL STUDIES	39	502	0.57	0.6545	2	92	61.397	0
PHILOSOPHY	PHILOSOPHY AND PHENOMENOLOGICAL RESEARCH	32	475	0.744	0.684333	3	124	85.205	0
PHILOSOPHY	NOUS	27	378	1.309	0.8405	4	151	120.548	0
PHILOSOPHY	PHENOMENOLOGY AND THE COGNITIVE SCIENCES	24	390	0.848	0.842	5	175	140.9	0
PHILOSOPHY	ETHICS	18	275	1.14	0.891667	6	193	161.42	0
PHILOSOPHY	SCIENCE AND ENGINEERING ETHICS	17	248	0.963	0.901857	7	210	177.791	0
PHILOSOPHY	JOURNAL OF PHILOSOPHY	15	269	1.538	0.981375	8	225	200.861	0
PHILOSOPHY	ANALYSIS	14	160	0.48	0.925667	9	239	207.581	0
PHILOSOPHY	PHILOSOPHY & PUBLIC AFFAIRS	13	257	1.273	0.9604	10	252	224.13	0.889405	3662
EVOLUTIONARY BIOLOGY	PROCEEDINGS OF THE ROYAL SOCIETY B-BIOLOGICAL SCIENCES	82	6335	5.051	5.051	1	82	414.182	0
EVOLUTIONARY BIOLOGY	MOLECULAR ECOLOGY	74	5630	6.494	5.7725	2	156	894.738	0
EVOLUTIONARY BIOLOGY	MOLECULAR BIOLOGY AND EVOLUTION	61	32132	9.105	6.88333	3	217	1450.14	0
EVOLUTIONARY BIOLOGY	SYSTEMATIC BIOLOGY	53	9212	14.387	8.75925	4	270	2212.65	0
EVOLUTIONARY BIOLOGY	TRENDS IN ECOLOGY & EVOLUTION	34	3452	16.196	10.2466	5	304	2763.32	0
EVOLUTIONARY BIOLOGY	EVOLUTION	31	2637	4.612	9.3075	6	335	2906.29	0
EVOLUTIONARY BIOLOGY	MOLECULAR ECOLOGY RESOURCES	28	6744	3.712	8.50814	7	363	3010.23	0
EVOLUTIONARY BIOLOGY	MOLECULAR PHYLOGENETICS AND EVOLUTION	22	2035	3.916	7.93413	8	385	3096.38	0
EVOLUTIONARY BIOLOGY	AMERICAN NATURALIST	22	1831	3.832	7.47833	9	407	3180.68	0
EVOLUTIONARY BIOLOGY	BMC EVOLUTIONARY BIOLOGY	19	1609	3.407	7.0712	10	426	3245.42	7.61835	71617
PARASITOLOGY	PLOS PATHOGENS	290	22009	7.562	7.562	1	290	2192.98	0
PARASITOLOGY	CELL HOST & MICROBE	109	9711	12.328	9.945	2	399	3536.73	0
PARASITOLOGY	PLOS NEGLECTED TROPICAL DISEASES	39	2848	4.446	8.112	3	438	3710.13	0
PARASITOLOGY	MALARIA JOURNAL	16	1319	3.109	6.86125	4	454	3759.87	0
PARASITOLOGY	VETERINARY PARASITOLOGY	11	776	2.46	5.981	5	465	3786.93	0
PARASITOLOGY	INTERNATIONAL JOURNAL FOR PARASITOLOGY	9	579	3.872	5.6295	6	474	3821.78	0
PARASITOLOGY	PARASITES & VECTORS	8	654	3.43	5.31529	7	482	3849.22	0
PARASITOLOGY	ACTA TROPICA	6	649	2.27	4.93463	8	488	3862.84	0
PARASITOLOGY	PARASITOLOGY RESEARCH	4	224	2.098	4.61944	9	492	3871.23	0
PARASITOLOGY	PARASITOLOGY	3	170	2.56	4.4135	10	495	3878.91	7.83618	38939
OTORHINOLARYNGOLOGY	LARYNGOSCOPE	101	3276	2.144	2.144	1	101	216.544	0
OTORHINOLARYNGOLOGY	HEAD AND NECK-JOURNAL FOR THE SCIENCES AND SPECIALTIES OF THE HEAD AND NECK	55	2012	2.641	2.3925	2	156	361.799	0
OTORHINOLARYNGOLOGY	HEARING RESEARCH	48	1653	2.968	2.58433	3	204	504.263	0
OTORHINOLARYNGOLOGY	OTOLARYNGOLOGY-HEAD AND NECK SURGERY	42	1690	2.02	2.44325	4	246	589.103	0
OTORHINOLARYNGOLOGY	OTOLOGY & NEUROTOLOGY	37	1098	1.787	2.312	5	283	655.222	0
OTORHINOLARYNGOLOGY	EAR AND HEARING	31	1107	2.842	2.40033	6	314	743.324	0
OTORHINOLARYNGOLOGY	ARCHIVES OF OTOLARYNGOLOGY-HEAD & NECK SURGERY	27	949	2.327	2.38986	7	341	806.153	0
OTORHINOLARYNGOLOGY	JARO-JOURNAL OF THE ASSOCIATION FOR RESEARCH IN OTOLARYNGOLOGY	17	662	2.598	2.41587	8	358	850.319	0
OTORHINOLARYNGOLOGY	INTERNATIONAL JOURNAL OF AUDIOLOGY	16	506	1.844	2.35233	9	374	879.823	0
OTORHINOLARYNGOLOGY	AMERICAN JOURNAL OF RHINOLOGY & ALLERGY	14	468	2.178	2.3349	10	388	910.315	2.34617	13421
SOCIOLOGY	AMERICAN SOCIOLOGICAL REVIEW	46	2074	4.39	4.39	1	46	201.94	0
SOCIOLOGY	ANNALS OF TOURISM RESEARCH	38	1424	2.685	3.5375	2	84	303.97	0
SOCIOLOGY	Annual Review of Sociology	36	1945	3.545	3.54	3	120	431.59	0
SOCIOLOGY	AMERICAN JOURNAL OF SOCIOLOGY	32	1447	3.545	3.54125	4	152	545.03	0
SOCIOLOGY	JOURNAL OF MARRIAGE AND FAMILY	26	1520	1.77	3.187	5	178	591.05	0
SOCIOLOGY	SOCIAL INDICATORS RESEARCH	23	921	1.395	2.88833	6	201	623.135	0
SOCIOLOGY	POPULATION AND DEVELOPMENT REVIEW	16	652	1.667	2.71386	7	217	649.807	0
SOCIOLOGY	EUROPEAN SOCIOLOGICAL REVIEW	15	837	1.74	2.59212	8	232	675.907	0
SOCIOLOGY	SOCIAL NETWORKS	14	995	2	2.52633	9	246	703.907	0
SOCIOLOGY	SOCIAL SCIENCE RESEARCH	12	397	1.515	2.4252	10	258	722.087	2.79879	12212
ENGINEERING MANUFACTURING	COMPOSITES PART A-APPLIED SCIENCE AND MANUFACTURING	92	3366	3.071	3.071	1	92	282.532	0
ENGINEERING MANUFACTURING	INTERNATIONAL JOURNAL OF PRODUCTION ECONOMICS	83	3654	2.752	2.9115	2	175	510.948	0
ENGINEERING MANUFACTURING	IEEE-ASME TRANSACTIONS ON MECHATRONICS	62	2438	3.427	3.08333	3	237	723.422	0
ENGINEERING MANUFACTURING	CIRP ANNALS-MANUFACTURING TECHNOLOGY	53	2699	2.542	2.948	4	290	858.148	0
ENGINEERING MANUFACTURING	JOURNAL OF MATERIALS PROCESSING TECHNOLOGY	48	1654	2.236	2.8056	5	338	965.476	0
ENGINEERING MANUFACTURING	INTERNATIONAL JOURNAL OF ADVANCED MANUFACTURING TECHNOLOGY	31	1145	1.458	2.581	6	369	1010.67	0
ENGINEERING MANUFACTURING	INTERNATIONAL JOURNAL OF MACHINE TOOLS & MANUFACTURE	28	1092	3.037	2.64614	7	397	1095.71	0
ENGINEERING MANUFACTURING	INTERNATIONAL JOURNAL OF PRODUCTION RESEARCH	21	765	1.477	2.5	8	418	1126.73	0
ENGINEERING MANUFACTURING	ROBOTICS AND COMPUTER-INTEGRATED MANUFACTURING	11	465	2.305	2.47833	9	429	1152.08	0
ENGINEERING MANUFACTURING	IEEE TRANSACTIONS ON COMPONENTS PACKAGING AND MANUFACTURING TECHNOLOGY	8	344	1.18	2.3485	10	437	1161.52	2.65795	17622
HEALTH POLICY SERVICES	HEALTH AFFAIRS	161	9224	4.966	4.966	1	161	799.526	0
HEALTH POLICY SERVICES	MEDICAL CARE	46	2410	3.232	4.099	2	207	948.198	0
HEALTH POLICY SERVICES	VALUE IN HEALTH	24	1644	3.279	3.82567	3	231	1026.89	0
HEALTH POLICY SERVICES	QUALITY OF LIFE RESEARCH	23	1514	2.486	3.49075	4	254	1084.07	0
HEALTH POLICY SERVICES	PSYCHIATRIC SERVICES	21	1050	2.412	3.275	5	275	1134.72	0
HEALTH POLICY SERVICES	IMPLEMENTATION SCIENCE	18	1464	4.122	3.41617	6	293	1208.92	0
HEALTH POLICY SERVICES	HEALTH SERVICES RESEARCH	16	786	2.781	3.32543	7	309	1253.42	0
HEALTH POLICY SERVICES	HEALTH ECONOMICS	14	771	2.123	3.17512	8	323	1283.14	0
HEALTH POLICY SERVICES	MILBANK QUARTERLY	13	750	3.383	3.19822	9	336	1327.12	0
HEALTH POLICY SERVICES	AMERICAN JOURNAL OF MANAGED CARE	13	510	2.264	3.1048	10	349	1356.55	3.88696	20123
MATERIALS SCIENCE CERAMICS	JOURNAL OF THE AMERICAN CERAMIC SOCIETY	156	6310	2.61	2.61	1	156	407.16	0
MATERIALS SCIENCE CERAMICS	CERAMICS INTERNATIONAL	118	3652	2.605	2.6075	2	274	714.55	0
MATERIALS SCIENCE CERAMICS	JOURNAL OF THE EUROPEAN CERAMIC SOCIETY	115	4129	2.947	2.72067	3	389	1053.45	0
MATERIALS SCIENCE CERAMICS	JOURNAL OF NON-CRYSTALLINE SOLIDS	58	1859	1.766	2.482	4	447	1155.88	0
MATERIALS SCIENCE CERAMICS	JOURNAL OF SOL-GEL SCIENCE AND TECHNOLOGY	23	740	1.532	2.292	5	470	1191.12	0
MATERIALS SCIENCE CERAMICS	INTERNATIONAL JOURNAL OF APPLIED GLASS SCIENCE	11	389	2.611	2.34517	6	481	1219.84	0
MATERIALS SCIENCE CERAMICS	INTERNATIONAL JOURNAL OF APPLIED CERAMIC TECHNOLOGY	5	172	1.32	2.19871	7	486	1226.44	0
MATERIALS SCIENCE CERAMICS	JOURNAL OF ELECTROCERAMICS	4	227	1.744	2.14188	8	490	1233.42	0
MATERIALS SCIENCE CERAMICS	JOURNAL OF THE CERAMIC SOCIETY OF JAPAN	3	167	0.698	1.98144	9	493	1235.51	0
MATERIALS SCIENCE CERAMICS	AMERICAN CERAMIC SOCIETY BULLETIN	3	150	2.272	2.0105	10	496	1242.33	2.50469	17795
GEOGRAPHY PHYSICAL	QUATERNARY SCIENCE REVIEWS	92	5220	4.572	4.572	1	92	420.624	0
GEOGRAPHY PHYSICAL	GLOBAL ECOLOGY AND BIOGEOGRAPHY	54	3980	6.531	5.5515	2	146	773.298	0
GEOGRAPHY PHYSICAL	JOURNAL OF BIOGEOGRAPHY	39	2460	4.59	5.231	3	185	952.308	0
GEOGRAPHY PHYSICAL	GEOMORPHOLOGY	38	2091	2.785	4.6195	4	223	1058.14	0
GEOGRAPHY PHYSICAL	CRYOSPHERE	28	1806	5.516	4.7988	5	251	1212.59	0
GEOGRAPHY PHYSICAL	PALAEOGEOGRAPHY PALAEOCLIMATOLOGY PALAEOECOLOGY	27	1361	2.339	4.38883	6	278	1275.74	0
GEOGRAPHY PHYSICAL	GLOBAL AND PLANETARY CHANGE	23	1414	2.766	4.157	7	301	1339.36	0
GEOGRAPHY PHYSICAL	LANDSCAPE AND URBAN PLANNING	21	1102	3.037	4.017	8	322	1403.13	0
GEOGRAPHY PHYSICAL	ISPRS JOURNAL OF PHOTOGRAMMETRY AND REMOTE SENSING	21	1245	3.132	3.91867	9	343	1468.91	0
GEOGRAPHY PHYSICAL	QUATERNARY INTERNATIONAL	18	957	2.062	3.733	10	361	1506.02	4.17181	21636
FISHERIES	FISH & SHELLFISH IMMUNOLOGY	100	3306	2.674	2.674	1	100	267.4	0
FISHERIES	AQUACULTURE	74	2310	1.878	2.276	2	174	406.372	0
FISHERIES	ICES JOURNAL OF MARINE SCIENCE	45	1731	2.377	2.30967	3	219	513.337	0
FISHERIES	CANADIAN JOURNAL OF FISHERIES AND AQUATIC SCIENCES	41	1371	2.287	2.304	4	260	607.104	0
FISHERIES	MARINE AND FRESHWATER RESEARCH	29	1100	1.474	2.138	5	289	649.85	0
FISHERIES	JOURNAL OF FISH BIOLOGY	26	917	1.658	2.058	6	315	692.958	0
FISHERIES	FISHERIES RESEARCH	25	901	1.903	2.03586	7	340	740.533	0
FISHERIES	FISH AND FISHERIES	24	936	8.258	2.81363	8	364	938.725	0
FISHERIES	DISEASES OF AQUATIC ORGANISMS	15	444	1.752	2.69567	9	379	965.005	0
FISHERIES	AQUACULTURE RESEARCH	14	511	1.376	2.5637	10	393	984.269	2.5045	13527
FORESTRY	FOREST ECOLOGY AND MANAGEMENT	133	6596	2.66	2.66	1	133	353.78	0
FORESTRY	AGRICULTURAL AND FOREST METEOROLOGY	108	4231	3.762	3.211	2	241	760.076	0
FORESTRY	TREE PHYSIOLOGY	44	1607	3.655	3.359	3	285	920.896	0
FORESTRY	JOURNAL OF VEGETATION SCIENCE	30	1219	3.709	3.4465	4	315	1032.17	0
FORESTRY	CANADIAN JOURNAL OF FOREST RESEARCH-REVUE CANADIENNE DE RECHERCHE FORESTIERE	21	880	1.683	3.0938	5	336	1067.51	0
FORESTRY	TREE GENETICS & GENOMES	18	563	2.451	2.98667	6	354	1111.63	0
FORESTRY	INTERNATIONAL JOURNAL OF WILDLAND FIRE	18	705	2.429	2.907	7	372	1155.35	0
FORESTRY	HOLZFORSCHUNG	13	409	1.565	2.73925	8	385	1175.69	0
FORESTRY	PLANT ECOLOGY	12	400	1.829	2.63811	9	397	1197.64	0
FORESTRY	EUROPEAN JOURNAL OF FOREST RESEARCH	11	326	2.095	2.5838	10	408	1220.69	2.99188	16936
TRANSPLANTATION	AMERICAN JOURNAL OF TRANSPLANTATION	133	9005	5.683	5.683	1	133	755.839	0
TRANSPLANTATION	NEPHROLOGY DIALYSIS TRANSPLANTATION	76	4339	3.577	4.63	2	209	1027.69	0
TRANSPLANTATION	TRANSPLANTATION	61	3935	3.828	4.36267	3	270	1261.2	0
TRANSPLANTATION	JOURNAL OF HEART AND LUNG TRANSPLANTATION	52	4555	6.65	4.9345	4	322	1607	0
TRANSPLANTATION	STEM CELLS AND DEVELOPMENT	46	2550	3.727	4.693	5	368	1778.44	0
TRANSPLANTATION	BIOLOGY OF BLOOD AND MARROW TRANSPLANTATION	39	2221	3.404	4.47817	6	407	1911.2	0
TRANSPLANTATION	LIVER TRANSPLANTATION	29	1640	4.241	4.44429	7	436	2034.19	0
TRANSPLANTATION	CELL TRANSPLANTATION	23	1222	3.127	4.27963	8	459	2106.11	0
TRANSPLANTATION	BONE MARROW TRANSPLANTATION	22	1729	3.57	4.20078	9	481	2184.65	0
TRANSPLANTATION	TRANSPLANT INTERNATIONAL	6	363	2.599	4.0406	10	487	2200.24	4.51795	31559
SOCIAL SCIENCES INTERDISCIPLINARY	ACCIDENT ANALYSIS AND PREVENTION	96	3174	2.07	2.07	1	96	198.72	0
SOCIAL SCIENCES INTERDISCIPLINARY	PATIENT EDUCATION AND COUNSELING	68	2073	2.199	2.1345	2	164	348.252	0
SOCIAL SCIENCES INTERDISCIPLINARY	ARCHIVES OF SEXUAL BEHAVIOR	65	2515	2.589	2.286	3	229	516.537	0
SOCIAL SCIENCES INTERDISCIPLINARY	SOCIAL INDICATORS RESEARCH	29	1060	1.395	2.06325	4	258	556.992	0
SOCIAL SCIENCES INTERDISCIPLINARY	HUMAN RELATIONS	26	849	2.398	2.1302	5	284	619.34	0
SOCIAL SCIENCES INTERDISCIPLINARY	JOURNAL OF SEX RESEARCH	17	606	2.695	2.22433	6	301	665.155	0
SOCIAL SCIENCES INTERDISCIPLINARY	JOURNAL OF HAPPINESS STUDIES	17	536	1.683	2.147	7	318	693.766	0
SOCIAL SCIENCES INTERDISCIPLINARY	PUBLIC OPINION QUARTERLY	16	619	1.775	2.1005	8	334	722.166	0
SOCIAL SCIENCES INTERDISCIPLINARY	FUTURE OF CHILDREN	13	542	2.5	2.14489	9	347	754.666	0
SOCIAL SCIENCES INTERDISCIPLINARY	JOURNAL OF SAFETY RESEARCH	10	351	1.87	2.1174	10	357	773.366	2.16629	12325
LAW	COLUMBIA LAW REVIEW	28	718	4.012	4.012	1	28	112.336	0
LAW	HARVARD LAW REVIEW	27	883	4.979	4.4955	2	55	246.769	0
LAW	LAW AND HUMAN BEHAVIOR	25	652	2.02	3.67033	3	80	297.269	0
LAW	STANFORD LAW REVIEW	23	655	3.782	3.69825	4	103	384.255	0
LAW	UNIVERSITY OF PENNSYLVANIA LAW REVIEW	21	515	3.481	3.6548	5	124	457.356	0
LAW	GEORGETOWN LAW JOURNAL	17	490	3.141	3.56917	6	141	510.753	0
LAW	YALE LAW JOURNAL	16	446	4.032	3.63529	7	157	575.265	0
LAW	MICHIGAN LAW REVIEW	16	408	4.018	3.68312	8	173	639.553	0
LAW	BEHAVIORAL SCIENCES & THE LAW	15	406	1.449	3.43489	9	188	661.288	0
LAW	VIRGINIA LAW REVIEW	14	269	2.522	3.3436	10	202	696.596	3.4485	5442
LINGUISTICS	BRAIN AND LANGUAGE	68	1990	3.215	3.215	1	68	218.62	0
LINGUISTICS	JOURNAL OF MEMORY AND LANGUAGE	54	1943	4.237	3.726	2	122	447.418	0
LINGUISTICS	JOURNAL OF SPEECH LANGUAGE AND HEARING RESEARCH	46	1181	2.07	3.174	3	168	542.638	0
LINGUISTICS	LANGUAGE AND COGNITIVE PROCESSES	18	543	2.134	2.914	4	186	581.05	0
LINGUISTICS	BILINGUALISM-LANGUAGE AND COGNITION	18	615	2.009	2.733	5	204	617.212	0
LINGUISTICS	JOURNAL OF PRAGMATICS	17	488	0.831	2.416	6	221	631.339	0
LINGUISTICS	LANGUAGE LEARNING	14	399	1.612	2.30114	7	235	653.907	0
LINGUISTICS	JOURNAL OF PHONETICS	13	346	1.598	2.21325	8	248	674.681	0
LINGUISTICS	AMERICAN JOURNAL OF SPEECH-LANGUAGE PATHOLOGY	12	393	1.594	2.14444	9	260	693.809	0
LINGUISTICS	STUDIES IN SECOND LANGUAGE ACQUISITION	9	288	1.323	2.0623	10	269	705.716	2.62348	8186
COMPUTER SCIENCE HARDWARE ARCHITECTURE	IEEE TRANSACTIONS ON NEURAL NETWORKS	85	4858	2.633	2.633	1	85	223.805	0
COMPUTER SCIENCE HARDWARE ARCHITECTURE	IEEE TRANSACTIONS ON NEURAL NETWORKS AND LEARNING SYSTEMS	53	2300	4.291	3.462	2	138	451.228	0
COMPUTER SCIENCE HARDWARE ARCHITECTURE	IEEE WIRELESS COMMUNICATIONS	49	3374	5.417	4.11367	3	187	716.661	0
COMPUTER SCIENCE HARDWARE ARCHITECTURE	COMMUNICATIONS OF THE ACM	38	2949	3.621	3.9905	4	225	854.259	0
COMPUTER SCIENCE HARDWARE ARCHITECTURE	IEEE-ACM TRANSACTIONS ON NETWORKING	35	1498	1.811	3.5546	5	260	917.644	0
COMPUTER SCIENCE HARDWARE ARCHITECTURE	COMPUTER NETWORKS	34	2641	1.256	3.1715	6	294	960.348	0
COMPUTER SCIENCE HARDWARE ARCHITECTURE	IEEE NETWORK	25	1173	2.54	3.08129	7	319	1023.85	0
COMPUTER SCIENCE HARDWARE ARCHITECTURE	JOURNAL OF OPTICAL COMMUNICATIONS AND NETWORKING	18	637	2.064	2.95413	8	337	1061	0
COMPUTER SCIENCE HARDWARE ARCHITECTURE	JOURNAL OF NETWORK AND COMPUTER APPLICATIONS	18	620	2.229	2.87356	9	355	1101.12	0
COMPUTER SCIENCE HARDWARE ARCHITECTURE	IEEE TRANSACTIONS ON COMPUTERS	15	528	1.473	2.7335	10	370	1123.22	3.03572	20578
CRITICAL CARE MEDICINE	AMERICAN JOURNAL OF RESPIRATORY AND CRITICAL CARE MEDICINE	193	20626	12.996	12.996	1	193	2508.23	0
CRITICAL CARE MEDICINE	CHEST	86	9313	7.483	10.2395	2	279	3151.77	0
CRITICAL CARE MEDICINE	CRITICAL CARE MEDICINE	80	8886	6.312	8.93033	3	359	3656.73	0
CRITICAL CARE MEDICINE	CRITICAL CARE	38	3808	4.476	7.81675	4	397	3826.81	0
CRITICAL CARE MEDICINE	INTENSIVE CARE MEDICINE	33	3773	7.214	7.6962	5	430	4064.88	0
CRITICAL CARE MEDICINE	RESUSCITATION	20	2615	4.167	7.108	6	450	4148.22	0
CRITICAL CARE MEDICINE	JOURNAL OF TRAUMA-INJURY INFECTION AND CRITICAL CARE	14	1099	2.736	6.48343	7	464	4186.52	0
CRITICAL CARE MEDICINE	JOURNAL OF NEUROTRAUMA	11	862	3.714	6.13725	8	475	4227.37	0
CRITICAL CARE MEDICINE	NEUROCRITICAL CARE	5	354	2.44	5.72644	9	480	4239.57	0
CRITICAL CARE MEDICINE	PEDIATRIC CRITICAL CARE MEDICINE	4	331	2.338	5.3876	10	484	4248.93	8.77877	51667
BIODIVERSITY CONSERVATION	GLOBAL CHANGE BIOLOGY	223	14712	8.044	8.044	1	223	1793.81	0
BIODIVERSITY CONSERVATION	BIOLOGICAL CONSERVATION	64	3854	3.762	5.903	2	287	2034.58	0
BIODIVERSITY CONSERVATION	CONSERVATION BIOLOGY	37	1969	4.165	5.32367	3	324	2188.68	0
BIODIVERSITY CONSERVATION	ECOLOGICAL INDICATORS	32	1988	3.444	4.85375	4	356	2298.89	0
BIODIVERSITY CONSERVATION	ECOGRAPHY	32	2772	4.774	4.8378	5	388	2451.66	0
BIODIVERSITY CONSERVATION	DIVERSITY AND DISTRIBUTIONS	19	1842	3.667	4.64267	6	407	2521.33	0
BIODIVERSITY CONSERVATION	CONSERVATION LETTERS	19	1228	7.241	5.01386	7	426	2658.91	0
BIODIVERSITY CONSERVATION	BIOLOGICAL INVASIONS	18	959	2.586	4.71037	8	444	2705.46	0
BIODIVERSITY CONSERVATION	BIODIVERSITY AND CONSERVATION	17	1128	2.365	4.44978	9	461	2745.67	5.95589	30783
ACOUSTICS	ULTRASONICS SONOCHEMISTRY	108	4435	4.321	4.321	1	108	466.668	0
ACOUSTICS	ULTRASOUND IN OBSTETRICS & GYNECOLOGY	56	2446	3.853	4.087	2	164	682.436	0
ACOUSTICS	JOURNAL OF THE ACOUSTICAL SOCIETY OF AMERICA	53	1732	1.503	3.22567	3	217	762.095	0
ACOUSTICS	JOURNAL OF SOUND AND VIBRATION	53	2150	1.813	2.8725	4	270	858.184	0
ACOUSTICS	ULTRASOUND IN MEDICINE AND BIOLOGY	49	2251	2.214	2.7408	5	319	966.67	0
ACOUSTICS	IEEE TRANSACTIONS ON ULTRASONICS FERROELECTRICS AND FREQUENCY CONTROL	42	1713	1.512	2.536	6	361	1030.17	0
ACOUSTICS	IEEE TRANSACTIONS ON AUDIO SPEECH AND LANGUAGE PROCESSING	38	2198	2.475	2.52729	7	399	1124.22	0
ACOUSTICS	JOURNAL OF VIBRATION AND CONTROL	27	1155	0.884	2.32188	8	426	1148.09	0
ACOUSTICS	JOURNAL OF ULTRASOUND IN MEDICINE	17	666	1.535	2.23444	9	443	1174.19	0
ACOUSTICS	ULTRASONICS	13	653	2.028	2.2138	10	456	1200.55	2.63279	19399
REPRODUCTIVE BIOLOGY	HUMAN REPRODUCTION	135	8022	4.569	4.569	1	135	616.815	0
REPRODUCTIVE BIOLOGY	FERTILITY AND STERILITY	132	7595	4.59	4.5795	2	267	1222.69	0
REPRODUCTIVE BIOLOGY	BIOLOGY OF REPRODUCTION	46	2377	3.318	4.159	3	313	1375.32	0
REPRODUCTIVE BIOLOGY	PLACENTA	28	1471	2.71	3.79675	4	341	1451.2	0
REPRODUCTIVE BIOLOGY	REPRODUCTIVE TOXICOLOGY	21	1120	3.227	3.6828	5	362	1518.97	0
REPRODUCTIVE BIOLOGY	REPRODUCTIVE BIOMEDICINE ONLINE	20	907	3.015	3.5715	6	382	1579.27	0
REPRODUCTIVE BIOLOGY	REPRODUCTION	16	795	3.174	3.51471	7	398	1630.05	0
REPRODUCTIVE BIOLOGY	HUMAN REPRODUCTION UPDATE	16	1293	10.165	4.346	8	414	1792.69	0
REPRODUCTIVE BIOLOGY	THERIOGENOLOGY	13	555	1.798	4.06289	9	427	1816.07	0
REPRODUCTIVE BIOLOGY	SEMINARS IN REPRODUCTIVE MEDICINE	11	603	2.352	3.8918	10	438	1841.94	4.20534	24738
GERIATRICS GERONTOLOGY	NEUROBIOLOGY OF AGING	103	6501	5.013	5.013	1	103	516.339	0
GERIATRICS GERONTOLOGY	JOURNAL OF THE AMERICAN GERIATRICS SOCIETY	69	4450	4.572	4.7925	2	172	831.807	0
GERIATRICS GERONTOLOGY	JOURNALS OF GERONTOLOGY SERIES A-BIOLOGICAL SCIENCES AND MEDICAL SCIENCES	63	3539	5.416	5.00033	3	235	1173.02	0
GERIATRICS GERONTOLOGY	AGING CELL	63	3468	6.34	5.33525	4	298	1572.44	0
GERIATRICS GERONTOLOGY	EXPERIMENTAL GERONTOLOGY	25	1454	3.485	4.9652	5	323	1659.56	0
GERIATRICS GERONTOLOGY	JOURNAL OF THE AMERICAN MEDICAL DIRECTORS ASSOCIATION	22	2177	4.939	4.96083	6	345	1768.22	0
GERIATRICS GERONTOLOGY	AMERICAN JOURNAL OF GERIATRIC PSYCHIATRY	22	1131	4.235	4.85714	7	367	1861.39	0
GERIATRICS GERONTOLOGY	AGE AND AGEING	18	2035	3.642	4.70525	8	385	1926.94	0
GERIATRICS GERONTOLOGY	JOURNALS OF GERONTOLOGY SERIES B-PSYCHOLOGICAL SCIENCES AND SOCIAL SCIENCES	11	675	3.213	4.53944	9	396	1962.29	0
GERIATRICS GERONTOLOGY	JOURNAL OF NUTRITION HEALTH & AGING	10	485	2.996	4.3851	10	406	1992.25	4.90701	25915
RHEUMATOLOGY	ARTHRITIS AND RHEUMATISM	178	16405	7.764	7.764	1	178	1381.99	0
RHEUMATOLOGY	ANNALS OF THE RHEUMATIC DISEASES	170	13697	10.377	9.0705	2	348	3146.08	0
RHEUMATOLOGY	ARTHRITIS CARE & RESEARCH	33	4239	4.713	7.618	3	381	3301.61	0
RHEUMATOLOGY	RHEUMATOLOGY	26	1831	4.475	6.83225	4	407	3417.96	0
RHEUMATOLOGY	ARTHRITIS RESEARCH & THERAPY	26	1787	3.753	6.2164	5	433	3515.54	0
RHEUMATOLOGY	OSTEOARTHRITIS AND CARTILAGE	19	1255	4.165	5.8745	6	452	3594.67	0
RHEUMATOLOGY	BEST PRACTICE & RESEARCH IN CLINICAL RHEUMATOLOGY	10	737	2.603	5.40714	7	462	3620.7	0
RHEUMATOLOGY	JOURNAL OF RHEUMATOLOGY	9	709	3.187	5.12962	8	471	3649.39	0
RHEUMATOLOGY	BMC MUSCULOSKELETAL DISORDERS	8	485	1.717	4.75044	9	479	3663.12	0
RHEUMATOLOGY	LUPUS	5	363	2.6	4.5354	10	484	3676.12	7.5953	41508
ENGINEERING INDUSTRIAL	IEEE TRANSACTIONS ON INDUSTRIAL INFORMATICS	80	4470	8.79	8.79	1	80	703.2	0
ENGINEERING INDUSTRIAL	INTERNATIONAL JOURNAL OF PRODUCTION ECONOMICS	71	3339	2.752	5.771	2	151	898.592	0
ENGINEERING INDUSTRIAL	COMPUTERS & OPERATIONS RESEARCH	63	2577	1.861	4.46767	3	214	1015.83	0
ENGINEERING INDUSTRIAL	CIRP ANNALS-MANUFACTURING TECHNOLOGY	50	2619	2.542	3.98625	4	264	1142.93	0
ENGINEERING INDUSTRIAL	JOURNAL OF MATERIALS PROCESSING TECHNOLOGY	39	1415	2.236	3.6362	5	303	1230.14	0
ENGINEERING INDUSTRIAL	RELIABILITY ENGINEERING & SYSTEM SAFETY	28	1132	2.41	3.43183	6	331	1297.62	0
ENGINEERING INDUSTRIAL	COMPUTERS & INDUSTRIAL ENGINEERING	27	1271	1.783	3.19629	7	358	1345.76	0
ENGINEERING INDUSTRIAL	SAFETY SCIENCE	25	864	1.831	3.02562	8	383	1391.53	0
ENGINEERING INDUSTRIAL	TECHNOVATION	20	905	2.526	2.97011	9	403	1442.05	0
ENGINEERING INDUSTRIAL	INTERNATIONAL JOURNAL OF PRODUCTION RESEARCH	17	659	1.477	2.8208	10	420	1467.16	3.49325	19251
PSYCHOLOGY DEVELOPMENTAL	JOURNAL OF THE AMERICAN ACADEMY OF CHILD AND ADOLESCENT PSYCHIATRY	69	4977	7.26	7.26	1	69	500.94	0
PSYCHOLOGY DEVELOPMENTAL	CHILD DEVELOPMENT	54	4176	4.061	5.6605	2	123	720.234	0
PSYCHOLOGY DEVELOPMENTAL	JOURNAL OF CHILD PSYCHOLOGY AND PSYCHIATRY	47	2789	6.459	5.92667	3	170	1023.81	0
PSYCHOLOGY DEVELOPMENTAL	JOURNAL OF AUTISM AND DEVELOPMENTAL DISORDERS	39	2363	3.665	5.36125	4	209	1166.74	0
PSYCHOLOGY DEVELOPMENTAL	DEVELOPMENTAL SCIENCE	35	2033	3.808	5.0506	5	244	1300.02	0
PSYCHOLOGY DEVELOPMENTAL	DEVELOPMENTAL PSYCHOLOGY	34	1921	4.141	4.899	6	278	1440.82	0
PSYCHOLOGY DEVELOPMENTAL	DEVELOPMENT AND PSYCHOPATHOLOGY	29	1911	3.24	4.662	7	307	1534.78	0
PSYCHOLOGY DEVELOPMENTAL	JOURNAL OF ADOLESCENT HEALTH	23	1293	3.612	4.53075	8	330	1617.85	0
PSYCHOLOGY DEVELOPMENTAL	PSYCHOLOGY AND AGING	17	1080	2.646	4.32133	9	347	1662.83	0
PSYCHOLOGY DEVELOPMENTAL	JOURNAL OF EXPERIMENTAL CHILD PSYCHOLOGY	10	669	2.549	4.1441	10	357	1688.32	4.7292	23212
LANGUAGE LINGUISTICS	JOURNAL OF PRAGMATICS	63	1086	0.831	0.831	1	63	52.353	0
LANGUAGE LINGUISTICS	JOURNAL OF PHONETICS	42	738	1.598	1.2145	2	105	119.469	0
LANGUAGE LINGUISTICS	LINGUA	36	617	0.647	1.02533	3	141	142.761	0
LANGUAGE LINGUISTICS	LANGUAGE	23	443	1.884	1.24	4	164	186.093	0
LANGUAGE LINGUISTICS	LINGUISTIC INQUIRY	17	255	1.711	1.3342	5	181	215.18	0
LANGUAGE LINGUISTICS	NATURAL LANGUAGE & LINGUISTIC THEORY	16	233	1.123	1.299	6	197	233.148	0
LANGUAGE LINGUISTICS	INTERNATIONAL JOURNAL OF BILINGUAL EDUCATION AND BILINGUALISM	16	297	1.027	1.26014	7	213	249.58	0
LANGUAGE LINGUISTICS	LANGUAGE TESTING	13	174	1.019	1.23	8	226	262.827	0
LANGUAGE LINGUISTICS	JOURNAL OF ENGLISH FOR ACADEMIC PURPOSES	13	192	1.019	1.20656	9	239	276.074	0
LANGUAGE LINGUISTICS	COMPUTER ASSISTED LANGUAGE LEARNING	13	201	1	1.1859	10	252	289.074	1.14712	4236
SOIL SCIENCE	SOIL BIOLOGY & BIOCHEMISTRY	135	6551	3.932	3.932	1	135	530.82	0
SOIL SCIENCE	PLANT AND SOIL	95	4748	2.952	3.442	2	230	811.26	0
SOIL SCIENCE	GEODERMA	52	2577	2.772	3.21867	3	282	955.404	0
SOIL SCIENCE	SOIL SCIENCE SOCIETY OF AMERICA JOURNAL	27	1198	1.721	2.84425	4	309	1001.87	0
SOIL SCIENCE	APPLIED SOIL ECOLOGY	26	1005	2.644	2.8042	5	335	1070.62	0
SOIL SCIENCE	SOIL & TILLAGE RESEARCH	21	821	2.622	2.77383	6	356	1125.68	0
SOIL SCIENCE	EUROPEAN JOURNAL OF SOIL SCIENCE	20	999	2.649	2.756	7	376	1178.66	0
SOIL SCIENCE	JOURNAL OF SOILS AND SEDIMENTS	18	711	2.139	2.67888	8	394	1217.16	0
SOIL SCIENCE	CATENA	18	694	2.82	2.69456	9	412	1267.92	0
SOIL SCIENCE	BIOLOGY AND FERTILITY OF SOILS	15	577	3.398	2.7649	10	427	1318.89	3.08873	19881
BUSINESS FINANCE	JOURNAL OF FINANCIAL ECONOMICS	83	4372	4.047	4.047	1	83	335.901	0
BUSINESS FINANCE	REVIEW OF FINANCIAL STUDIES	74	3284	3.174	3.6105	2	157	570.777	0
BUSINESS FINANCE	JOURNAL OF FINANCE	74	3469	5.424	4.215	3	231	972.153	0
BUSINESS FINANCE	JOURNAL OF BANKING & FINANCE	35	1347	1.299	3.486	4	266	1017.62	0
BUSINESS FINANCE	JOURNAL OF ACCOUNTING & ECONOMICS	22	1335	2.724	3.3336	5	288	1077.55	0
BUSINESS FINANCE	ACCOUNTING REVIEW	21	1147	2.267	3.15583	6	309	1125.15	0
BUSINESS FINANCE	JOURNAL OF FINANCIAL AND QUANTITATIVE ANALYSIS	17	626	1.566	2.92871	7	326	1151.78	0
BUSINESS FINANCE	ACCOUNTING ORGANIZATIONS AND SOCIETY	16	652	1.672	2.77162	8	342	1178.53	0
BUSINESS FINANCE	JOURNAL OF ACCOUNTING RESEARCH	14	575	2.384	2.72856	9	356	1211.9	0
BUSINESS FINANCE	JOURNAL OF MONETARY ECONOMICS	12	579	1.726	2.6283	10	368	1232.62	3.3495	17386
DEVELOPMENTAL BIOLOGY	GENES & DEVELOPMENT	184	17773	10.798	10.798	1	184	1986.83	0
DEVELOPMENTAL BIOLOGY	DEVELOPMENTAL CELL	135	11829	9.708	10.253	2	319	3297.41	0
DEVELOPMENTAL BIOLOGY	DEVELOPMENT	94	7669	6.462	8.98933	3	413	3904.84	0
DEVELOPMENTAL BIOLOGY	DEVELOPMENTAL BIOLOGY	18	1158	3.547	7.62875	4	431	3968.69	0
DEVELOPMENTAL BIOLOGY	DEVELOPMENTAL NEUROBIOLOGY	12	1231	3.37	6.777	5	443	4009.13	0
DEVELOPMENTAL BIOLOGY	INTERNATIONAL JOURNAL OF DEVELOPMENTAL BIOLOGY	11	761	1.903	5.96467	6	454	4030.06	0
DEVELOPMENTAL BIOLOGY	PLACENTA	8	623	2.71	5.49971	7	462	4051.74	0
DEVELOPMENTAL BIOLOGY	DEVELOPMENTAL PSYCHOBIOLOGY	7	649	3.163	5.20762	8	469	4073.88	0
DEVELOPMENTAL BIOLOGY	BIRTH DEFECTS RESEARCH PART A-CLINICAL AND MOLECULAR TERATOLOGY	6	601	2.089	4.86111	9	475	4086.41	0
DEVELOPMENTAL BIOLOGY	BMC DEVELOPMENTAL BIOLOGY	5	329	2.667	4.6417	10	480	4099.75	8.54114	42623
PSYCHOLOGY SOCIAL	JOURNAL OF PERSONALITY AND SOCIAL PSYCHOLOGY	138	7555	5.031	5.031	1	138	694.278	0
PSYCHOLOGY SOCIAL	PERSONALITY AND INDIVIDUAL DIFFERENCES	35	1476	1.951	3.491	2	173	762.563	0
PSYCHOLOGY SOCIAL	JOURNAL OF EXPERIMENTAL SOCIAL PSYCHOLOGY	34	1504	2.285	3.089	3	207	840.253	0
PSYCHOLOGY SOCIAL	PERSONALITY AND SOCIAL PSYCHOLOGY BULLETIN	33	1465	2.909	3.044	4	240	936.25	0
PSYCHOLOGY SOCIAL	PERSONALITY AND SOCIAL PSYCHOLOGY REVIEW	26	1802	6.692	3.7736	5	266	1110.24	0
PSYCHOLOGY SOCIAL	CYBERPSYCHOLOGY BEHAVIOR AND SOCIAL NETWORKING	24	1314	2.182	3.50833	6	290	1162.61	0
PSYCHOLOGY SOCIAL	ORGANIZATIONAL BEHAVIOR AND HUMAN DECISION PROCESSES	19	869	2.201	3.32157	7	309	1204.43	0
PSYCHOLOGY SOCIAL	JOURNAL OF RESEARCH IN PERSONALITY	19	846	2.264	3.18937	8	328	1247.44	0
PSYCHOLOGY SOCIAL	JOURNAL OF PERSONALITY	18	930	3.229	3.19378	9	346	1305.57	0
PSYCHOLOGY SOCIAL	JOURNAL OF HEALTH AND SOCIAL BEHAVIOR	12	1112	3.333	3.2077	10	358	1345.56	3.75856	18873
INFORMATION SCIENCE LIBRARY SCIENCE	JOURNAL OF THE AMERICAN MEDICAL INFORMATICS ASSOCIATION	83	3568	3.504	3.504	1	83	290.832	0
INFORMATION SCIENCE LIBRARY SCIENCE	MIS QUARTERLY	58	3234	5.311	4.4075	2	141	598.87	0
INFORMATION SCIENCE LIBRARY SCIENCE	JOURNAL OF THE AMERICAN SOCIETY FOR INFORMATION SCIENCE AND TECHNOLOGY	50	2170	1.846	3.55367	3	191	691.17	0
INFORMATION SCIENCE LIBRARY SCIENCE	SCIENTOMETRICS	45	1888	2.183	3.211	4	236	789.405	0
INFORMATION SCIENCE LIBRARY SCIENCE	JOURNAL OF HEALTH COMMUNICATION	29	1099	1.617	2.8922	5	265	836.298	0
INFORMATION SCIENCE LIBRARY SCIENCE	JOURNAL OF INFORMETRICS	28	1267	2.412	2.81217	6	293	903.834	0
INFORMATION SCIENCE LIBRARY SCIENCE	INFORMATION SYSTEMS RESEARCH	25	922	2.436	2.75843	7	318	964.734	0
INFORMATION SCIENCE LIBRARY SCIENCE	INTERNATIONAL JOURNAL OF INFORMATION MANAGEMENT	24	1003	1.55	2.60737	8	342	1001.93	0
INFORMATION SCIENCE LIBRARY SCIENCE	GOVERNMENT INFORMATION QUARTERLY	17	730	2.321	2.57556	9	359	1041.39	0
INFORMATION SCIENCE LIBRARY SCIENCE	JOURNAL OF MANAGEMENT INFORMATION SYSTEMS	12	412	2.062	2.5242	10	371	1066.13	2.87368	16293
HUMANITIES MULTIDISCIPLINARY	PSYCHOLOGY OF AESTHETICS CREATIVITY AND THE ARTS	102	1126	3.054	3.054	1	102	311.508	0
HUMANITIES MULTIDISCIPLINARY	DAEDALUS	39	450	0.628	1.841	2	141	336	0
HUMANITIES MULTIDISCIPLINARY	INTERNATIONAL JOURNAL OF HERITAGE STUDIES	35	287	0.721	1.46767	3	176	361.235	0
HUMANITIES MULTIDISCIPLINARY	VISUAL STUDIES	27	304	0.44	1.21075	4	203	373.115	0
HUMANITIES MULTIDISCIPLINARY	BIOSEMIOTICS	19	132	0.593	1.0872	5	222	384.382	0
HUMANITIES MULTIDISCIPLINARY	SLAVIC REVIEW	16	131	0.766	1.03367	6	238	396.638	0
HUMANITIES MULTIDISCIPLINARY	SEMIOTICA	16	95	0.3	0.928857	7	254	401.438	0
HUMANITIES MULTIDISCIPLINARY	MEDICAL HUMANITIES	16	99	0.585	0.885875	8	270	410.798	0
HUMANITIES MULTIDISCIPLINARY	JOURNAL OF LATIN AMERICAN STUDIES	15	118	0.462	0.838778	9	285	417.728	0
HUMANITIES MULTIDISCIPLINARY	SOUTHERN AFRICAN HUMANITIES	12	88	0.94	0.8489	10	297	429.008	1.44447	2830
GEOGRAPHY	GLOBAL ENVIRONMENTAL CHANGE-HUMAN AND POLICY DIMENSIONS	110	5828	5.089	5.089	1	110	559.79	0
GEOGRAPHY	LANDSCAPE AND URBAN PLANNING	46	1867	3.037	4.063	2	156	699.492	0
GEOGRAPHY	PROGRESS IN HUMAN GEOGRAPHY	37	1634	5.01	4.37867	3	193	884.862	0
GEOGRAPHY	APPLIED GEOGRAPHY	35	1410	2.494	3.9075	4	228	972.152	0
GEOGRAPHY	JOURNAL OF TRANSPORT GEOGRAPHY	27	1016	2.65	3.656	5	255	1043.7	0
GEOGRAPHY	GEOFORUM	26	1151	1.759	3.33983	6	281	1089.44	0
GEOGRAPHY	TRANSACTIONS OF THE INSTITUTE OF BRITISH GEOGRAPHERS	25	1193	3.636	3.38214	7	306	1180.34	0
GEOGRAPHY	ENVIRONMENT AND PLANNING A	18	874	1.604	3.15987	8	324	1209.21	0
GEOGRAPHY	REGIONAL STUDIES	15	624	1.465	2.97156	9	339	1231.18	0
GEOGRAPHY	JOURNAL OF ECONOMIC GEOGRAPHY	15	681	2.494	2.9238	10	354	1268.59	3.5836	16278
AGRICULTURAL ENGINEERING	BIORESOURCE TECHNOLOGY	428	30258	4.494	2.586	1	428	1923.43	0
AGRICULTURAL ENGINEERING	BIOMASS & BIOENERGY	56	3460	3.394	2.687	2	484	2113.5	0
AGRICULTURAL ENGINEERING	INDUSTRIAL CROPS AND PRODUCTS	12	755	2.837	2.70367	3	496	2147.54	0
AGRICULTURAL ENGINEERING	TRANSACTIONS OF THE ASABE	4	296	0.895	2.5228	4	500	2151.12	4.30224	40308
EDUCATION SCIENTIFIC DISCIPLINES	ACADEMIC MEDICINE	113	3863	2.934	2.934	1	113	331.542	0
EDUCATION SCIENTIFIC DISCIPLINES	MEDICAL EDUCATION	67	2934	3.196	3.065	2	180	545.674	0
EDUCATION SCIENTIFIC DISCIPLINES	ENERGY EDUCATION SCIENCE AND TECHNOLOGY PART B-SOCIAL AND EDUCATIONAL STUDIES	58	2519	0.08	2.07	3	238	550.314	0
EDUCATION SCIENTIFIC DISCIPLINES	MEDICAL TEACHER	37	1488	1.679	1.97225	4	275	612.437	0
EDUCATION SCIENTIFIC DISCIPLINES	HEMATOLOGY-AMERICAN SOCIETY HEMATOLOGY EDUCATION PROGRAM	33	982	3.635	2.3048	5	308	732.392	0
EDUCATION SCIENTIFIC DISCIPLINES	JOURNAL OF SCHOOL HEALTH	26	862	1.434	2.15967	6	334	769.676	0
EDUCATION SCIENTIFIC DISCIPLINES	NURSE EDUCATION TODAY	14	376	1.364	2.046	7	348	788.772	0
EDUCATION SCIENTIFIC DISCIPLINES	ADVANCES IN HEALTH SCIENCES EDUCATION	14	601	2.124	2.05575	8	362	818.508	0
EDUCATION SCIENTIFIC DISCIPLINES	CBE-LIFE SCIENCES EDUCATION	13	378	1.894	2.03778	9	375	843.13	0
EDUCATION SCIENTIFIC DISCIPLINES	JOURNAL OF NUTRITION EDUCATION AND BEHAVIOR	12	288	1.773	2.0113	10	387	864.406	2.23361	14291
ANTHROPOLOGY	JOURNAL OF ARCHAEOLOGICAL SCIENCE	89	2854	2.196	2.196	1	89	195.444	0
ANTHROPOLOGY	JOURNAL OF HUMAN EVOLUTION	68	2286	3.733	2.9645	2	157	449.288	0
ANTHROPOLOGY	AMERICAN JOURNAL OF PHYSICAL ANTHROPOLOGY	56	1600	2.379	2.76933	3	213	582.512	0
ANTHROPOLOGY	JOURNAL OF PEASANT STUDIES	47	2132	4.553	3.21525	4	260	796.503	0
ANTHROPOLOGY	CURRENT ANTHROPOLOGY	45	1513	2.56	3.0842	5	305	911.703	0
ANTHROPOLOGY	AMERICAN JOURNAL OF HUMAN BIOLOGY	21	815	1.7	2.8535	6	326	947.403	0
ANTHROPOLOGY	SOCIAL NETWORKS	20	1130	2	2.73157	7	346	987.403	0
ANTHROPOLOGY	EVOLUTIONARY ANTHROPOLOGY	14	684	3.886	2.87588	8	360	1041.81	0
ANTHROPOLOGY	ANNUAL REVIEW OF ANTHROPOLOGY	20	698	2.27	2.80856	9	380	1087.21	0
ANTHROPOLOGY	HUMAN NATURE-AN INTERDISCIPLINARY BIOSOCIAL PERSPECTIVE	9	291	2.5	2.7777	10	389	1109.71	2.85272	14003
ANESTHESIOLOGY	PAIN	144	8103	5.213	5.213	1	144	750.672	0
ANESTHESIOLOGY	ANESTHESIOLOGY	104	6361	5.879	5.546	2	248	1362.09	0
ANESTHESIOLOGY	ANESTHESIA AND ANALGESIA	66	3584	3.472	4.85467	3	314	1591.24	0
ANESTHESIOLOGY	BRITISH JOURNAL OF ANAESTHESIA	59	3488	4.853	4.85425	4	373	1877.57	0
ANESTHESIOLOGY	PAIN PHYSICIAN	22	1362	3.542	4.5918	5	395	1955.49	0
ANESTHESIOLOGY	EUROPEAN JOURNAL OF PAIN	14	606	2.928	4.3145	6	409	1996.48	0
ANESTHESIOLOGY	ANAESTHESIA	12	602	3.382	4.18129	7	421	2037.07	0
ANESTHESIOLOGY	REGIONAL ANESTHESIA AND PAIN MEDICINE	11	568	3.089	4.04475	8	432	2071.05	0
ANESTHESIOLOGY	EUROPEAN JOURNAL OF ANAESTHESIOLOGY	10	669	2.942	3.92222	9	442	2100.47	0
ANESTHESIOLOGY	CLINICAL JOURNAL OF PAIN	10	532	2.703	3.8003	10	452	2127.5	4.70685	25875
HORTICULTURE	THEORETICAL AND APPLIED GENETICS	198	6392	3.79	3.79	1	198	750.42	0
HORTICULTURE	POSTHARVEST BIOLOGY AND TECHNOLOGY	62	1837	2.223	3.0065	2	260	888.246	0
HORTICULTURE	MOLECULAR BREEDING	53	1612	2.246	2.753	3	313	1007.28	0
HORTICULTURE	SCIENTIA HORTICULTURAE	47	1312	1.365	2.406	4	360	1071.44	0
HORTICULTURE	EUPHYTICA	32	831	1.385	2.2018	5	392	1115.76	0
HORTICULTURE	EUROPEAN JOURNAL OF PLANT PATHOLOGY	30	847	1.49	2.08317	6	422	1160.46	0
HORTICULTURE	TREE GENETICS & GENOMES	29	814	2.451	2.13571	7	451	1231.54	0
HORTICULTURE	AUSTRALIAN JOURNAL OF GRAPE AND WINE RESEARCH	20	640	1.816	2.09575	8	471	1267.86	0
HORTICULTURE	AMERICAN JOURNAL OF ENOLOGY AND VITICULTURE	12	391	1.388	2.01711	9	483	1284.51	0
HORTICULTURE	HORTSCIENCE	7	208	0.902	1.9056	10	490	1290.83	2.63434	14884
REMOTE SENSING	REMOTE SENSING OF ENVIRONMENT	219	13511	6.393	6.393	1	219	1400.07	0
REMOTE SENSING	IEEE TRANSACTIONS ON GEOSCIENCE AND REMOTE SENSING	131	7575	3.514	4.9535	2	350	1860.4	0
REMOTE SENSING	ISPRS JOURNAL OF PHOTOGRAMMETRY AND REMOTE SENSING	27	1455	3.132	4.34633	3	377	1944.96	0
REMOTE SENSING	REMOTE SENSING	25	1198	3.18	4.05475	4	402	2024.46	0
REMOTE SENSING	IEEE JOURNAL OF SELECTED TOPICS IN APPLIED EARTH OBSERVATIONS AND REMOTE SENSING	21	1183	3.026	3.849	5	423	2088.01	0
REMOTE SENSING	JOURNAL OF GEODESY	14	1080	2.699	3.65733	6	437	2125.8	0
REMOTE SENSING	INTERNATIONAL JOURNAL OF REMOTE SENSING	12	743	1.652	3.37086	7	449	2145.62	0
REMOTE SENSING	INTERNATIONAL JOURNAL OF APPLIED EARTH OBSERVATION AND GEOINFORMATION	12	544	3.47	3.38325	8	461	2187.26	0
REMOTE SENSING	IEEE GEOSCIENCE AND REMOTE SENSING LETTERS	12	620	2.095	3.24011	9	473	2212.4	0
REMOTE SENSING	PHOTOGRAMMETRIC ENGINEERING AND REMOTE SENSING	7	335	1.608	3.0769	10	480	2223.66	4.63262	28244
LITERATURE	POETICS	73	755	1.293	1.293	1	73	94.389	0
LITERATURE	PMLA-PUBLICATIONS OF THE MODERN LANGUAGE ASSOCIATION OF AMERICA	48	288	0.28	0.7865	2	121	107.829	0
LITERATURE	COLLEGE COMPOSITION AND COMMUNICATION	34	231	0.841	0.804667	3	155	136.423	0
LITERATURE	NEW LITERARY HISTORY	32	362	0.814	0.807	4	187	162.471	0
LITERATURE	LITERARY AND LINGUISTIC COMPUTING	32	226	0.43	0.7316	5	219	176.231	0
LITERATURE	COLLEGE ENGLISH	19	90	0.426	0.680667	6	238	184.325	0
LITERATURE	NARRATIVE	13	106	0.49	0.653429	7	251	190.695	0
LITERATURE	JOURNAL OF POSTCOLONIAL WRITING	12	61	0.191	0.595625	8	263	192.987	0
LITERATURE	SUB-STANCE	11	64	0.15	0.546111	9	274	194.637	0
LITERATURE	RHETORIC SOCIETY QUARTERLY	11	61	0.364	0.5279	10	285	198.641	0.696986	2244
TRANSPORTATION SCIENCE TECHNOLOGY	IEEE TRANSACTIONS ON VEHICULAR TECHNOLOGY	147	6431	1.978	1.978	1	147	290.766	0
TRANSPORTATION SCIENCE TECHNOLOGY	IEEE TRANSACTIONS ON INTELLIGENT TRANSPORTATION SYSTEMS	63	2421	2.377	2.1775	2	210	440.517	0
TRANSPORTATION SCIENCE TECHNOLOGY	TRANSPORTATION RESEARCH PART B-METHODOLOGICAL	60	2419	2.952	2.43567	3	270	617.637	0
TRANSPORTATION SCIENCE TECHNOLOGY	TRANSPORTATION RESEARCH PART E-LOGISTICS AND TRANSPORTATION REVIEW	41	1493	2.676	2.49575	4	311	727.353	0
TRANSPORTATION SCIENCE TECHNOLOGY	TRANSPORTATION RESEARCH PART C-EMERGING TECHNOLOGIES	40	1692	2.818	2.5602	5	351	840.073	0
TRANSPORTATION SCIENCE TECHNOLOGY	COMPUTER-AIDED CIVIL AND INFRASTRUCTURE ENGINEERING	38	1321	4.925	2.95433	6	389	1027.22	0
TRANSPORTATION SCIENCE TECHNOLOGY	TRANSPORTATION RESEARCH PART A-POLICY AND PRACTICE	33	1365	2.789	2.93071	7	422	1119.26	0
TRANSPORTATION SCIENCE TECHNOLOGY	TRANSPORTATION RESEARCH RECORD	16	532	0.544	2.63238	8	438	1127.96	0
TRANSPORTATION SCIENCE TECHNOLOGY	TRANSPORTATION RESEARCH PART D-TRANSPORT AND ENVIRONMENT	13	446	1.937	2.55511	9	451	1153.14	0
TRANSPORTATION SCIENCE TECHNOLOGY	TRANSPORTATION SCIENCE	11	377	3.043	2.6039	10	462	1186.62	2.56844	18497
PSYCHOLOGY APPLIED	JOURNAL OF APPLIED PSYCHOLOGY	86	4204	4.799	4.799	1	86	412.714	0
PSYCHOLOGY APPLIED	JOURNAL OF MANAGEMENT	50	2837	6.071	5.435	2	136	716.264	0
PSYCHOLOGY APPLIED	JOURNAL OF VOCATIONAL BEHAVIOR	32	1285	2.588	4.486	3	168	799.08	0
PSYCHOLOGY APPLIED	JOURNAL OF ORGANIZATIONAL BEHAVIOR	26	1267	3.038	4.124	4	194	878.068	0
PSYCHOLOGY APPLIED	ORGANIZATIONAL BEHAVIOR AND HUMAN DECISION PROCESSES	25	1043	2.201	3.7394	5	219	933.093	0
PSYCHOLOGY APPLIED	ORGANIZATIONAL RESEARCH METHODS	22	1327	4.148	3.8075	6	241	1024.35	0
PSYCHOLOGY APPLIED	LEADERSHIP QUARTERLY	19	813	3.138	3.71186	7	260	1083.97	0
PSYCHOLOGY APPLIED	JOURNAL OF OCCUPATIONAL HEALTH PSYCHOLOGY	19	903	2.458	3.55513	8	279	1130.67	0
PSYCHOLOGY APPLIED	JOURNAL OF COUNSELING PSYCHOLOGY	19	987	2.475	3.43511	9	298	1177.7	0
PSYCHOLOGY APPLIED	JOURNAL OF BUSINESS AND PSYCHOLOGY	17	966	1.73	3.2646	10	315	1207.11	3.83209	15632
RELIGION	JOURNAL FOR THE SCIENTIFIC STUDY OF RELIGION	78	853	0.958	0.958	1	78	74.724	0
RELIGION	JOURNAL OF RELIGION & HEALTH	72	657	1.019	0.9885	2	150	148.092	0
RELIGION	PSYCHOLOGY OF RELIGION AND SPIRITUALITY	49	477	1.458	1.145	3	199	219.534	0
RELIGION	SOCIOLOGY OF RELIGION	30	278	1	1.10875	4	229	249.534	0
RELIGION	ZYGON	25	179	0.4	0.967	5	254	259.534	0
RELIGION	INTERNATIONAL JOURNAL FOR THE PSYCHOLOGY OF RELIGION	22	239	0.773	0.934667	6	276	276.54	0
RELIGION	RELIGION	20	207	0.304	0.844571	7	296	282.62	0
RELIGION	RELIGIONS	16	200	0.277	0.773625	8	312	287.052	0
RELIGION	JOURNAL OF THE AMERICAN ACADEMY OF RELIGION	16	153	0.873	0.784667	9	328	301.02	0
RELIGION	CONTEMPORARY BUDDHISM	13	351	0.135	0.7197	10	341	302.775	0.887903	3594
INTERNATIONAL RELATIONS	MARINE POLICY	107	2875	2.61	2.61	1	107	279.27	0
INTERNATIONAL RELATIONS	JOURNAL OF PEACE RESEARCH	47	1701	3.387	2.9985	2	154	438.459	0
INTERNATIONAL RELATIONS	JCMS-JOURNAL OF COMMON MARKET STUDIES	27	637	1.855	2.61733	3	181	488.544	0
INTERNATIONAL RELATIONS	INTERNATIONAL STUDIES QUARTERLY	23	638	1.705	2.38925	4	204	527.759	0
INTERNATIONAL RELATIONS	INTERNATIONAL SECURITY	21	558	4.455	2.8024	5	225	621.314	0
INTERNATIONAL RELATIONS	INTERNATIONAL ORGANIZATION	20	502	3.019	2.8385	6	245	681.694	0
INTERNATIONAL RELATIONS	FOREIGN AFFAIRS	20	558	2.009	2.72	7	265	721.874	0
INTERNATIONAL RELATIONS	JOURNAL OF CONFLICT RESOLUTION	19	465	1.609	2.58113	8	284	752.445	0
INTERNATIONAL RELATIONS	INTERNATIONAL AFFAIRS	19	504	1.246	2.43278	9	303	776.119	0
INTERNATIONAL RELATIONS	SECURITY DIALOGUE	13	462	1.356	2.3251	10	316	793.747	2.51186	8900
MATERIALS SCIENCE COMPOSITES	COMPOSITES SCIENCE AND TECHNOLOGY	148	6463	3.569	3.569	1	148	528.212	0
MATERIALS SCIENCE COMPOSITES	COMPOSITE STRUCTURES	119	4912	3.318	3.4435	2	267	923.054	0
MATERIALS SCIENCE COMPOSITES	COMPOSITES PART B-ENGINEERING	87	3554	2.983	3.29	3	354	1182.58	0
MATERIALS SCIENCE COMPOSITES	COMPOSITES PART A-APPLIED SCIENCE AND MANUFACTURING	78	2996	3.071	3.23525	4	432	1422.11	0
MATERIALS SCIENCE COMPOSITES	CEMENT & CONCRETE COMPOSITES	34	1383	3.33	3.2542	5	466	1535.33	0
MATERIALS SCIENCE COMPOSITES	JOURNAL OF COMPOSITES FOR CONSTRUCTION	11	410	2.483	3.12567	6	477	1562.65	0
MATERIALS SCIENCE COMPOSITES	POLYMER COMPOSITES	6	200	1.632	2.91229	7	483	1572.44	0
MATERIALS SCIENCE COMPOSITES	JOURNAL OF REINFORCED PLASTICS AND COMPOSITES	4	126	1.503	2.73613	8	487	1578.45	0
MATERIALS SCIENCE COMPOSITES	JOURNAL OF COMPOSITE MATERIALS	4	139	1.173	2.56244	9	491	1583.14	0
MATERIALS SCIENCE COMPOSITES	MECHANICS OF ADVANCED MATERIALS AND STRUCTURES	3	115	0.773	2.3835	10	494	1585.46	3.20944	20298
EMERGENCY MEDICINE	RESUSCITATION	167	7156	4.167	4.167	1	167	695.889	0
EMERGENCY MEDICINE	ANNALS OF EMERGENCY MEDICINE	99	3496	4.676	4.4215	2	266	1158.81	0
EMERGENCY MEDICINE	INJURY-INTERNATIONAL JOURNAL OF THE CARE OF THE INJURED	66	2215	2.137	3.66	3	332	1299.86	0
EMERGENCY MEDICINE	ACADEMIC EMERGENCY MEDICINE	59	1681	2.006	3.2465	4	391	1418.21	0
EMERGENCY MEDICINE	JOURNAL OF EMERGENCY MEDICINE	20	644	0.969	2.791	5	411	1437.59	0
EMERGENCY MEDICINE	EMERGENCY MEDICINE JOURNAL	18	615	1.843	2.633	6	429	1470.76	0
EMERGENCY MEDICINE	AMERICAN JOURNAL OF EMERGENCY MEDICINE	16	389	1.274	2.43886	7	445	1491.15	0
EMERGENCY MEDICINE	PREHOSPITAL EMERGENCY CARE	14	383	1.763	2.35438	8	459	1515.83	0
EMERGENCY MEDICINE	JOURNAL OF BURN CARE & RESEARCH	9	254	1.425	2.25111	9	468	1528.65	0
EMERGENCY MEDICINE	SCANDINAVIAN JOURNAL OF TRAUMA RESUSCITATION & EMERGENCY MEDICINE	7	195	2.025	2.2285	10	475	1542.83	3.24806	17028
TROPICAL MEDICINE	PLOS NEGLECTED TROPICAL DISEASES	226	9410	4.446	4.446	1	226	1004.8	0
TROPICAL MEDICINE	MALARIA JOURNAL	103	4192	3.109	3.7775	2	329	1325.02	0
TROPICAL MEDICINE	AMERICAN JOURNAL OF TROPICAL MEDICINE AND HYGIENE	98	4037	2.699	3.418	3	427	1589.52	0
TROPICAL MEDICINE	TROPICAL MEDICINE & INTERNATIONAL HEALTH	35	1578	2.329	3.14575	4	462	1671.04	0
TROPICAL MEDICINE	ACTA TROPICA	21	1156	2.27	2.9706	5	483	1718.71	0
TROPICAL MEDICINE	MEMORIAS DO INSTITUTO OSWALDO CRUZ	7	270	1.592	2.74083	6	490	1729.85	0
TROPICAL MEDICINE	TRANSACTIONS OF THE ROYAL SOCIETY OF TROPICAL MEDICINE AND HYGIENE	6	207	1.839	2.612	7	496	1740.89	0
TROPICAL MEDICINE	JOURNAL OF TROPICAL PEDIATRICS	2	61	1.256	2.4425	8	498	1743.4	0
TROPICAL MEDICINE	REVISTA DO INSTITUTO DE MEDICINA TROPICAL DE SAO PAULO	1	29	1.007	2.283	9	499	1744.41	0
TROPICAL MEDICINE	ANNALS OF TROPICAL MEDICINE AND PARASITOLOGY	1	29	1.288	2.1835	10	500	1745.7	3.49139	20969
SUBSTANCE ABUSE	ADDICTION	93	4766	4.738	4.738	1	93	440.634	0
SUBSTANCE ABUSE	DRUG AND ALCOHOL DEPENDENCE	83	3596	3.423	4.0805	2	176	724.743	0
SUBSTANCE ABUSE	ALCOHOLISM-CLINICAL AND EXPERIMENTAL RESEARCH	57	2400	3.205	3.78867	3	233	907.428	0
SUBSTANCE ABUSE	ADDICTIVE BEHAVIORS	44	1773	2.764	3.5325	4	277	1029.04	0
SUBSTANCE ABUSE	NICOTINE & TOBACCO RESEARCH	41	1955	3.296	3.4852	5	318	1164.18	0
SUBSTANCE ABUSE	ADDICTION BIOLOGY	27	1150	5.359	3.7975	6	345	1308.87	0
SUBSTANCE ABUSE	PSYCHOLOGY OF ADDICTIVE BEHAVIORS	20	775	2.747	3.64743	7	365	1363.81	0
SUBSTANCE ABUSE	JOURNAL OF SUBSTANCE ABUSE TREATMENT	13	434	1.996	3.441	8	378	1389.76	0
SUBSTANCE ABUSE	JOURNAL OF STUDIES ON ALCOHOL AND DRUGS	13	440	2.76	3.36533	9	391	1425.64	0
SUBSTANCE ABUSE	ADDICTION REVIEWS 2	12	737	4.38	3.4668	10	403	1478.2	3.66799	18026
IMAGING SCIENCE PHOTOGRAPHIC TECHNOLOGY	REMOTE SENSING OF ENVIRONMENT	209	13164	6.393	6.393	1	209	1336.14	0
IMAGING SCIENCE PHOTOGRAPHIC TECHNOLOGY	IEEE TRANSACTIONS ON GEOSCIENCE AND REMOTE SENSING	122	7266	3.514	4.9535	2	331	1764.84	0
IMAGING SCIENCE PHOTOGRAPHIC TECHNOLOGY	IEEE TRANSACTIONS ON MEDICAL IMAGING	76	4945	3.39	4.43233	3	407	2022.48	0
IMAGING SCIENCE PHOTOGRAPHIC TECHNOLOGY	ISPRS JOURNAL OF PHOTOGRAMMETRY AND REMOTE SENSING	24	1353	3.132	4.10725	4	431	2097.65	0
IMAGING SCIENCE PHOTOGRAPHIC TECHNOLOGY	IEEE JOURNAL OF SELECTED TOPICS IN APPLIED EARTH OBSERVATIONS AND REMOTE SENSING	18	1078	3.026	3.891	5	449	2152.12	0
IMAGING SCIENCE PHOTOGRAPHIC TECHNOLOGY	IEEE GEOSCIENCE AND REMOTE SENSING LETTERS	12	620	2.095	3.59167	6	461	2177.26	0
IMAGING SCIENCE PHOTOGRAPHIC TECHNOLOGY	SIAM JOURNAL ON IMAGING SCIENCES	11	987	2.27	3.40286	7	472	2202.23	0
IMAGING SCIENCE PHOTOGRAPHIC TECHNOLOGY	INTERNATIONAL JOURNAL OF REMOTE SENSING	11	708	1.652	3.184	8	483	2220.4	0
IMAGING SCIENCE PHOTOGRAPHIC TECHNOLOGY	PHOTOGRAMMETRIC ENGINEERING AND REMOTE SENSING	7	335	1.608	3.00889	9	490	2231.66	0
IMAGING SCIENCE PHOTOGRAPHIC TECHNOLOGY	REMOTE SENSING LETTERS	3	150	1.573	2.8653	10	493	2236.38	4.53626	30606
INTEGRATIVE COMPLEMENTARY MEDICINE	JOURNAL OF ETHNOPHARMACOLOGY	266	7633	2.998	2.998	1	266	797.468	0
INTEGRATIVE COMPLEMENTARY MEDICINE	PHYTOMEDICINE	105	2936	3.126	3.062	2	371	1125.7	0
INTEGRATIVE COMPLEMENTARY MEDICINE	BMC COMPLEMENTARY AND ALTERNATIVE MEDICINE	32	878	2.02	2.71467	3	403	1190.34	0
INTEGRATIVE COMPLEMENTARY MEDICINE	AMERICAN JOURNAL OF CHINESE MEDICINE	20	574	2.755	2.72475	4	423	1245.44	0
INTEGRATIVE COMPLEMENTARY MEDICINE	EVIDENCE-BASED COMPLEMENTARY AND ALTERNATIVE MEDICINE	15	384	1.88	2.5558	5	438	1273.64	0
INTEGRATIVE COMPLEMENTARY MEDICINE	JOURNAL OF ALTERNATIVE AND COMPLEMENTARY MEDICINE	12	358	1.585	2.394	6	450	1292.66	0
INTEGRATIVE COMPLEMENTARY MEDICINE	JOURNAL OF GINSENG RESEARCH	10	250	2.815	2.45414	7	460	1320.81	0
INTEGRATIVE COMPLEMENTARY MEDICINE	INTEGRATIVE CANCER THERAPIES	7	181	2.361	2.4425	8	467	1337.34	0
INTEGRATIVE COMPLEMENTARY MEDICINE	COMPLEMENTARY THERAPIES IN MEDICINE	6	167	1.545	2.34278	9	473	1346.61	0
INTEGRATIVE COMPLEMENTARY MEDICINE	ALTERNATIVE MEDICINE REVIEW	6	229	3.833	2.4918	10	479	1369.6	2.8593	13590
MEDICAL LABORATORY TECHNOLOGY	CLINICAL CHEMISTRY	177	9280	7.911	7.911	1	177	1400.25	0
MEDICAL LABORATORY TECHNOLOGY	CLINICA CHIMICA ACTA	84	3028	2.824	5.3675	2	261	1637.46	0
MEDICAL LABORATORY TECHNOLOGY	ARCHIVES OF PATHOLOGY & LABORATORY MEDICINE	54	2511	2.838	4.52433	3	315	1790.71	0
MEDICAL LABORATORY TECHNOLOGY	CLINICAL BIOCHEMISTRY	45	1591	2.275	3.962	4	360	1893.09	0
MEDICAL LABORATORY TECHNOLOGY	CLINICAL CHEMISTRY AND LABORATORY MEDICINE	27	1029	2.707	3.711	5	387	1966.18	0
MEDICAL LABORATORY TECHNOLOGY	TRANSLATIONAL RESEARCH	26	937	5.03	3.93083	6	413	2096.96	0
MEDICAL LABORATORY TECHNOLOGY	CLINICS IN LABORATORY MEDICINE	14	485	1.366	3.56443	7	427	2116.08	0
MEDICAL LABORATORY TECHNOLOGY	CYTOMETRY PART B-CLINICAL CYTOMETRY	11	396	2.398	3.41863	8	438	2142.46	0
MEDICAL LABORATORY TECHNOLOGY	APPLIED IMMUNOHISTOCHEMISTRY & MOLECULAR MORPHOLOGY	11	427	2.012	3.26233	9	449	2164.59	0
MEDICAL LABORATORY TECHNOLOGY	THERAPEUTIC DRUG MONITORING	10	293	2.376	3.1737	10	459	2188.35	4.76765	19977
ETHICS	JOURNAL OF BUSINESS ETHICS	177	4055	1.326	1.326	1	177	234.702	0
ETHICS	AMERICAN JOURNAL OF BIOETHICS	61	1309	5.288	3.307	2	238	557.27	0
ETHICS	JOURNAL OF MEDICAL ETHICS	44	977	1.511	2.70833	3	282	623.754	0
ETHICS	BUSINESS ETHICS QUARTERLY	31	665	1.927	2.513	4	313	683.491	0
ETHICS	JOURNAL OF LAW MEDICINE & ETHICS	21	382	1.097	2.2298	5	334	706.528	0
ETHICS	BIOETHICS	15	297	1.483	2.10533	6	349	728.773	0
ETHICS	HASTINGS CENTER REPORT	14	338	1.684	2.04514	7	363	752.349	0
ETHICS	ETHICS	12	216	1.14	1.932	8	375	766.029	0
ETHICS	ETHNICITY & HEALTH	11	209	1.667	1.90256	9	386	784.366	0
ETHICS	BMC MEDICAL ETHICS	10	208	1.495	1.8618	10	396	799.316	2.01847	8656
TRANSPORTATION	ACCIDENT ANALYSIS AND PREVENTION	107	3405	2.07	2.07	1	107	221.49	0
TRANSPORTATION	TRANSPORTATION RESEARCH PART B-METHODOLOGICAL	92	3142	2.952	2.511	2	199	493.074	0
TRANSPORTATION	TRANSPORTATION RESEARCH PART E-LOGISTICS AND TRANSPORTATION REVIEW	51	1730	2.676	2.566	3	250	629.55	0
TRANSPORTATION	TRANSPORTATION RESEARCH PART A-POLICY AND PRACTICE	48	1701	2.789	2.62175	4	298	763.422	0
TRANSPORTATION	JOURNAL OF TRANSPORT GEOGRAPHY	43	1405	2.65	2.6274	5	341	877.372	0
TRANSPORTATION	TRANSPORT POLICY	25	777	1.492	2.43817	6	366	914.672	0
TRANSPORTATION	TRANSPORTATION RESEARCH RECORD	23	690	0.544	2.16757	7	389	927.184	0
TRANSPORTATION	TRANSPORTATION RESEARCH PART D-TRANSPORT AND ENVIRONMENT	19	582	1.937	2.13875	8	408	963.987	0
TRANSPORTATION	TRANSPORTATION	14	452	2.358	2.16311	9	422	996.999	0
TRANSPORTATION	TRANSPORTATION SCIENCE	13	426	3.043	2.2511	10	435	1036.56	2.38289	14310
COMMUNICATION	JOURNAL OF HEALTH COMMUNICATION	50	1504	1.617	1.617	1	50	80.85	0
COMMUNICATION	NEW MEDIA & SOCIETY	48	1601	2.007	1.812	2	98	177.186	0
COMMUNICATION	JOURNAL OF COMMUNICATION	40	1452	3.16	2.26133	3	138	303.586	0
COMMUNICATION	COMMUNICATION RESEARCH	25	798	2.493	2.31925	4	163	365.911	0
COMMUNICATION	PUBLIC OPINION QUARTERLY	23	746	1.775	2.2104	5	186	406.736	0
COMMUNICATION	JOURNAL OF COMPUTER-MEDIATED COMMUNICATION	22	655	3.117	2.3615	6	208	475.31	0
COMMUNICATION	INFORMATION COMMUNICATION & SOCIETY	19	671	1.676	2.26357	7	227	507.154	0
COMMUNICATION	TELECOMMUNICATIONS POLICY	17	413	1.411	2.157	8	244	531.141	0
COMMUNICATION	PUBLIC UNDERSTANDING OF SCIENCE	16	415	1.766	2.11356	9	260	559.397	0
COMMUNICATION	PUBLIC RELATIONS REVIEW	16	476	0.656	1.9678	10	276	569.893	2.06483	8731
SOCIAL SCIENCES BIOMEDICAL	SOCIAL SCIENCE & MEDICINE	183	6963	2.89	2.89	1	183	528.87	0
SOCIAL SCIENCES BIOMEDICAL	AIDS AND BEHAVIOR	81	2819	3.728	3.309	2	264	830.838	0
SOCIAL SCIENCES BIOMEDICAL	PSYCHO-ONCOLOGY	53	1933	2.443	3.02033	3	317	960.317	0
SOCIAL SCIENCES BIOMEDICAL	AIDS CARE-PSYCHOLOGICAL AND SOCIO-MEDICAL ASPECTS OF AIDS/HIV	31	970	2.095	2.789	4	348	1025.26	0
SOCIAL SCIENCES BIOMEDICAL	EVOLUTION AND HUMAN BEHAVIOR	25	897	3.13	2.8572	5	373	1103.51	0
SOCIAL SCIENCES BIOMEDICAL	JOURNAL OF CANCER SURVIVORSHIP-RESEARCH AND PRACTICE	21	679	3.303	2.9315	6	394	1172.88	0
SOCIAL SCIENCES BIOMEDICAL	AMERICAN JOURNAL OF BIOETHICS	18	593	5.288	3.26814	7	412	1268.06	0
SOCIAL SCIENCES BIOMEDICAL	JOURNAL OF MEDICAL ETHICS	13	484	1.511	3.0485	8	425	1287.7	0
SOCIAL SCIENCES BIOMEDICAL	HUMAN NATURE-AN INTERDISCIPLINARY BIOSOCIAL PERSPECTIVE	8	270	2.5	2.98756	9	433	1307.7	0
SOCIAL SCIENCES BIOMEDICAL	CULTURE HEALTH & SEXUALITY	7	200	1.784	2.8672	10	440	1320.19	3.00043	15808
ENGINEERING AEROSPACE	IEEE TRANSACTIONS ON AEROSPACE AND ELECTRONIC SYSTEMS	115	2474	1.757	1.757	1	115	202.055	0
ENGINEERING AEROSPACE	JOURNAL OF GUIDANCE CONTROL AND DYNAMICS	86	1726	1.291	1.524	2	201	313.081	0
ENGINEERING AEROSPACE	AIAA JOURNAL	86	1647	1.207	1.41833	3	287	416.883	0
ENGINEERING AEROSPACE	ACTA ASTRONAUTICA	64	1181	1.122	1.34425	4	351	488.691	0
ENGINEERING AEROSPACE	JOURNAL OF AIRCRAFT	29	507	0.556	1.1866	5	380	504.815	0
ENGINEERING AEROSPACE	AEROSPACE SCIENCE AND TECHNOLOGY	25	526	0.94	1.1455	6	405	528.315	0
ENGINEERING AEROSPACE	JOURNAL OF PROPULSION AND POWER	24	420	0.873	1.10657	7	429	549.267	0
ENGINEERING AEROSPACE	JOURNAL OF SPACECRAFT AND ROCKETS	18	316	0.533	1.03487	8	447	558.861	0
ENGINEERING AEROSPACE	CHINESE JOURNAL OF AERONAUTICS	14	243	1.07	1.03878	9	461	573.841	0
ENGINEERING AEROSPACE	JOURNAL OF AEROSPACE ENGINEERING	7	121	0.454	0.9803	10	468	577.019	1.23295	9161
LITERARY THEORY CRITICISM	AMERICAN LITERARY HISTORY	32	129	0.302	0.302	1	32	9.664	0
LITERARY THEORY CRITICISM	RESEARCH IN AFRICAN LITERATURES	28	95	0.313	0.3075	2	60	18.428	0
LITERARY THEORY CRITICISM	JOURNAL OF COMMONWEALTH LITERATURE	25	88	0.212	0.275667	3	85	23.728	0
LITERARY THEORY CRITICISM	SHAKESPEARE QUARTERLY	22	103	0.121	0.237	4	107	26.39	0
LITERARY THEORY CRITICISM	STUDIES IN ENGLISH LITERATURE 1500-1900	21	54	0.147	0.219	5	128	29.477	0
LITERARY THEORY CRITICISM	EARLY AMERICAN LITERATURE	18	60	0.102	0.1995	6	146	31.313	0
LITERARY THEORY CRITICISM	JOURNAL OF AMERICAN FOLKLORE	15	42	0.275	0.210286	7	161	35.438	0
LITERARY THEORY CRITICISM	AMERICAN LITERATURE	15	52	0.275	0.218375	8	176	39.563	0
LITERARY THEORY CRITICISM	OXFORD LITERARY REVIEW	14	65	0.586	0.259222	9	190	47.767	0
LITERARY THEORY CRITICISM	CRITICISM-A QUARTERLY FOR LITERATURE AND THE ARTS	14	63	0.08	0.2413	10	204	48.887	0.239642	751
PLANNING DEVELOPMENT	RESEARCH POLICY	100	3961	3.117	3.117	1	100	311.7	0
PLANNING DEVELOPMENT	WORLD DEVELOPMENT	60	1825	1.965	2.541	2	160	429.6	0
PLANNING DEVELOPMENT	TECHNOLOGICAL FORECASTING AND SOCIAL CHANGE	52	1630	2.058	2.38	3	212	536.616	0
PLANNING DEVELOPMENT	JOURNAL OF PEASANT STUDIES	50	2195	4.553	2.92325	4	262	764.266	0
PLANNING DEVELOPMENT	LONG RANGE PLANNING	20	1737	2.718	2.8822	5	282	818.626	0
PLANNING DEVELOPMENT	INTERNATIONAL JOURNAL OF URBAN AND REGIONAL RESEARCH	19	719	1.672	2.6805	6	301	850.394	0
PLANNING DEVELOPMENT	JOURNAL OF REGIONAL SCIENCE	17	761	2.042	2.58929	7	318	885.108	0
PLANNING DEVELOPMENT	JOURNAL OF RURAL STUDIES	15	439	2.444	2.57112	8	333	921.768	0
PLANNING DEVELOPMENT	DEVELOPMENT AND CHANGE	14	442	1.561	2.45889	9	347	943.622	0
PLANNING DEVELOPMENT	JOURNAL OF AGRARIAN CHANGE	13	467	2.034	2.4164	10	360	970.064	2.69462	14176
PALEONTOLOGY	PALAEOGEOGRAPHY PALAEOCLIMATOLOGY PALAEOECOLOGY	185	5379	2.339	2.339	1	185	432.715	0
PALEONTOLOGY	PALEOCEANOGRAPHY	60	1729	3.738	3.0385	2	245	656.995	0
PALEONTOLOGY	JOURNAL OF QUATERNARY SCIENCE	31	1109	3.357	3.14467	3	276	761.062	0
PALEONTOLOGY	JOURNAL OF VERTEBRATE PALEONTOLOGY	26	655	1.979	2.85325	4	302	812.516	0
PALEONTOLOGY	PALEOBIOLOGY	22	577	2.658	2.8142	5	324	870.992	0
PALEONTOLOGY	REVIEW OF PALAEOBOTANY AND PALYNOLOGY	21	676	1.94	2.6685	6	345	911.732	0
PALEONTOLOGY	PALAEONTOLOGY	17	452	2.24	2.60729	7	362	949.812	0
PALEONTOLOGY	MARINE MICROPALEONTOLOGY	16	403	1.837	2.511	8	378	979.204	0
PALEONTOLOGY	PALAIOS	15	390	1.511	2.39989	9	393	1001.87	0
PALEONTOLOGY	CRETACEOUS RESEARCH	14	425	1.904	2.3503	10	407	1028.53	2.52709	11795
ENGINEERING GEOLOGICAL	ENGINEERING GEOLOGY	57	1487	1.744	1.744	1	57	99.408	0
ENGINEERING GEOLOGICAL	INTERNATIONAL JOURNAL OF ROCK MECHANICS AND MINING SCIENCES	54	1297	1.686	1.715	2	111	190.452	0
ENGINEERING GEOLOGICAL	JOURNAL OF GEOTECHNICAL AND GEOENVIRONMENTAL ENGINEERING	46	1083	1.6	1.67667	3	157	264.052	0
ENGINEERING GEOLOGICAL	GEOTECHNIQUE	40	1159	1.868	1.7245	4	197	338.772	0
ENGINEERING GEOLOGICAL	EARTHQUAKE ENGINEERING & STRUCTURAL DYNAMICS	40	912	2.305	1.8406	5	237	430.972	0
ENGINEERING GEOLOGICAL	SOIL DYNAMICS AND EARTHQUAKE ENGINEERING	36	864	1.215	1.73633	6	273	474.712	0
ENGINEERING GEOLOGICAL	LANDSLIDES	36	1025	2.87	1.89829	7	309	578.032	0
ENGINEERING GEOLOGICAL	COMPUTERS AND GEOTECHNICS	35	891	1.632	1.865	8	344	635.152	0
ENGINEERING GEOLOGICAL	GEOTEXTILES AND GEOMEMBRANES	27	610	3.491	2.04567	9	371	729.409	0
ENGINEERING GEOLOGICAL	BULLETIN OF EARTHQUAKE ENGINEERING	21	524	1.884	2.0295	10	392	768.973	1.96167	9852
MINING MINERAL PROCESSING	JOURNAL OF NUCLEAR MATERIALS	263	6457	1.865	1.865	1	263	490.495	0
MINING MINERAL PROCESSING	INTERNATIONAL JOURNAL OF ROCK MECHANICS AND MINING SCIENCES	69	1537	1.686	1.7755	2	332	606.829	0
MINING MINERAL PROCESSING	MINERALS ENGINEERING	58	1394	1.597	1.716	3	390	699.455	0
MINING MINERAL PROCESSING	JOM	50	1393	1.757	1.72625	4	440	787.305	0
MINING MINERAL PROCESSING	JOURNAL OF APPLIED GEOPHYSICS	32	699	1.5	1.681	5	472	835.305	0
MINING MINERAL PROCESSING	INTERNATIONAL JOURNAL OF MINERAL PROCESSING	13	271	1.31	1.61917	6	485	852.335	0
MINING MINERAL PROCESSING	INTERNATIONAL JOURNAL OF MINERALS METALLURGY AND MATERIALS	5	104	0.791	1.50086	7	490	856.29	0
MINING MINERAL PROCESSING	PHYSICOCHEMICAL PROBLEMS OF MINERAL PROCESSING	2	50	0.926	1.429	8	492	858.142	0
MINING MINERAL PROCESSING	MINERALS	2	35	0.1	1.28133	9	494	858.342	0
MINING MINERAL PROCESSING	INTERNATIONAL JOURNAL OF COAL PREPARATION AND UTILIZATION	2	31	0.56	1.2092	10	496	859.462	1.73279	11971
MEDICAL INFORMATICS	JOURNAL OF THE AMERICAN MEDICAL INFORMATICS ASSOCIATION	87	3658	3.504	3.504	1	87	304.848	0
MEDICAL INFORMATICS	JOURNAL OF MEDICAL INTERNET RESEARCH	80	2992	3.428	3.466	2	167	579.088	0
MEDICAL INFORMATICS	IEEE TRANSACTIONS ON INFORMATION TECHNOLOGY IN BIOMEDICINE	66	2176	2.493	3.14167	3	233	743.626	0
MEDICAL INFORMATICS	STATISTICS IN MEDICINE	57	3499	1.825	2.8125	4	290	847.651	0
MEDICAL INFORMATICS	MEDICAL DECISION MAKING	40	1524	3.24	2.898	5	330	977.251	0
MEDICAL INFORMATICS	JOURNAL OF BIOMEDICAL INFORMATICS	24	1140	2.194	2.78067	6	354	1029.91	0
MEDICAL INFORMATICS	INTERNATIONAL JOURNAL OF MEDICAL INFORMATICS	21	658	2.004	2.66971	7	375	1071.99	0
MEDICAL INFORMATICS	JOURNAL OF MEDICAL SYSTEMS	19	883	2.213	2.61263	8	394	1114.04	0
MEDICAL INFORMATICS	COMPUTER METHODS AND PROGRAMS IN BIOMEDICINE	19	969	1.897	2.53311	9	413	1150.08	0
MEDICAL INFORMATICS	MEDICAL & BIOLOGICAL ENGINEERING & COMPUTING	17	520	1.726	2.4524	10	430	1179.42	2.74284	18019
ART	JOURNAL OF CULTURAL HERITAGE	188	1437	1.568	1.568	1	188	294.784	0
ART	INTERNATIONAL JOURNAL OF DESIGN	49	252	0.732	1.15	2	237	330.652	0
ART	LEONARDO	26	115	0.258	0.852667	3	263	337.36	0
ART	STUDIES IN CONSERVATION	25	124	0.506	0.766	4	288	350.01	0
ART	JOURNAL OF AESTHETICS AND ART CRITICISM	25	116	0.356	0.684	5	313	358.91	0
ART	CODESIGN-INTERNATIONAL JOURNAL OF COCREATION IN DESIGN AND THE ARTS	23	120	0.75	0.695	6	336	376.16	0
ART	BRITISH JOURNAL OF AESTHETICS	21	99	0.245	0.630714	7	357	381.305	0
ART	ROCK ART RESEARCH	15	85	0.889	0.663	8	372	394.64	0
ART	INTERNATIONAL JOURNAL OF ART & DESIGN EDUCATION	13	61	0.286	0.621111	9	385	398.358	0
ART	DESIGN JOURNAL	12	53	0.19	0.578	10	397	400.638	1.00916	2462
GERONTOLOGY	JOURNAL OF THE AMERICAN GERIATRICS SOCIETY	162	7294	4.572	4.572	1	162	740.664	0
GERONTOLOGY	JOURNALS OF GERONTOLOGY SERIES A-BIOLOGICAL SCIENCES AND MEDICAL SCIENCES	115	5100	5.416	4.994	2	277	1363.5	0
GERONTOLOGY	AMERICAN JOURNAL OF GERIATRIC PSYCHIATRY	54	2066	4.235	4.741	3	331	1592.19	0
GERONTOLOGY	PSYCHOLOGY AND AGING	45	1966	2.646	4.21725	4	376	1711.26	0
GERONTOLOGY	INTERNATIONAL JOURNAL OF GERIATRIC PSYCHIATRY	28	1039	2.866	3.947	5	404	1791.51	0
GERONTOLOGY	JOURNALS OF GERONTOLOGY SERIES B-PSYCHOLOGICAL SCIENCES AND SOCIAL SCIENCES	26	1131	3.213	3.82467	6	430	1875.05	0
GERONTOLOGY	GERONTOLOGIST	18	642	3.231	3.73986	7	448	1933.21	0
GERONTOLOGY	INTERNATIONAL PSYCHOGERIATRICS	12	462	1.934	3.51413	8	460	1956.42	0
GERONTOLOGY	BMC GERIATRICS	7	263	1.676	3.30989	9	467	1968.15	0
GERONTOLOGY	AGING & MENTAL HEALTH	7	238	1.477	3.1266	10	474	1978.49	4.17402	20201
MATERIALS SCIENCE CHARACTERIZATION TESTING	MATERIALS CHARACTERIZATION	126	2571	1.845	1.845	1	126	232.47	0
MATERIALS SCIENCE CHARACTERIZATION TESTING	POLYMER TESTING	95	1933	2.24	2.0425	2	221	445.27	0
MATERIALS SCIENCE CHARACTERIZATION TESTING	NDT & E INTERNATIONAL	83	1562	2.225	2.10333	3	304	629.945	0
MATERIALS SCIENCE CHARACTERIZATION TESTING	EXPERIMENTAL MECHANICS	54	1316	1.548	1.9645	4	358	713.537	0
MATERIALS SCIENCE CHARACTERIZATION TESTING	ENGINEERING FAILURE ANALYSIS	40	780	1.028	1.7772	5	398	754.657	0
MATERIALS SCIENCE CHARACTERIZATION TESTING	STRAIN	17	336	1.283	1.69483	6	415	776.468	0
MATERIALS SCIENCE CHARACTERIZATION TESTING	POWDER DIFFRACTION	8	213	0.636	1.54357	7	423	781.556	0
MATERIALS SCIENCE CHARACTERIZATION TESTING	NANOSCALE AND MICROSCALE THERMOPHYSICAL ENGINEERING	8	151	1.381	1.52325	8	431	792.604	0
MATERIALS SCIENCE CHARACTERIZATION TESTING	MECHANICS OF ADVANCED MATERIALS AND STRUCTURES	8	193	0.773	1.43989	9	439	798.788	0
MATERIALS SCIENCE CHARACTERIZATION TESTING	JOURNAL OF STRAIN ANALYSIS FOR ENGINEERING DESIGN	7	147	0.909	1.3868	10	446	805.151	1.80527	9202
NEUROIMAGING	NEUROIMAGE	394	35379	6.357	6.357	1	394	2504.66	0
NEUROIMAGING	HUMAN BRAIN MAPPING	62	4720	5.969	6.163	2	456	2874.74	0
NEUROIMAGING	AMERICAN JOURNAL OF NEURORADIOLOGY	25	2138	3.589	5.305	3	481	2964.46	0
NEUROIMAGING	PSYCHIATRY RESEARCH-NEUROIMAGING	8	745	2.424	4.58475	4	489	2983.85	0
NEUROIMAGING	CLINICAL EEG AND NEUROSCIENCE	4	247	2.219	4.1116	5	493	2992.73	0
NEUROIMAGING	NEURORADIOLOGY	3	252	2.485	3.8405	6	496	3000.18	0
NEUROIMAGING	JOURNAL OF NEUROINTERVENTIONAL SURGERY	2	124	2.774	3.68814	7	498	3005.73	0
NEUROIMAGING	BRAIN IMAGING AND BEHAVIOR	2	145	4.598	3.80188	8	500	3014.93	6.02986	44090
GEOLOGY	GEOLOGY	267	10000	4.884	4.884	1	267	1304.03	0
GEOLOGY	ACTA PETROLOGICA SINICA	35	1216	1.455	3.1695	2	302	1354.95	0
GEOLOGY	JOURNAL OF METAMORPHIC GEOLOGY	26	922	4.147	3.49533	3	328	1462.78	0
GEOLOGY	INTERNATIONAL GEOLOGY REVIEW	26	1078	1.708	3.0485	4	354	1507.18	0
GEOLOGY	SEDIMENTARY GEOLOGY	23	738	2.665	2.9718	5	377	1568.48	0
GEOLOGY	SEDIMENTOLOGY	20	613	2.948	2.96783	6	397	1627.44	0
GEOLOGY	JOURNAL OF SEDIMENTARY RESEARCH	15	469	1.786	2.799	7	412	1654.23	0
GEOLOGY	JOURNAL OF GEOLOGY	12	433	2.689	2.78525	8	424	1686.5	0
GEOLOGY	GEOFLUIDS	12	488	2.046	2.70311	9	436	1711.05	0
GEOLOGY	PERMAFROST AND PERIGLACIAL PROCESSES	11	595	2.119	2.6447	10	447	1734.36	3.87999	16552
ARCHAEOLOGY	JOURNAL OF ARCHAEOLOGICAL SCIENCE	280	5865	2.196	2.196	1	280	614.88	0
ARCHAEOLOGY	JOURNAL OF CULTURAL HERITAGE	29	516	1.568	1.882	2	309	660.352	0
ARCHAEOLOGY	ANTIQUITY	28	620	1.717	1.827	3	337	708.428	0
ARCHAEOLOGY	JOURNAL OF ANTHROPOLOGICAL ARCHAEOLOGY	25	477	1.906	1.84675	4	362	756.078	0
ARCHAEOLOGY	ARCHAEOMETRY	16	273	1.519	1.7812	5	378	780.382	0
ARCHAEOLOGY	INTERNATIONAL JOURNAL OF OSTEOARCHAEOLOGY	10	211	1.296	1.70033	6	388	793.342	0
ARCHAEOLOGY	ARCHAEOLOGICAL AND ANTHROPOLOGICAL SCIENCES	10	213	1.878	1.72571	7	398	812.122	0
ARCHAEOLOGY	AMERICAN ANTIQUITY	10	159	1.329	1.67612	8	408	825.412	0
ARCHAEOLOGY	WORLD ARCHAEOLOGY	9	233	0.93	1.59322	9	417	833.782	0
ARCHAEOLOGY	JOURNAL OF ARCHAEOLOGICAL METHOD AND THEORY	9	180	1.878	1.6217	10	426	850.684	1.99691	8747
MINERALOGY	LITHOS	179	6722	4.482	4.482	1	179	802.278	0
MINERALOGY	APPLIED CLAY SCIENCE	84	2885	2.467	3.4745	2	263	1009.51	0
MINERALOGY	CONTRIBUTIONS TO MINERALOGY AND PETROLOGY	66	2549	3.484	3.47767	3	329	1239.45	0
MINERALOGY	ELEMENTS	41	1512	4.463	3.724	4	370	1422.43	0
MINERALOGY	AMERICAN MINERALOGIST	36	2043	1.964	3.372	5	406	1493.14	0
MINERALOGY	JOM	25	929	1.757	3.10283	6	431	1537.06	0
MINERALOGY	MINERALS ENGINEERING	21	712	1.597	2.88771	7	452	1570.6	0
MINERALOGY	MINERALIUM DEPOSITA	18	611	2.561	2.84688	8	470	1616.7	0
MINERALOGY	CANADIAN MINERALOGIST	7	258	1.181	2.66178	9	477	1624.96	0
MINERALOGY	EUROPEAN JOURNAL OF MINERALOGY	6	249	1.483	2.5439	10	483	1633.86	3.38274	18470
HISTORY PHILOSOPHY OF SCIENCE	SOCIAL STUDIES OF SCIENCE	61	1010	2.351	2.351	1	61	143.411	0
HISTORY PHILOSOPHY OF SCIENCE	PUBLIC UNDERSTANDING OF SCIENCE	60	946	1.766	2.0585	2	121	249.371	0
HISTORY PHILOSOPHY OF SCIENCE	SYNTHESE	45	640	0.739	1.61867	3	166	282.626	0
HISTORY PHILOSOPHY OF SCIENCE	AGRICULTURE AND HUMAN VALUES	36	628	1.617	1.61825	4	202	340.838	0
HISTORY PHILOSOPHY OF SCIENCE	BIOLOGY & PHILOSOPHY	32	475	1.19	1.5326	5	234	378.918	0
HISTORY PHILOSOPHY OF SCIENCE	PHILOSOPHY OF SCIENCE	29	442	0.833	1.416	6	263	403.075	0
HISTORY PHILOSOPHY OF SCIENCE	SCIENCE & EDUCATION	22	334	0.634	1.30429	7	285	417.023	0
HISTORY PHILOSOPHY OF SCIENCE	SCIENCE AND ENGINEERING ETHICS	17	248	0.963	1.26162	8	302	433.394	0
HISTORY PHILOSOPHY OF SCIENCE	BRITISH JOURNAL FOR THE PHILOSOPHY OF SCIENCE	16	221	1.281	1.26378	9	318	453.89	0
HISTORY PHILOSOPHY OF SCIENCE	STUDIES IN HISTORY AND PHILOSOPHY OF SCIENCE	15	228	0.54	1.1914	10	333	461.99	1.38736	5172
SOCIAL SCIENCES MATHEMATICAL METHODS	REVIEW OF ECONOMICS AND STATISTICS	75	2364	2.749	2.749	1	75	206.175	0
SOCIAL SCIENCES MATHEMATICAL METHODS	ECONOMETRICA	68	2676	3.889	3.319	2	143	470.627	0
SOCIAL SCIENCES MATHEMATICAL METHODS	JOURNAL OF ECONOMETRICS	54	1879	1.6	2.746	3	197	557.027	0
SOCIAL SCIENCES MATHEMATICAL METHODS	RISK ANALYSIS	52	1690	2.502	2.685	4	249	687.131	0
SOCIAL SCIENCES MATHEMATICAL METHODS	JOURNAL OF APPLIED ECONOMETRICS	24	816	1.673	2.4826	5	273	727.283	0
SOCIAL SCIENCES MATHEMATICAL METHODS	JOURNAL OF BUSINESS & ECONOMIC STATISTICS	23	864	2.241	2.44233	6	296	778.826	0
SOCIAL SCIENCES MATHEMATICAL METHODS	JOURNAL OF MATHEMATICAL PSYCHOLOGY	18	588	2.609	2.46614	7	314	825.788	0
SOCIAL SCIENCES MATHEMATICAL METHODS	STRUCTURAL EQUATION MODELING-A MULTIDISCIPLINARY JOURNAL	16	553	4.176	2.67988	8	330	892.604	0
SOCIAL SCIENCES MATHEMATICAL METHODS	MULTIVARIATE BEHAVIORAL RESEARCH	16	1095	2.477	2.65733	9	346	932.236	0
SOCIAL SCIENCES MATHEMATICAL METHODS	JOURNAL OF THE ROYAL STATISTICAL SOCIETY SERIES A-STATISTICS IN SOCIETY	15	396	1.643	2.5559	10	361	956.881	2.65064	12921
AREA STUDIES	JOURNAL OF CONTEMPORARY CHINA	45	569	1.085	1.085	1	45	48.825	0
AREA STUDIES	EURASIAN GEOGRAPHY AND ECONOMICS	37	502	0.623	0.854	2	82	71.876	0
AREA STUDIES	CHINA QUARTERLY	31	387	0.952	0.886667	3	113	101.388	0
AREA STUDIES	AFRICAN AFFAIRS	31	427	1.945	1.15125	4	144	161.683	0
AREA STUDIES	IDS BULLETIN-INSTITUTE OF DEVELOPMENT STUDIES	21	307	0.53	1.027	5	165	172.813	0
AREA STUDIES	EUROPE-ASIA STUDIES	20	226	0.523	0.943	6	185	183.273	0
AREA STUDIES	PACIFIC REVIEW	18	206	0.527	0.883571	7	203	192.759	0
AREA STUDIES	ECONOMIC DEVELOPMENT AND CULTURAL CHANGE	17	235	1.321	0.93825	8	220	215.216	0
AREA STUDIES	REVIEW OF AFRICAN POLITICAL ECONOMY	15	264	0.762	0.918667	9	235	226.646	0
AREA STUDIES	LATIN AMERICAN PERSPECTIVES	15	204	0.404	0.8672	10	250	232.706	0.930824	3327
FAMILY STUDIES	JOURNAL OF FAMILY PSYCHOLOGY	59	1389	1.713	1.713	1	59	101.067	0
FAMILY STUDIES	CHILD ABUSE & NEGLECT	54	1609	2.574	2.1435	2	113	240.063	0
FAMILY STUDIES	JOURNAL OF MARRIAGE AND FAMILY	51	2003	1.77	2.019	3	164	330.333	0
FAMILY STUDIES	JOURNAL OF RESEARCH ON ADOLESCENCE	40	1204	1.915	1.993	4	204	406.933	0
FAMILY STUDIES	CHILDREN AND YOUTH SERVICES REVIEW	40	892	1.105	1.8154	5	244	451.133	0
FAMILY STUDIES	JOURNAL OF INTERPERSONAL VIOLENCE	37	890	1.21	1.7145	6	281	495.903	0
FAMILY STUDIES	CHILD MALTREATMENT	21	664	2.373	1.80857	7	302	545.736	0
FAMILY STUDIES	FUTURE OF CHILDREN	19	655	2.5	1.895	8	321	593.236	0
FAMILY STUDIES	CULTURE HEALTH & SEXUALITY	19	435	1.784	1.88267	9	340	627.132	0
FAMILY STUDIES	FAMILY PROCESS	18	356	3	1.9944	10	358	681.132	1.9026	10097
AUDIOLOGY SPEECH LANGUAGE PATHOLOGY	JOURNAL OF THE ACOUSTICAL SOCIETY OF AMERICA	154	3898	1.503	1.503	1	154	231.462	0
AUDIOLOGY SPEECH LANGUAGE PATHOLOGY	HEARING RESEARCH	76	2226	2.968	2.2355	2	230	457.03	0
AUDIOLOGY SPEECH LANGUAGE PATHOLOGY	BRAIN AND LANGUAGE	64	1918	3.215	2.562	3	294	662.79	0
AUDIOLOGY SPEECH LANGUAGE PATHOLOGY	EAR AND HEARING	48	1453	2.842	2.632	4	342	799.206	0
AUDIOLOGY SPEECH LANGUAGE PATHOLOGY	JOURNAL OF SPEECH LANGUAGE AND HEARING RESEARCH	44	1145	2.07	2.5196	5	386	890.286	0
AUDIOLOGY SPEECH LANGUAGE PATHOLOGY	INTERNATIONAL JOURNAL OF AUDIOLOGY	29	763	1.844	2.407	6	415	943.762	0
AUDIOLOGY SPEECH LANGUAGE PATHOLOGY	JOURNAL OF THE AMERICAN ACADEMY OF AUDIOLOGY	14	348	1.583	2.28929	7	429	965.924	0
AUDIOLOGY SPEECH LANGUAGE PATHOLOGY	AUDIOLOGY AND NEURO-OTOLOGY	12	333	1.705	2.21625	8	441	986.384	0
AUDIOLOGY SPEECH LANGUAGE PATHOLOGY	AMERICAN JOURNAL OF SPEECH-LANGUAGE PATHOLOGY	12	393	1.594	2.14711	9	453	1005.51	0
AUDIOLOGY SPEECH LANGUAGE PATHOLOGY	NOISE & HEALTH	10	261	1.477	2.0801	10	463	1020.28	2.20363	12738
CELL TISSUE ENGINEERING	CELL STEM CELL	233	27643	22.268	22.268	1	233	5188.44	0
CELL TISSUE ENGINEERING	STEM CELLS	89	8166	6.523	14.3955	2	322	5768.99	0
CELL TISSUE ENGINEERING	TISSUE ENGINEERING PART A	45	3116	3.883	10.8913	3	367	5943.73	0
CELL TISSUE ENGINEERING	STEM CELLS AND DEVELOPMENT	27	1772	3.727	9.10025	4	394	6044.35	0
CELL TISSUE ENGINEERING	TISSUE ENGINEERING PART B-REVIEWS	25	1818	6.766	8.6334	5	419	6213.5	0
CELL TISSUE ENGINEERING	EUROPEAN CELLS & MATERIALS	15	1051	4.886	8.00883	6	434	6286.79	0
CELL TISSUE ENGINEERING	STEM CELL REVIEWS AND REPORTS	13	997	2.768	7.26014	7	447	6322.78	0
CELL TISSUE ENGINEERING	CYTOTHERAPY	12	888	3.293	6.76425	8	459	6362.29	0
CELL TISSUE ENGINEERING	STEM CELL RESEARCH	10	934	3.693	6.423	9	469	6399.22	0
CELL TISSUE ENGINEERING	CELL TRANSPLANTATION	10	688	3.127	6.0934	10	479	6430.49	13.4248	47073
LITERARY REVIEWS	SOUTH ATLANTIC QUARTERLY	128	363	0.51	0.51	1	128	65.28	0
LITERARY REVIEWS	ESPRIT	40	32	0.015	0.2625	2	168	65.88	0
LITERARY REVIEWS	CRITICAL QUARTERLY	31	29	0.056	0.193667	3	199	67.616	0
LITERARY REVIEWS	RARITAN-A QUARTERLY REVIEW	24	21	0.029	0.1525	4	223	68.312	0
LITERARY REVIEWS	VOIX & IMAGES	21	8	0	0.122	5	244	68.312	0
LITERARY REVIEWS	MEANJIN	17	7	0	0.101667	6	261	68.312	0
LITERARY REVIEWS	MASSACHUSETTS REVIEW	17	3	0	0.0871429	7	278	68.312	0
LITERARY REVIEWS	OVERLAND	16	7	0.032	0.08025	8	294	68.824	0
LITERARY REVIEWS	HUDSON REVIEW	14	2	0	0.0713333	9	308	68.824	0
LITERARY REVIEWS	CUADERNOS HISPANOAMERICANOS	14	6	0.01	0.0652	10	322	68.964	0.214174	478
MATERIALS SCIENCE TEXTILES	DYES AND PIGMENTS	255	6707	3.966	3.966	1	255	1011.33	0
MATERIALS SCIENCE TEXTILES	CELLULOSE	168	5037	3.573	3.7695	2	423	1611.59	0
MATERIALS SCIENCE TEXTILES	TEXTILE RESEARCH JOURNAL	35	833	1.599	3.046	3	458	1667.56	0
MATERIALS SCIENCE TEXTILES	FIBERS AND POLYMERS	17	354	0.881	2.50475	4	475	1682.54	0
MATERIALS SCIENCE TEXTILES	JOURNAL OF ENGINEERED FIBERS AND FABRICS	5	142	0.986	2.201	5	480	1687.47	0
MATERIALS SCIENCE TEXTILES	FIBRES & TEXTILES IN EASTERN EUROPE	5	93	0.667	1.94533	6	485	1690.8	0
MATERIALS SCIENCE TEXTILES	WOOD AND FIBER SCIENCE	4	78	0.773	1.77786	7	489	1693.89	0
MATERIALS SCIENCE TEXTILES	JOURNAL OF INDUSTRIAL TEXTILES	4	111	1.349	1.72425	8	493	1699.29	0
MATERIALS SCIENCE TEXTILES	JOURNAL OF THE TEXTILE INSTITUTE	3	103	0.722	1.61289	9	496	1701.46	0
MATERIALS SCIENCE TEXTILES	COLORATION TECHNOLOGY	3	66	1.262	1.5778	10	499	1705.24	3.41732	13524
PSYCHOLOGY EDUCATIONAL	CHILD DEVELOPMENT	127	6277	4.061	4.061	1	127	515.747	0
PSYCHOLOGY EDUCATIONAL	JOURNAL OF EDUCATIONAL PSYCHOLOGY	66	2551	3.518	3.7895	2	193	747.935	0
PSYCHOLOGY EDUCATIONAL	LEARNING AND INSTRUCTION	50	1797	3.585	3.72133	3	243	927.185	0
PSYCHOLOGY EDUCATIONAL	JOURNAL OF COUNSELING PSYCHOLOGY	23	1079	2.475	3.40975	4	266	984.11	0
PSYCHOLOGY EDUCATIONAL	EDUCATIONAL PSYCHOLOGIST	21	1008	3.611	3.45	5	287	1059.94	0
PSYCHOLOGY EDUCATIONAL	LEARNING AND INDIVIDUAL DIFFERENCES	20	725	1.621	3.14517	6	307	1092.36	0
PSYCHOLOGY EDUCATIONAL	CONTEMPORARY EDUCATIONAL PSYCHOLOGY	18	689	1.929	2.97143	7	325	1127.08	0
PSYCHOLOGY EDUCATIONAL	JOURNAL OF SCHOOL PSYCHOLOGY	17	786	2.262	2.88275	8	342	1165.54	0
PSYCHOLOGY EDUCATIONAL	JOURNAL OF THE LEARNING SCIENCES	13	463	2.312	2.81933	9	355	1195.59	0
PSYCHOLOGY EDUCATIONAL	BRITISH JOURNAL OF EDUCATIONAL PSYCHOLOGY	12	389	2	2.7374	10	367	1219.59	3.32314	15764
SOCIAL WORK	CHILD ABUSE & NEGLECT	84	2043	2.574	2.574	1	84	216.216	0
SOCIAL WORK	CHILDREN AND YOUTH SERVICES REVIEW	77	1415	1.105	1.8395	2	161	301.301	0
SOCIAL WORK	AMERICAN JOURNAL OF COMMUNITY PSYCHOLOGY	54	1139	2.145	1.94133	3	215	417.131	0
SOCIAL WORK	BRITISH JOURNAL OF SOCIAL WORK	34	680	1.335	1.78975	4	249	462.521	0
SOCIAL WORK	CHILD MALTREATMENT	32	817	2.373	1.9064	5	281	538.457	0
SOCIAL WORK	HEALTH & SOCIAL CARE IN THE COMMUNITY	21	341	1.369	1.81683	6	302	567.206	0
SOCIAL WORK	JOURNAL OF SOCIAL POLICY	19	351	0.865	1.68086	7	321	583.641	0
SOCIAL WORK	AMERICAN JOURNAL OF ORTHOPSYCHIATRY	18	439	1.364	1.64125	8	339	608.193	0
SOCIAL WORK	JOURNAL OF COMMUNITY PSYCHOLOGY	17	331	0.667	1.533	9	356	619.532	0
SOCIAL WORK	SOCIAL POLICY & ADMINISTRATION	15	294	0.854	1.4651	10	371	632.342	1.70443	7850
LIMNOLOGY	WATER RESOURCES RESEARCH	247	9820	3.549	3.549	1	247	876.603	0
LIMNOLOGY	LIMNOLOGY AND OCEANOGRAPHY	127	4825	3.794	3.6715	2	374	1358.44	0
LIMNOLOGY	MARINE AND FRESHWATER RESEARCH	30	1123	1.474	2.939	3	404	1402.66	0
LIMNOLOGY	JOURNAL OF GREAT LAKES RESEARCH	29	972	1.748	2.64125	4	433	1453.35	0
LIMNOLOGY	LIMNOLOGY AND OCEANOGRAPHY-METHODS	18	693	2.254	2.5638	5	451	1493.93	0
LIMNOLOGY	AQUATIC SCIENCES	17	674	2.706	2.5875	6	468	1539.93	0
[truncated: 344 more rows]

## Sheet: Sheet1
Category	Journal	Nart	Ncit	IFjournal	Ifaverage	Sequence	SNo. journals	IF x Nart	IFweighted	Total cites (top 10)	1	2	3	4	5	6	7	8	9
MATERIALS SCIENCE MULTIDISCIPLINARY	NANO LETTERS	97	37068	13.592	13.592	1	97	1318.42
MATERIALS SCIENCE MULTIDISCIPLINARY	ACS NANO	87	36295	12.881	13.2365	2	184	2439.07				73363
MATERIALS SCIENCE MULTIDISCIPLINARY	ADVANCED MATERIALS	81	28982	17.493	14.6553	3	265	3856					102345
MATERIALS SCIENCE MULTIDISCIPLINARY	NATURE MATERIALS	61	25036	36.503	20.1172	4	326	6082.69						127381
MATERIALS SCIENCE MULTIDISCIPLINARY	NATURE NANOTECHNOLOGY	42	22295	34.048	22.9034	5	368	7512.7							149676
MATERIALS SCIENCE MULTIDISCIPLINARY	ADVANCED FUNCTIONAL MATERIALS	22	8218	11.805	21.0537	6	390	7772.41								157894
MATERIALS SCIENCE MULTIDISCIPLINARY	JOURNAL OF MATERIALS CHEMISTRY	16	5915	6.625	18.9924	7	406	7878.41									163809
MATERIALS SCIENCE MULTIDISCIPLINARY	JOURNAL OF PHYSICAL CHEMISTRY LETTERS	15	6299	7.458	17.5506	8	421	7990.28										170108
MATERIALS SCIENCE MULTIDISCIPLINARY	CARBON	12	4588	6.196	16.289	9	433	8064.63											174696
MATERIALS SCIENCE MULTIDISCIPLINARY	CHEMISTRY OF MATERIALS	11	4594	8.354	15.4955	10	444	8156.53	18.3706	179290
CHEMISTRY MULTIDISCIPLINARY	JOURNAL OF THE AMERICAN CHEMICAL SOCIETY	117	43754	12.113	12.113	1	117	1417.22
CHEMISTRY MULTIDISCIPLINARY	NANO LETTERS	84	33929	13.592	12.8525	2	201	2558.95				77683
CHEMISTRY MULTIDISCIPLINARY	ACS NANO	80	34585	12.881	12.862	3	281	3589.43					112268
CHEMISTRY MULTIDISCIPLINARY	ADVANCED MATERIALS	60	23865	17.493	14.0197	4	341	4639.01						136133
CHEMISTRY MULTIDISCIPLINARY	ANGEWANDTE CHEMIE-INTERNATIONAL EDITION	32	11788	11.261	13.468	5	373	4999.36							70238
CHEMISTRY MULTIDISCIPLINARY	ENERGY & ENVIRONMENTAL SCIENCE	24	8189	20.523	14.6438	6	397	5491.91								156110
CHEMISTRY MULTIDISCIPLINARY	NATURE CHEMISTRY	21	8033	25.325	16.1697	7	418	6023.74									164143
CHEMISTRY MULTIDISCIPLINARY	ADVANCED FUNCTIONAL MATERIALS	20	7727	11.805	15.6241	8	438	6259.84										171870
CHEMISTRY MULTIDISCIPLINARY	CHEMICAL COMMUNICATIONS	15	5329	6.834	14.6474	9	453	6362.35											177199
CHEMISTRY MULTIDISCIPLINARY	NANOSCALE	9	3207	7.394	13.9221	10	462	6428.89	13.9154	180406
PHYSICS APPLIED	NANO LETTERS	147	47562	13.592	13.592	1	147	1998.02	0
PHYSICS APPLIED	ADVANCED MATERIALS	126	38566	17.493	15.5425	2	273	4202.14	0			86128
PHYSICS APPLIED	NATURE MATERIALS	93	31697	36.503	22.5293	3	366	7596.92	0				117825
PHYSICS APPLIED	ADVANCED FUNCTIONAL MATERIALS	37	11344	11.805	19.8483	4	403	8033.71	0					129169
PHYSICS APPLIED	NATURE PHOTONICS	30	11416	32.386	22.3558	5	433	9005.29	0						54457
PHYSICS APPLIED	SMALL	13	4128	8.368	20.0245	6	446	9114.07	0							144713
PHYSICS APPLIED	PROGRESS IN PHOTOVOLTAICS	12	4719	7.584	18.2473	7	458	9205.08	0								149432
PHYSICS APPLIED	NANOSCALE	12	3861	7.394	16.8906	8	470	9293.81	0									153293
PHYSICS APPLIED	ADVANCED ENERGY MATERIALS	7	1841	16.146	16.8079	9	477	9406.83	0										155134
PHYSICS APPLIED	APPLIED PHYSICS LETTERS	6	1610	3.302	15.4573	10	483	9426.64	19.5169	156744
CHEMISTRY PHYSICAL	NANO LETTERS	106	39146	13.592	13.592	1	106	1440.75	0
CHEMISTRY PHYSICAL	ACS NANO	91	37218	12.881	13.2365	2	197	2612.92	0			76364
CHEMISTRY PHYSICAL	ADVANCED MATERIALS	89	30825	17.493	14.6553	3	286	4169.8	0				107189
CHEMISTRY PHYSICAL	NATURE MATERIALS	65	25966	36.503	20.1172	4	351	6542.49	0					133155
CHEMISTRY PHYSICAL	ADVANCED FUNCTIONAL MATERIALS	25	8902	11.805	18.4548	5	376	6837.62	0						65693
CHEMISTRY PHYSICAL	JOURNAL OF MATERIALS CHEMISTRY	19	6609	6.626	16.4833	6	395	6963.51	0							148666
CHEMISTRY PHYSICAL	JOURNAL OF PHYSICAL CHEMISTRY LETTERS	17	6767	7.458	15.194	7	412	7090.3	0								155433
CHEMISTRY PHYSICAL	CHEMISTRY OF MATERIALS	13	5053	8.354	14.339	8	425	7198.9	0									160486
CHEMISTRY PHYSICAL	CARBON	13	4818	6.196	13.4342	9	438	7279.45	0										165304
CHEMISTRY PHYSICAL	JOURNAL OF PHYSICAL CHEMISTRY C	12	3537	4.772	12.568	10	450	7336.71	16.3038	168841
BIOCHEMISTRY MOLECULAR BIOLOGY	CELL	165	50895	32.242	32.242	1	165	5319.93	0
BIOCHEMISTRY MOLECULAR BIOLOGY	NUCLEIC ACIDS RESEARCH	111	46279	9.112	20.677	2	276	6331.36	0			97174
BIOCHEMISTRY MOLECULAR BIOLOGY	NATURE MEDICINE	54	14644	27.363	22.9057	3	330	7808.96	0				111818
BIOCHEMISTRY MOLECULAR BIOLOGY	GENOME RESEARCH	26	9469	14.63	20.8367	4	356	8189.34	0					121287
BIOCHEMISTRY MOLECULAR BIOLOGY	MOLECULAR CELL	25	7223	14.018	19.473	5	381	8539.79	0						31336
BIOCHEMISTRY MOLECULAR BIOLOGY	ACTA CRYSTALLOGRAPHICA SECTION D-BIOLOGICAL CRYSTALLOGRAPHY	14	23309	2.674	16.6732	6	395	8577.23	0							151819
BIOCHEMISTRY MOLECULAR BIOLOGY	PLOS BIOLOGY	12	3764	9.343	15.626	7	407	8689.35	0								155583
BIOCHEMISTRY MOLECULAR BIOLOGY	JOURNAL OF BIOLOGICAL CHEMISTRY	10	2712	4.573	14.2444	8	417	8735.08	0									158295
BIOCHEMISTRY MOLECULAR BIOLOGY	MOLECULAR BIOLOGY AND EVOLUTION	9	27786	9.105	13.6733	9	426	8817.02	0										186081
BIOCHEMISTRY MOLECULAR BIOLOGY	NATURE CHEMICAL BIOLOGY	8	1710	12.996	13.6056	10	434	8920.99	20.5553	187791
ENGINEERING ELECTRICAL ELECTRONIC	IEEE TRANSACTIONS ON PATTERN ANALYSIS AND MACHINE INTELLIGENCE	40	8298	5.781	5.781	1	40	231.24	0
ENGINEERING ELECTRICAL ELECTRONIC	IEEE TRANSACTIONS ON INDUSTRIAL ELECTRONICS	37	6613	6.498	6.1395	2	77	471.666	0			14911
ENGINEERING ELECTRICAL ELECTRONIC	PROCEEDINGS OF THE IEEE	29	5680	4.934	5.73767	3	106	614.752	0				20591
ENGINEERING ELECTRICAL ELECTRONIC	IEEE COMMUNICATIONS MAGAZINE	29	4415	4.007	5.305	4	135	730.955	0					25006
ENGINEERING ELECTRICAL ELECTRONIC	IEEE TRANSACTIONS ON IMAGE PROCESSING	23	4545	3.625	4.969	5	158	814.33	0						14640
ENGINEERING ELECTRICAL ELECTRONIC	AUTOMATICA	23	3619	3.02	4.64417	6	181	883.79	0							33170
ENGINEERING ELECTRICAL ELECTRONIC	IEEE TRANSACTIONS ON SIGNAL PROCESSING	22	3215	2.787	4.37886	7	203	945.104	0								36385
ENGINEERING ELECTRICAL ELECTRONIC	IEEE TRANSACTIONS ON INFORMATION THEORY	22	4084	2.326	4.12225	8	225	996.276	0									40469
ENGINEERING ELECTRICAL ELECTRONIC	IEEE TRANSACTIONS ON AUTOMATIC CONTROL	22	3105	2.779	3.973	9	247	1057.41	0										43574
ENGINEERING ELECTRICAL ELECTRONIC	IEEE TRANSACTIONS ON WIRELESS COMMUNICATIONS	17	2673	2.496	3.8253	10	264	1099.85	4.16608	46247
MULTIDISCIPLINARY SCIENCES	NATURE	291	158736	41.456	41.456	1	291	12063.7	0
MULTIDISCIPLINARY SCIENCES	SCIENCE	163	87282	33.611	37.5335	2	454	17542.3	0			246018
MULTIDISCIPLINARY SCIENCES	PROCEEDINGS OF THE NATIONAL ACADEMY OF SCIENCES OF THE UNITED STATES OF AMERICA	32	14770	9.674	28.247	3	486	17851.9	0				260788
MULTIDISCIPLINARY SCIENCES	PLOS ONE	9	4862	3.234	21.9938	4	495	17881	0					265650
MULTIDISCIPLINARY SCIENCES	NATURE COMMUNICATIONS	4	2493	11.47	19.889	5	499	17926.8	0						22125
MULTIDISCIPLINARY SCIENCES	SCIENTIFIC REPORTS	1	928	5.578	17.5038	6	500	17932.4	35.8648	282148						269071
ENVIRONMENTAL SCIENCES	ENERGY & ENVIRONMENTAL SCIENCE	172	30227	20.523	20.523	1	172	3529.96	0
ENVIRONMENTAL SCIENCES	ENVIRONMENTAL SCIENCE & TECHNOLOGY	69	11863	5.33	12.9265	2	241	3897.73	0			42090
ENVIRONMENTAL SCIENCES	JOURNAL OF HAZARDOUS MATERIALS	26	3523	4.529	10.1273	3	267	4015.48	0				45613
ENVIRONMENTAL SCIENCES	NATURE CLIMATE CHANGE	25	3820	14.547	11.2323	4	292	4379.15	0					49433
ENVIRONMENTAL SCIENCES	ENVIRONMENTAL HEALTH PERSPECTIVES	23	3360	7.977	10.5812	5	315	4562.63	0						10703
ENVIRONMENTAL SCIENCES	GLOBAL CHANGE BIOLOGY	21	3155	8.044	10.1583	6	336	4731.55	0							55948
ENVIRONMENTAL SCIENCES	WATER RESEARCH	18	2727	5.528	9.49686	7	354	4831.05	0								58675
ENVIRONMENTAL SCIENCES	REMOTE SENSING OF ENVIRONMENT	14	2445	6.393	9.10888	8	368	4920.56	0									61120
ENVIRONMENTAL SCIENCES	CLIMATIC CHANGE	11	2461	3.43	8.47789	9	379	4958.29	0										63581
ENVIRONMENTAL SCIENCES	SCIENCE OF THE TOTAL ENVIRONMENT	9	1266	4.099	8.04	10	388	4995.18	12.8742	64847
NEUROSCIENCES	NEURON	77	16127	15.054	15.054	1	77	1159.16	0
NEUROSCIENCES	NATURE NEUROSCIENCE	69	12961	16.095	15.5745	2	146	2269.71	0			29088
NEUROSCIENCES	JOURNAL OF NEUROSCIENCE	61	10204	6.344	12.4977	3	207	2656.7	0				39292
NEUROSCIENCES	NEUROIMAGE	45	10494	6.357	10.9625	4	252	2942.76	0					49786
NEUROSCIENCES	BRAIN	31	5764	9.196	10.6092	5	283	3227.84	0						26462
NEUROSCIENCES	ANNALS OF NEUROLOGY	27	5803	9.977	10.5038	6	310	3497.22	0							61353
NEUROSCIENCES	BIOLOGICAL PSYCHIATRY	23	4798	10.255	10.4683	7	333	3733.08	0								66151
NEUROSCIENCES	MOLECULAR PSYCHIATRY	17	2846	14.496	10.9717	8	350	3979.51	0									68997
NEUROSCIENCES	ACTA NEUROPATHOLOGICA	13	2329	10.762	10.9484	9	363	4119.42	0										71326
NEUROSCIENCES	CEREBRAL CORTEX	10	1491	8.665	10.7201	10	373	4206.07	11.2763	72817
SURGERY	ANNALS OF SURGERY	58	6492	8.327	8.327	1	58	482.966	0
SURGERY	AMERICAN JOURNAL OF TRANSPLANTATION	36	4070	5.683	7.005	2	94	687.554	0			10562
SURGERY	AMERICAN JOURNAL OF SURGICAL PATHOLOGY	31	3407	5.145	6.385	3	125	847.049	0				13969
SURGERY	SURGICAL ENDOSCOPY AND OTHER INTERVENTIONAL TECHNIQUES	24	2349	3.256	5.60275	4	149	925.193	0					16318
SURGERY	ANNALS OF SURGICAL ONCOLOGY	23	2113	3.93	5.2682	5	172	1015.58	0						7869
SURGERY	JOURNAL OF HEART AND LUNG TRANSPLANTATION	22	3120	6.65	5.4985	6	194	1161.88	0							21551
SURGERY	JOURNAL OF BONE AND JOINT SURGERY-AMERICAN VOLUME	18	1711	5.28	5.46729	7	212	1256.92	0								23262
SURGERY	JOURNAL OF THE AMERICAN COLLEGE OF SURGEONS	17	1848	5.122	5.42413	8	229	1344	0									25110
SURGERY	JOURNAL OF THORACIC AND CARDIOVASCULAR SURGERY	16	1697	4.168	5.28456	9	245	1410.69	0										26807
SURGERY	TRANSPLANTATION	15	1630	3.828	5.1389	10	260	1468.11	5.64656	28437
PHARMACOLOGY PHARMACY	JOURNAL OF CONTROLLED RELEASE	49	4997	7.705	7.705	1	49	377.545	0
PHARMACOLOGY PHARMACY	ANTIMICROBIAL AGENTS AND CHEMOTHERAPY	49	4797	4.476	6.0905	2	98	596.869	0			9794
PHARMACOLOGY PHARMACY	CLINICAL PHARMACOLOGY & THERAPEUTICS	43	4629	7.903	6.69467	3	141	936.698	0				14423
PHARMACOLOGY PHARMACY	NEUROPSYCHOPHARMACOLOGY	30	3065	7.048	6.783	4	171	1148.14	0					17488
PHARMACOLOGY PHARMACY	NATURE REVIEWS DRUG DISCOVERY	24	4661	41.908	13.808	5	195	2153.93	0						12355
PHARMACOLOGY PHARMACY	JOURNAL OF ANTIMICROBIAL CHEMOTHERAPY	23	2388	5.313	12.3922	6	218	2276.13	0							24537
PHARMACOLOGY PHARMACY	BIOCHEMICAL PHARMACOLOGY	21	2198	5.009	11.3374	7	239	2381.32	0								26735
PHARMACOLOGY PHARMACY	BRITISH JOURNAL OF PHARMACOLOGY	20	3959	4.842	10.5255	8	259	2478.16	0									30694
PHARMACOLOGY PHARMACY	JOURNAL OF PHARMACOLOGY AND EXPERIMENTAL THERAPEUTICS	15	1510	3.621	9.75833	9	274	2532.47	0										32204
PHARMACOLOGY PHARMACY	TOXICOLOGY	11	1239	3.621	9.1446	10	285	2572.3	9.02563	33443
ONCOLOGY	JOURNAL OF CLINICAL ONCOLOGY	172	42828	18.428	18.428	1	172	3169.62	0
ONCOLOGY	LANCET ONCOLOGY	70	20331	24.69	21.559	2	242	4897.92	0			63159
ONCOLOGY	CANCER CELL	52	16082	23.523	22.2137	3	294	6121.11	0				79241
ONCOLOGY	CANCER RESEARCH	43	8554	9.329	18.9925	4	337	6522.26	0					87795
ONCOLOGY	CLINICAL CANCER RESEARCH	29	5811	8.722	16.9384	5	366	6775.2	0						30447
ONCOLOGY	CA-A CANCER JOURNAL FOR CLINICIANS	18	39871	115.84	33.422	6	384	8860.32	0							133477
ONCOLOGY	JOURNAL OF THE NATIONAL CANCER INSTITUTE	13	2590	12.583	30.445	7	397	9023.9	0								136067
ONCOLOGY	INTERNATIONAL JOURNAL OF CANCER	13	8122	5.085	27.275	8	410	9090	0									144189
ONCOLOGY	STEM CELLS	9	1916	6.523	24.9692	9	419	9148.71	0										146105
ONCOLOGY	ANNALS OF ONCOLOGY	9	2801	7.04	23.1763	10	428	9212.07	21.5235	148906
PHYSICS CONDENSED MATTER	NANO LETTERS	153	48678	13.592	24.1979	1	153	2079.58	0
PHYSICS CONDENSED MATTER	ADVANCED MATERIALS	143	41747	17.493	17.493	2	296	4581.07	0			90425
PHYSICS CONDENSED MATTER	NATURE MATERIALS	99	32824	36.503	26.998	3	395	8194.87	0				123249
PHYSICS CONDENSED MATTER	ADVANCED FUNCTIONAL MATERIALS	37	11344	11.805	21.9337	4	432	8631.66	0					134593
PHYSICS CONDENSED MATTER	PHYSICAL REVIEW B	36	9796	3.736	17.3842	5	468	8766.15	0						53964
PHYSICS CONDENSED MATTER	SMALL	16	4691	8.368	15.581	6	484	8900.04	0							149080
PHYSICS CONDENSED MATTER	ADVANCED ENERGY MATERIALS	9	2212	16.146	15.6752	7	493	9045.35	0								151292
PHYSICS CONDENSED MATTER	JOURNAL OF PHYSICS-CONDENSED MATTER	2	640	2.346	13.771	8	495	9050.05	0									151932
PHYSICS CONDENSED MATTER	APPLIED SURFACE SCIENCE	2	744	2.711	12.3885	9	497	9055.47	0										152676
PHYSICS CONDENSED MATTER	SUPERCONDUCTOR SCIENCE & TECHNOLOGY	1	195	2.325	11.2703	10	498	9057.79	18.1883	152871
ENGINEERING CHEMICAL	ENERGY & ENVIRONMENTAL SCIENCE	248	37590	20.523	20.523	1	248	5089.7	0
ENGINEERING CHEMICAL	APPLIED CATALYSIS B-ENVIRONMENTAL	45	5259	7.435	13.979	2	293	5424.28	0			42849
ENGINEERING CHEMICAL	JOURNAL OF MEMBRANE SCIENCE	37	4868	5.056	11.0047	3	330	5611.35	0				47717
ENGINEERING CHEMICAL	JOURNAL OF CATALYSIS	27	3238	6.921	9.98375	4	357	5798.22	0					50955
ENGINEERING CHEMICAL	CHEMICAL ENGINEERING JOURNAL	21	2237	4.321	8.8512	5	378	5888.96	0						10343
ENGINEERING CHEMICAL	APPLIED ENERGY	21	2823	5.613	8.3115	6	399	6006.83	0							56015
ENGINEERING CHEMICAL	FUEL	12	1313	3.52	7.627	7	411	6049.07	0								57328
ENGINEERING CHEMICAL	ENERGY & FUELS	12	1521	2.79	7.02237	8	423	6082.55	0									58849
ENGINEERING CHEMICAL	DESALINATION	10	1200	3.756	6.65944	9	433	6120.11	0										60049
ENGINEERING CHEMICAL	COMBUSTION AND FLAME	9	1010	3.082	6.3017	10	442	6147.85	13.9092	61059
NANOSCIENCE NANOTECHNOLOGY	NANO LETTERS	124	43020	13.592	13.592	1	124	1685.41	0
NANOSCIENCE NANOTECHNOLOGY	ADVANCED MATERIALS	112	35797	17.493	15.5425	2	236	3644.62	0			78817
NANOSCIENCE NANOTECHNOLOGY	ACS NANO	110	41285	12.881	14.6553	3	346	5061.53	0				120102
NANOSCIENCE NANOTECHNOLOGY	NATURE NANOTECHNOLOGY	51	24274	34.048	19.5035	4	397	6797.98	0					144376
NANOSCIENCE NANOTECHNOLOGY	ADVANCED FUNCTIONAL MATERIALS	30	9962	11.805	17.9638	5	427	7152.13	0						75521
NANOSCIENCE NANOTECHNOLOGY	JOURNAL OF PHYSICAL CHEMISTRY LETTERS	22	7836	7.458	16.2128	6	449	7316.21	0							162174
NANOSCIENCE NANOTECHNOLOGY	JOURNAL OF PHYSICAL CHEMISTRY C	18	4855	4.772	14.5784	7	467	7402.1	0								167029
NANOSCIENCE NANOTECHNOLOGY	SMALL	12	3935	8.368	13.8021	8	479	7502.52	0									170964
NANOSCIENCE NANOTECHNOLOGY	NANOSCALE	11	3657	7.394	13.0901	9	490	7583.85	0										174621
NANOSCIENCE NANOTECHNOLOGY	BIOSENSORS & BIOELECTRONICS	3	839	6.409	12.422	10	493	7603.08	15.4221	175460
BIOTECHNOLOGY APPLIED MICROBIOLOGY	NATURE BIOTECHNOLOGY	127	30571	41.514	41.514	1	127	5272.28	0
BIOTECHNOLOGY APPLIED MICROBIOLOGY	GENOME RESEARCH	71	15774	14.63	28.072	2	198	6311.01	0			46345
BIOTECHNOLOGY APPLIED MICROBIOLOGY	BIOINFORMATICS	69	27209	4.981	20.375	3	267	6654.7	0				73554
BIOTECHNOLOGY APPLIED MICROBIOLOGY	BIORESOURCE TECHNOLOGY	35	5951	4.494	16.4047	4	302	6811.99	0					79505
BIOTECHNOLOGY APPLIED MICROBIOLOGY	GENOME BIOLOGY	28	8599	10.81	15.2858	5	330	7114.67	0						41759
BIOTECHNOLOGY APPLIED MICROBIOLOGY	BMC BIOINFORMATICS	26	6739	2.576	13.1675	6	356	7181.64	0							94843
BIOTECHNOLOGY APPLIED MICROBIOLOGY	STEM CELLS	19	3204	6.523	12.2183	7	375	7305.58	0								98047
BIOTECHNOLOGY APPLIED MICROBIOLOGY	BIOSENSORS & BIOELECTRONICS	19	3009	6.409	11.4921	8	394	7427.35	0									101056
BIOTECHNOLOGY APPLIED MICROBIOLOGY	NATURE REVIEWS DRUG DISCOVERY	17	4040	41.908	14.8717	9	411	8139.79	0										105096
BIOTECHNOLOGY APPLIED MICROBIOLOGY	BMC GENOMICS	13	2134	3.986	13.7831	10	424	8191.6	19.3198	107230
OPTICS	NATURE PHOTONICS	160	26985	32.386	32.386	1	160	5181.76	0
OPTICS	OPTICS EXPRESS	115	12246	3.488	17.937	2	275	5582.88	0			39231
OPTICS	PHYSICAL REVIEW A	63	7709	2.808	12.894	3	338	5759.78	0				46940
OPTICS	OPTICS LETTERS	51	5316	3.292	10.4935	4	389	5927.68	0					52256
OPTICS	JOURNAL OF LIGHTWAVE TECHNOLOGY	22	2962	2.965	8.9878	5	411	5992.91	0						15987
OPTICS	JOURNAL OF THE OPTICAL SOCIETY OF AMERICA B-OPTICAL PHYSICS	8	1284	1.97	7.81817	6	419	6008.67	0							56502
OPTICS	IEEE JOURNAL OF SELECTED TOPICS IN QUANTUM ELECTRONICS	8	981	2.828	7.10529	7	427	6031.29	0								57483
OPTICS	LIGHT-SCIENCE & APPLICATIONS	5	447	14.603	8.0425	8	432	6104.3	0									57930
OPTICS	JOURNAL OF QUANTITATIVE SPECTROSCOPY & RADIATIVE TRANSFER	5	1120	2.645	7.44278	9	437	6117.53	0										59050
OPTICS	JOURNAL OF BIOMEDICAL OPTICS	5	615	2.859	6.9844	10	442	6131.82	13.8729	59665
MATHEMATICS	NONLINEAR ANALYSIS-THEORY METHODS & APPLICATIONS	81	4711	1.327	1.327	1	81	107.487	0
MATHEMATICS	JOURNAL OF MATHEMATICAL ANALYSIS AND APPLICATIONS	35	1618	1.12	1.2235	2	116	146.687	0			6329
MATHEMATICS	ANNALS OF MATHEMATICS	34	1702	3.236	1.89433	3	150	256.711	0				8031
MATHEMATICS	JOURNAL OF DIFFERENTIAL EQUATIONS	27	1419	1.68	1.84075	4	177	302.071	0					9450
MATHEMATICS	FIXED POINT THEORY AND APPLICATIONS	25	1175	2.503	1.9732	5	202	364.646	0						4296
MATHEMATICS	ADVANCES IN MATHEMATICS	20	841	1.294	1.86	6	222	390.526	0							11466
MATHEMATICS	JOURNAL OF FUNCTIONAL ANALYSIS	16	661	1.322	1.78314	7	238	411.678	0								12127
MATHEMATICS	COMMUNICATIONS ON PURE AND APPLIED MATHEMATICS	14	928	3.13	1.9515	8	252	455.498	0									13055
MATHEMATICS	JOURNAL OF THE AMERICAN MATHEMATICAL SOCIETY	12	650	2.556	2.01867	9	264	486.17	0										13705
MATHEMATICS	INVENTIONES MATHEMATICAE	11	477	2.339	2.0507	10	275	511.899	1.86145	14182
PUBLIC ENVIRONMENTAL OCCUPATIONAL HEALTH	ENVIRONMENTAL HEALTH PERSPECTIVES	65	6845	7.977	7.977	1	65	518.505	0
PUBLIC ENVIRONMENTAL OCCUPATIONAL HEALTH	AMERICAN JOURNAL OF PUBLIC HEALTH	35	3498	4.552	6.2645	2	100	677.825	0			10343
PUBLIC ENVIRONMENTAL OCCUPATIONAL HEALTH	INTERNATIONAL JOURNAL OF EPIDEMIOLOGY	32	3473	9.176	7.235	3	132	971.457	0				13816
PUBLIC ENVIRONMENTAL OCCUPATIONAL HEALTH	AMERICAN JOURNAL OF EPIDEMIOLOGY	30	3112	5.23	6.73375	4	162	1128.36	0					16928
PUBLIC ENVIRONMENTAL OCCUPATIONAL HEALTH	JOURNAL OF CLINICAL EPIDEMIOLOGY	26	5011	3.417	6.0704	5	188	1217.2	0						11596
PUBLIC ENVIRONMENTAL OCCUPATIONAL HEALTH	AMERICAN JOURNAL OF PREVENTIVE MEDICINE	24	2802	4.527	5.81317	6	212	1325.85	0							24741
PUBLIC ENVIRONMENTAL OCCUPATIONAL HEALTH	CANCER EPIDEMIOLOGY BIOMARKERS & PREVENTION	21	1917	4.125	5.572	7	233	1412.47	0								26658
PUBLIC ENVIRONMENTAL OCCUPATIONAL HEALTH	EPIDEMIOLOGY	14	1627	6.196	5.65	8	247	1499.22	0									28285
PUBLIC ENVIRONMENTAL OCCUPATIONAL HEALTH	STATISTICS IN MEDICINE	13	1943	1.825	5.225	9	260	1522.94	0										30228
PUBLIC ENVIRONMENTAL OCCUPATIONAL HEALTH	INFECTION CONTROL AND HOSPITAL EPIDEMIOLOGY	13	2257	4.175	5.12	10	273	1577.22	5.77735	32485
MATHEMATICS APPLIED	COMPUTERS & MATHEMATICS WITH APPLICATIONS	58	4216	1.697	1.697	1	58	98.426	0
MATHEMATICS APPLIED	COMMUNICATIONS IN NONLINEAR SCIENCE AND NUMERICAL SIMULATION	54	3293	2.866	2.2815	2	112	253.19	0			7509
MATHEMATICS APPLIED	APPLIED MATHEMATICS AND COMPUTATION	45	2827	1.551	2.038	3	157	322.985	0				10336
MATHEMATICS APPLIED	NONLINEAR ANALYSIS-THEORY METHODS & APPLICATIONS	42	3305	1.327	1.86025	4	199	378.719	0					13641
MATHEMATICS APPLIED	NONLINEAR ANALYSIS-REAL WORLD APPLICATIONS	28	1927	2.519	1.992	5	227	449.251	0						8059
MATHEMATICS APPLIED	MATHEMATICAL AND COMPUTER MODELLING	18	1111	1.412	1.89533	6	245	474.667	0							16679
MATHEMATICS APPLIED	APPLIED MATHEMATICS LETTERS	16	966	1.337	1.81557	7	261	496.059	0								17645
MATHEMATICS APPLIED	JOURNAL OF MATHEMATICAL ANALYSIS AND APPLICATIONS	13	837	1.12	1.72863	8	274	510.619	0									18482
MATHEMATICS APPLIED	SIAM JOURNAL ON SCIENTIFIC COMPUTING	11	830	1.854	1.74256	9	285	531.013	0										19312
MATHEMATICS APPLIED	INTERNATIONAL JOURNAL OF ROBUST AND NONLINEAR CONTROL	11	670	3.176	1.8859	10	296	565.949	1.91199	19982
CLINICAL NEUROLOGY	BRAIN	69	9694	9.196	9.196	1	69	634.524	0
CLINICAL NEUROLOGY	NEUROLOGY	61	7840	8.286	8.741	2	130	1139.97	0			17534
CLINICAL NEUROLOGY	LANCET NEUROLOGY	57	9144	21.896	13.126	3	187	2388.04	0				26678
CLINICAL NEUROLOGY	ANNALS OF NEUROLOGY	56	8872	9.977	12.3388	4	243	2946.75	0					35550
CLINICAL NEUROLOGY	STROKE	45	7952	5.723	11.0156	5	288	3204.29	0						25968
CLINICAL NEUROLOGY	ARCHIVES OF NEUROLOGY	23	3337	7.419	10.4162	6	311	3374.93	0							46839
CLINICAL NEUROLOGY	ACTA NEUROPATHOLOGICA	18	2846	10.762	10.4656	7	329	3568.64	0								49685
CLINICAL NEUROLOGY	ALZHEIMERS & DEMENTIA	15	5996	12.407	10.7082	8	344	3754.75	0									55681
CLINICAL NEUROLOGY	EUROPEAN JOURNAL OF NEUROLOGY	14	2037	4.162	9.98089	9	358	3813.02	0										57718
CLINICAL NEUROLOGY	NEURO-ONCOLOGY	11	1524	3.07	9.2898	10	369	3846.79	10.4249	59242
PHYSICS MULTIDISCIPLINARY	PHYSICAL REVIEW LETTERS	300	62976	7.512	7.512	1	300	2253.6	0
PHYSICS MULTIDISCIPLINARY	NATURE PHYSICS	77	15871	20.147	13.8295	2	377	3804.92	0			78847
PHYSICS MULTIDISCIPLINARY	REVIEWS OF MODERN PHYSICS	76	28447	29.604	19.0877	3	453	6054.82	0				107294
PHYSICS MULTIDISCIPLINARY	NEW JOURNAL OF PHYSICS	12	2038	3.558	15.2052	4	465	6097.52	0					109332
PHYSICS MULTIDISCIPLINARY	CLASSICAL AND QUANTUM GRAVITY	8	1650	3.168	12.7978	5	473	6122.86	0						32135
PHYSICS MULTIDISCIPLINARY	PHYSICS TODAY	4	1083	4.859	11.4747	6	477	6142.3	0							112065
PHYSICS MULTIDISCIPLINARY	JOURNAL OF THE PHYSICAL SOCIETY OF JAPAN	4	559	2.572	10.2029	7	481	6152.59	0								112624
PHYSICS MULTIDISCIPLINARY	SOFT MATTER	3	428	4.029	9.43112	8	484	6164.67	0									113052
PHYSICS MULTIDISCIPLINARY	EuroPhysics Letters	3	503	2.095	8.616	9	487	6170.96	0										113555
PHYSICS MULTIDISCIPLINARY	CHINESE PHYSICS LETTERS	3	564	0.927	7.8471	10	490	6173.74	12.5995	114119
CELL BIOLOGY	CELL	186	54599	32.242	32.242	1	186	5997.01	0
CELL BIOLOGY	NATURE MEDICINE	59	15530	27.363	29.8025	2	245	7611.43	0			70129
CELL BIOLOGY	CANCER CELL	40	14163	23.523	27.7093	3	285	8552.35	0				84292
CELL BIOLOGY	CELL STEM CELL	38	10094	22.268	26.349	4	323	9398.53	0					94386
CELL BIOLOGY	MOLECULAR CELL	28	7753	14.018	23.8828	5	351	9791.04	0						32010
CELL BIOLOGY	NATURE CELL BIOLOGY	24	7971	19.679	23.1822	6	375	10263.3	0							110110
CELL BIOLOGY	GENES & DEVELOPMENT	14	3710	10.798	21.413	7	389	10414.5	0								113820
CELL BIOLOGY	CELL METABOLISM	14	3386	17.565	20.932	8	403	10660.4	0									117206
CELL BIOLOGY	SCIENCE TRANSLATIONAL MEDICINE	10	2709	15.843	20.3666	9	413	10818.8	0										119915
CELL BIOLOGY	JOURNAL OF CELL BIOLOGY	9	2321	9.834	19.3133	10	422	10907.4	25.8468	122236
ENERGY FUELS	ENERGY & ENVIRONMENTAL SCIENCE	199	33042	20.523	20.523	1	199	4084.08	0
ENERGY FUELS	ADVANCED ENERGY MATERIALS	55	8186	16.146	18.3345	2	254	4972.11	0			41228
ENERGY FUELS	JOURNAL OF POWER SOURCES	50	6883	6.217	14.2953	3	304	5282.96	0				48111
ENERGY FUELS	BIORESOURCE TECHNOLOGY	48	7318	4.494	11.845	4	352	5498.67	0					55429
ENERGY FUELS	PROGRESS IN PHOTOVOLTAICS	19	5740	7.584	10.9928	5	371	5642.76	0						19941
ENERGY FUELS	SOLAR ENERGY MATERIALS AND SOLAR CELLS	18	2862	5.337	10.0502	6	389	5738.83	0							64031
ENERGY FUELS	APPLIED ENERGY	15	2268	5.613	9.41629	7	404	5823.03	0								66299
ENERGY FUELS	JOURNAL OF MATERIALS CHEMISTRY A	10	1423	6.626	9.0675	8	414	5889.29	0									67722
ENERGY FUELS	ENERGY CONVERSION AND MANAGEMENT	10	1554	4.38	8.54667	9	424	5933.09	0										69276
ENERGY FUELS	ENERGY & FUELS	8	1135	2.79	7.971	10	432	5955.41	13.7857	70411
CHEMISTRY ORGANIC	ORGANIC LETTERS	201	20525	6.364	6.364	1	201	1279.16	0
CHEMISTRY ORGANIC	JOURNAL OF ORGANIC CHEMISTRY	60	6298	4.721	5.5425	2	261	1562.42	0			26823
CHEMISTRY ORGANIC	BIOMACROMOLECULES	45	4404	5.75	5.61167	3	306	1821.17	0				31227
CHEMISTRY ORGANIC	ORGANIC & BIOMOLECULAR CHEMISTRY	30	3350	3.562	5.09925	4	336	1928.03	0					34577
CHEMISTRY ORGANIC	TETRAHEDRON	23	2533	2.641	4.6076	5	359	1988.78	0						10287
CHEMISTRY ORGANIC	ORGANOMETALLICS	23	2594	4.126	4.52733	6	382	2083.67	0							39704
CHEMISTRY ORGANIC	ADVANCED SYNTHESIS & CATALYSIS	23	2048	5.663	4.68957	7	405	2213.92	0								41752
CHEMISTRY ORGANIC	CARBOHYDRATE POLYMERS	21	2015	4.074	4.61263	8	426	2299.48	0									43767
CHEMISTRY ORGANIC	BIOCONJUGATE CHEMISTRY	15	1369	4.513	4.60156	9	441	2367.17	0										45136
CHEMISTRY ORGANIC	SYNLETT	14	1571	2.419	4.3833	10	455	2401.04	5.27701	46707
CHEMISTRY ANALYTICAL	ANALYTICAL CHEMISTRY	201	21327	5.636	5.636	1	201	1132.84	0
CHEMISTRY ANALYTICAL	BIOSENSORS & BIOELECTRONICS	70	7306	6.409	6.0225	2	271	1581.47	0			28633
CHEMISTRY ANALYTICAL	JOURNAL OF CHROMATOGRAPHY A	39	3741	4.169	5.40467	3	310	1744.06	0				32374
CHEMISTRY ANALYTICAL	SENSORS AND ACTUATORS B-CHEMICAL	31	3073	4.097	5.07775	4	341	1871.06	0					35447
CHEMISTRY ANALYTICAL	ANALYTICA CHIMICA ACTA	24	2214	4.513	4.9648	5	365	1979.38	0						9028
CHEMISTRY ANALYTICAL	TALANTA	19	1866	3.545	4.72817	6	384	2046.73	0							39527
CHEMISTRY ANALYTICAL	ANALYST	18	1839	4.107	4.63943	7	402	2120.66	0								41366
CHEMISTRY ANALYTICAL	JOURNAL OF ELECTROANALYTICAL CHEMISTRY	12	1118	2.729	4.40062	8	414	2153.4	0									42484
CHEMISTRY ANALYTICAL	ANALYTICAL AND BIOANALYTICAL CHEMISTRY	9	908	3.436	4.29344	9	423	2184.33	0										43392
CHEMISTRY ANALYTICAL	ANALYTICAL BIOCHEMISTRY	7	683	2.219	4.086	10	430	2199.86	5.11596	44075
PLANT SCIENCES	PLANT CELL	115	11164	9.338	9.338	1	115	1073.87	0
PLANT SCIENCES	PLANT PHYSIOLOGY	111	10293	6.841	8.0895	2	226	1833.22	0			21457
PLANT SCIENCES	PLANT JOURNAL	52	5183	5.972	7.38367	3	278	2143.76	0				26640
PLANT SCIENCES	NEW PHYTOLOGIST	39	3595	7.672	7.45575	4	317	2442.97	0					30235
PLANT SCIENCES	JOURNAL OF EXPERIMENTAL BOTANY	15	1255	5.526	7.0698	5	332	2525.86	0						10033
PLANT SCIENCES	BMC PLANT BIOLOGY	15	1427	3.813	6.527	6	347	2583.06	0							32917
PLANT SCIENCES	PLANT AND SOIL	14	1596	2.952	6.01629	7	361	2624.39	0								34513
PLANT SCIENCES	JOURNAL OF ECOLOGY	14	1298	5.431	5.94313	8	375	2700.42	0									35811
PLANT SCIENCES	AMERICAN JOURNAL OF BOTANY	13	1688	2.586	5.57011	9	388	2734.04	0										37499
PLANT SCIENCES	PLANT BIOTECHNOLOGY JOURNAL	9	714	5.752	5.5883	10	397	2785.81	7.01714	38213
FOOD SCIENCE TECHNOLOGY	FOOD CHEMISTRY	107	7162	3.391	3.391	1	107	362.837	0
FOOD SCIENCE TECHNOLOGY	JOURNAL OF AGRICULTURAL AND FOOD CHEMISTRY	82	5495	2.912	3.1515	2	189	601.621	0			12657
FOOD SCIENCE TECHNOLOGY	FOOD AND CHEMICAL TOXICOLOGY	40	2599	2.895	3.066	3	229	717.421	0				15256
FOOD SCIENCE TECHNOLOGY	JOURNAL OF DAIRY SCIENCE	34	2224	2.573	2.94275	4	263	804.903	0					17480
FOOD SCIENCE TECHNOLOGY	FOOD HYDROCOLLOIDS	27	1890	4.09	3.1722	5	290	915.333	0						6713
FOOD SCIENCE TECHNOLOGY	INTERNATIONAL JOURNAL OF FOOD MICROBIOLOGY	26	1631	3.082	3.15717	6	316	995.465	0							21001
FOOD SCIENCE TECHNOLOGY	JOURNAL OF FOOD ENGINEERING	19	1212	2.771	3.102	7	335	1048.11	0								22213
FOOD SCIENCE TECHNOLOGY	FOOD RESEARCH INTERNATIONAL	17	1090	2.818	3.0665	8	352	1096.02	0									23303
FOOD SCIENCE TECHNOLOGY	MOLECULAR NUTRITION & FOOD RESEARCH	14	854	4.603	3.23722	9	366	1160.46	0										24157
FOOD SCIENCE TECHNOLOGY	MEAT SCIENCE	12	825	2.615	3.175	10	378	1191.84	3.15302	24982
GEOSCIENCES MULTIDISCIPLINARY	GEOPHYSICAL RESEARCH LETTERS	85	8818	4.196	4.196	1	85	356.66	0
GEOSCIENCES MULTIDISCIPLINARY	NATURE GEOSCIENCE	83	8636	11.74	7.968	2	168	1331.08	0			17454
GEOSCIENCES MULTIDISCIPLINARY	GONDWANA RESEARCH	32	3542	8.235	8.057	3	200	1594.6	0				20996
GEOSCIENCES MULTIDISCIPLINARY	BIOGEOSCIENCES	26	2733	3.978	7.03725	4	226	1698.03	0					23729
GEOSCIENCES MULTIDISCIPLINARY	QUATERNARY SCIENCE REVIEWS	20	1801	4.572	6.5442	5	246	1789.47	0						8076
GEOSCIENCES MULTIDISCIPLINARY	PRECAMBRIAN RESEARCH	20	2115	5.664	6.3975	6	266	1902.75	0							27645
GEOSCIENCES MULTIDISCIPLINARY	JOURNAL OF HYDROLOGY	18	1654	3.053	5.91971	7	284	1957.7	0								29299
GEOSCIENCES MULTIDISCIPLINARY	GEOSCIENTIFIC MODEL DEVELOPMENT	17	2446	3.654	5.6365	8	301	2019.82	0									31745
GEOSCIENCES MULTIDISCIPLINARY	HYDROLOGY AND EARTH SYSTEM SCIENCES	16	1468	3.535	5.403	9	317	2076.38	0										33213
GEOSCIENCES MULTIDISCIPLINARY	EARTH-SCIENCE REVIEWS	10	980	7.885	5.6512	10	327	2155.23	6.59092	34193
IMMUNOLOGY	IMMUNITY	90	15201	21.561	21.561	1	90	1940.49	0
IMMUNOLOGY	NATURE IMMUNOLOGY	86	18029	20.004	20.7825	2	176	3660.83	0			33230
IMMUNOLOGY	JOURNAL OF EXPERIMENTAL MEDICINE	85	14695	12.515	18.0267	3	261	4724.61	0				47925
IMMUNOLOGY	CLINICAL INFECTIOUS DISEASES	45	7906	8.886	15.7415	4	306	5124.48	0					55831
IMMUNOLOGY	JOURNAL OF ALLERGY AND CLINICAL IMMUNOLOGY	43	6643	11.476	14.8884	5	349	5617.95	0						29244
IMMUNOLOGY	JOURNAL OF IMMUNOLOGY	41	6084	4.922	13.2273	6	390	5819.75	0							68558
IMMUNOLOGY	JOURNAL OF INFECTIOUS DISEASES	18	3306	5.997	12.1944	7	408	5927.69	0								71864
IMMUNOLOGY	AIDS	17	2437	5.554	11.3644	8	425	6022.11	0									74301
IMMUNOLOGY	NATURE REVIEWS IMMUNOLOGY	13	2646	34.985	13.9889	9	438	6476.92	0										76947
IMMUNOLOGY	EMERGING INFECTIOUS DISEASES	11	3519	6.751	13.2651	10	449	6551.18	14.5906	80466
MEDICINE GENERAL INTERNAL	NEW ENGLAND JOURNAL OF MEDICINE	274	140039	55.873	55.873	1	274	15309.2	0
MEDICINE GENERAL INTERNAL	LANCET	156	69371	45.217	50.545	2	430	22363.1	0			209410
MEDICINE GENERAL INTERNAL	JAMA-JOURNAL OF THE AMERICAN MEDICAL ASSOCIATION	43	19544	35.289	45.4597	3	473	23880.5	0				228954
MEDICINE GENERAL INTERNAL	BRITISH MEDICAL JOURNAL	11	4484	17.445	38.456	4	484	24072.4	0					233438
MEDICINE GENERAL INTERNAL	ANNALS OF INTERNAL MEDICINE	7	2847	17.81	34.3268	5	491	24197	0						26875
MEDICINE GENERAL INTERNAL	BMC MEDICINE	2	614	7.249	29.8138	6	493	24211.5	0							236899
MEDICINE GENERAL INTERNAL	PLOS MEDICINE	1	249	14.429	27.616	7	494	24226	0								237148
MEDICINE GENERAL INTERNAL	MAYO CLINIC PROCEEDINGS	1	384	6.262	24.9468	8	495	24232.2	0									237532
MEDICINE GENERAL INTERNAL	JOURNAL OF INTERNAL MEDICINE	1	299	6.063	22.8486	9	496	24238.3	48.8675	241350									237831
ASTRONOMY ASTROPHYSICS	ASTROPHYSICAL JOURNAL	145	25908	5.993	5.993	1	145	868.985	0
ASTRONOMY ASTROPHYSICS	MONTHLY NOTICES OF THE ROYAL ASTRONOMICAL SOCIETY	75	13686	5.107	5.55	2	220	1252.01	0			39594
ASTRONOMY ASTROPHYSICS	PHYSICAL REVIEW D	68	12092	4.643	5.24767	3	288	1567.73	0				51686
ASTRONOMY ASTROPHYSICS	ASTRONOMY & ASTROPHYSICS	61	16519	4.378	5.03025	4	349	1834.79	0					68205
ASTRONOMY ASTROPHYSICS	ASTROPHYSICAL JOURNAL SUPPLEMENT SERIES	40	15883	11.215	6.2672	5	389	2283.39	0						44494
ASTRONOMY ASTROPHYSICS	PHYSICS LETTERS B	29	10634	6.131	6.2445	6	418	2461.19	0							94722
ASTRONOMY ASTROPHYSICS	ASTROPHYSICAL JOURNAL LETTERS	22	3858	5.339	6.11514	7	440	2578.65	0								98580
ASTRONOMY ASTROPHYSICS	ASTRONOMICAL JOURNAL	19	5453	4.024	5.85375	8	459	2655.11	0									104033
ASTRONOMY ASTROPHYSICS	JOURNAL OF COSMOLOGY AND ASTROPARTICLE PHYSICS	10	1388	5.81	5.84889	9	469	2713.2	0										105421
ASTRONOMY ASTROPHYSICS	PUBLICATIONS OF THE ASTRONOMICAL SOCIETY OF THE PACIFIC	9	1682	3.496	5.6136	10	478	2744.67	5.74199	107103
GENETICS HEREDITY	NATURE GENETICS	219	52549	29.352	29.352	1	219	6428.09	0
GENETICS HEREDITY	GENOME RESEARCH	59	14382	14.63	21.991	2	278	7291.26	0			66931
GENETICS HEREDITY	PLOS GENETICS	31	5595	7.528	17.17	3	309	7524.63	0				72526
GENETICS HEREDITY	GENES & DEVELOPMENT	26	5489	10.798	15.577	4	335	7805.37	0					78015
GENETICS HEREDITY	GENOME BIOLOGY	21	7804	10.81	14.6236	5	356	8032.38	0						18888
GENETICS HEREDITY	AMERICAN JOURNAL OF HUMAN GENETICS	16	4126	10.931	14.0082	6	372	8207.28	0							89945
GENETICS HEREDITY	HUMAN MOLECULAR GENETICS	14	2704	6.393	12.9203	7	386	8296.78	0								92649
GENETICS HEREDITY	ONCOGENE	12	1925	8.459	12.3626	8	398	8398.29	0									94574
GENETICS HEREDITY	MOLECULAR BIOLOGY AND EVOLUTION	12	28252	9.105	12.0007	9	410	8507.55	0										122826
GENETICS HEREDITY	GENETICS	10	1832	5.963	11.3969	10	420	8567.18	20.398	124658
MICROBIOLOGY	PLOS PATHOGENS	80	8971	7.562	7.562	1	80	604.96	0
MICROBIOLOGY	CLINICAL INFECTIOUS DISEASES	78	10991	8.886	8.224	2	158	1298.07	0			19962
MICROBIOLOGY	CELL HOST & MICROBE	45	5567	12.328	9.592	3	203	1852.83	0				25529
MICROBIOLOGY	JOURNAL OF INFECTIOUS DISEASES	44	5702	5.997	8.69325	4	247	2116.7	0					31231
MICROBIOLOGY	ISME JOURNAL	41	6097	9.302	8.815	5	288	2498.08	0						17366
MICROBIOLOGY	JOURNAL OF CLINICAL MICROBIOLOGY	31	3784	3.993	8.01133	6	319	2621.86	0							41112
MICROBIOLOGY	`	26	2910	3.668	7.39086	7	345	2717.23	0								44022
MICROBIOLOGY	ANTIMICROBIAL AGENTS AND CHEMOTHERAPY	24	2902	4.476	7.0265	8	369	2824.65	0									46924
MICROBIOLOGY	ENVIRONMENTAL MICROBIOLOGY	18	2758	6.201	6.93478	9	387	2936.27	0										49682
MICROBIOLOGY	JOURNAL OF ANTIMICROBIAL CHEMOTHERAPY	15	1788	5.313	6.7726	10	402	3015.97	7.5024	51470
RADIOLOGY NUCLEAR MEDICINE MEDICAL IMAGING	NEUROIMAGE	156	20888	6.357	6.357	1	156	991.692	0
RADIOLOGY NUCLEAR MEDICINE MEDICAL IMAGING	RADIOLOGY	59	6880	6.867	6.612	2	215	1396.85	0			27768
RADIOLOGY NUCLEAR MEDICINE MEDICAL IMAGING	INTERNATIONAL JOURNAL OF RADIATION ONCOLOGY BIOLOGY PHYSICS	37	3977	4.258	5.82733	3	252	1554.39	0				31745
RADIOLOGY NUCLEAR MEDICINE MEDICAL IMAGING	JOURNAL OF NUCLEAR MEDICINE	26	2947	6.16	5.9105	4	278	1714.55	0					34692
RADIOLOGY NUCLEAR MEDICINE MEDICAL IMAGING	HUMAN BRAIN MAPPING	21	2221	5.969	5.9222	5	299	1839.9	0						9145
RADIOLOGY NUCLEAR MEDICINE MEDICAL IMAGING	MEDICAL PHYSICS	17	1674	2.635	5.37433	6	316	1884.7	0							38587
RADIOLOGY NUCLEAR MEDICINE MEDICAL IMAGING	JACC-CARDIOVASCULAR IMAGING	16	1513	7.188	5.63343	7	332	1999.7	0								40100
RADIOLOGY NUCLEAR MEDICINE MEDICAL IMAGING	EUROPEAN RADIOLOGY	16	1946	4.014	5.431	8	348	2063.93	0									42046
RADIOLOGY NUCLEAR MEDICINE MEDICAL IMAGING	IEEE TRANSACTIONS ON MEDICAL IMAGING	14	1814	3.39	5.20422	9	362	2111.39	0										43860
RADIOLOGY NUCLEAR MEDICINE MEDICAL IMAGING	AMERICAN JOURNAL OF ROENTGENOLOGY	12	1548	2.731	4.9569	10	374	2144.16	5.73305	45408
ECONOMICS	AMERICAN ECONOMIC REVIEW	43	3796	3.673	3.673	1	43	157.939	0
ECONOMICS	ECOLOGICAL ECONOMICS	33	3064	2.72	3.1965	2	76	247.699	0			6860
ECONOMICS	JOURNAL OF FINANCIAL ECONOMICS	32	2552	4.047	3.48	3	108	377.203	0				9412
ECONOMICS	QUARTERLY JOURNAL OF ECONOMICS	26	2183	6.654	4.2735	4	134	550.207	0					11595
ECONOMICS	JOURNAL OF FINANCE	20	1560	5.424	4.5036	5	154	658.687	0						6295
ECONOMICS	REVIEW OF FINANCIAL STUDIES	18	1227	3.174	4.282	6	172	715.819	0							14382
ECONOMICS	JOURNAL OF ECONOMIC LITERATURE	15	1783	5.354	4.43514	7	187	796.129	0								16165
ECONOMICS	VALUE IN HEALTH	14	1262	3.279	4.29063	8	201	842.035	0									17427
ECONOMICS	JOURNAL OF ECONOMIC PERSPECTIVES	13	1021	4.977	4.36689	9	214	906.736	0										18448
ECONOMICS	ECONOMETRICA	13	1053	3.889	4.3191	10	227	957.293	4.21715	19501
POLYMER SCIENCE	MACROMOLECULES	174	19318	5.8	5.8	1	174	1009.2	0
POLYMER SCIENCE	JOURNAL OF MEMBRANE SCIENCE	67	7153	5.056	5.428	2	241	1347.95	0			26471
POLYMER SCIENCE	BIOMACROMOLECULES	57	5244	5.75	5.53533	3	298	1675.7	0				31715
POLYMER SCIENCE	SOFT MATTER	45	4036	4.029	5.15875	4	343	1857.01	0					35751
POLYMER SCIENCE	POLYMER	40	5150	3.562	4.8394	5	383	1999.49	0						14430
POLYMER SCIENCE	CARBOHYDRATE POLYMERS	30	2655	4.074	4.71183	6	413	2121.71	0							43556
POLYMER SCIENCE	JOURNAL OF POLYMER SCIENCE PART A-POLYMER CHEMISTRY	16	1753	3.113	4.48343	7	429	2171.51	0								45309
POLYMER SCIENCE	MACROMOLECULAR RAPID COMMUNICATIONS	13	1232	4.941	4.54063	8	442	2235.75	0									46541
POLYMER SCIENCE	CELLULOSE	9	774	3.573	4.43311	9	451	2267.91	0										47315
POLYMER SCIENCE	POLYMER CHEMISTRY	8	692	5.52	4.5418	10	459	2312.07	5.03718	48007
MECHANICS	COMMUNICATIONS IN NONLINEAR SCIENCE AND NUMERICAL SIMULATION	46	2928	2.866	2.866	1	46	131.836	0
MECHANICS	INTERNATIONAL JOURNAL OF HEAT AND MASS TRANSFER	43	3264	2.383	2.6245	2	89	234.305	0			6192
MECHANICS	COMPUTER METHODS IN APPLIED MECHANICS AND ENGINEERING	42	3266	2.959	2.736	3	131	358.583	0				9458
MECHANICS	APPLIED MATHEMATICAL MODELLING	37	2419	2.251	2.61475	4	168	441.87	0					11877
MECHANICS	ENERGY CONVERSION AND MANAGEMENT	33	2987	4.38	2.9678	5	201	586.41	0						8672
MECHANICS	INTERNATIONAL JOURNAL OF PLASTICITY	32	1891	5.567	3.401	6	233	764.554	0							16755
MECHANICS	APPLIED THERMAL ENGINEERING	26	1910	2.739	3.30643	7	259	835.768	0								18665
MECHANICS	JOURNAL OF THE MECHANICS AND PHYSICS OF SOLIDS	21	1347	3.598	3.34287	8	280	911.326	0									20012
MECHANICS	NONLINEAR DYNAMICS	20	1110	2.849	3.288	9	300	968.306	0										21122
MECHANICS	JOURNAL OF FLUID MECHANICS	20	1346	2.383	3.1975	10	320	1015.97	3.17489	22468
CARDIAC CARDIOVASCULAR SYSTEMS	CIRCULATION	189	45132	14.43	14.43	1	189	2727.27	0
CARDIAC CARDIOVASCULAR SYSTEMS	JOURNAL OF THE AMERICAN COLLEGE OF CARDIOLOGY	124	23966	16.503	15.4665	2	313	4773.64	0			69098
CARDIAC CARDIOVASCULAR SYSTEMS	EUROPEAN HEART JOURNAL	57	18797	15.203	15.3787	3	370	5640.21	0				87895
CARDIAC CARDIOVASCULAR SYSTEMS	CIRCULATION RESEARCH	27	4711	11.019	14.2887	4	397	5937.73	0					92606
CARDIAC CARDIOVASCULAR SYSTEMS	JOURNAL OF HEART AND LUNG TRANSPLANTATION	13	2408	6.65	12.761	5	410	6024.18	0						25916
CARDIAC CARDIOVASCULAR SYSTEMS	JOURNAL OF THORACIC AND CARDIOVASCULAR SURGERY	6	844	4.168	11.3288	6	416	6049.18	0							95858
CARDIAC CARDIOVASCULAR SYSTEMS	JOURNAL OF THE AMERICAN SOCIETY OF ECHOCARDIOGRAPHY	6	1946	4.056	10.2899	7	422	6073.52	0								97804
CARDIAC CARDIOVASCULAR SYSTEMS	HEART RHYTHM	6	1180	5.076	9.63812	8	428	6103.98	0									98984
CARDIAC CARDIOVASCULAR SYSTEMS	CIRCULATION-HEART FAILURE	6	868	6.684	9.30989	9	434	6144.08	0										99852
CARDIAC CARDIOVASCULAR SYSTEMS	CIRCULATION-CARDIOVASCULAR INTERVENTIONS	6	929	6.058	8.9847	10	440	6180.43	14.0464	100781
MEDICINE RESEARCH EXPERIMENTAL	NATURE MEDICINE	170	30103	27.363	27.363	1	170	4651.71	0
MEDICINE RESEARCH EXPERIMENTAL	JOURNAL OF CLINICAL INVESTIGATION	124	20064	13.215	20.289	2	294	6290.37	0			50167
MEDICINE RESEARCH EXPERIMENTAL	JOURNAL OF EXPERIMENTAL MEDICINE	90	15222	12.515	17.6977	3	384	7416.72	0				65389
MEDICINE RESEARCH EXPERIMENTAL	SCIENCE TRANSLATIONAL MEDICINE	32	5499	15.843	17.234	4	416	7923.7	0					70888
MEDICINE RESEARCH EXPERIMENTAL	MOLECULAR THERAPY	12	2178	6.227	15.0326	5	428	7998.42	0						22899
MEDICINE RESEARCH EXPERIMENTAL	COLD SPRING HARBOR PERSPECTIVES IN MEDICINE	10	1314	9.469	14.1053	6	438	8093.11	0							74380
MEDICINE RESEARCH EXPERIMENTAL	STATISTICS IN MEDICINE	8	1565	1.825	12.351	7	446	8107.71	0								75945
MEDICINE RESEARCH EXPERIMENTAL	NANOMEDICINE-NANOTECHNOLOGY BIOLOGY AND MEDICINE	6	890	6.155	11.5765	8	452	8144.64	0									76835
MEDICINE RESEARCH EXPERIMENTAL	VACCINE	5	723	3.624	10.6929	9	457	8162.76	0										77558
MEDICINE RESEARCH EXPERIMENTAL	EMBO MOLECULAR MEDICINE	5	672	8.665	10.4901	10	462	8206.09	17.7621	78230
ECOLOGY	GLOBAL CHANGE BIOLOGY	52	5967	8.044	8.044	1	52	418.288	0
ECOLOGY	ISME JOURNAL	51	6891	9.302	8.673	2	103	892.69	0			12858
ECOLOGY	PROCEEDINGS OF THE ROYAL SOCIETY B-BIOLOGICAL SCIENCES	28	2966	5.051	7.46567	3	131	1034.12	0				15824
ECOLOGY	ECOLOGY LETTERS	25	3304	10.689	8.2715	4	156	1301.34	0					19128
ECOLOGY	MOLECULAR ECOLOGY	22	2332	6.494	7.916	5	178	1444.21	0						8602
ECOLOGY	ECOLOGY	22	2790	5.175	7.45917	6	200	1558.06	0							24250
ECOLOGY	BIOGEOSCIENCES	21	2374	3.978	6.96186	7	221	1641.6	0								26624
ECOLOGY	GLOBAL ECOLOGY AND BIOGEOGRAPHY	19	2291	6.531	6.908	8	240	1765.69	0									28915
ECOLOGY	TRENDS IN ECOLOGY & EVOLUTION	18	2428	16.196	7.94	9	258	2057.22	0										31343
ECOLOGY	MOLECULAR ECOLOGY RESOURCES	18	6140	3.712	7.5172	10	276	2124.03	7.69577	37483
PHYSICS ATOMIC MOLECULAR CHEMICAL	JOURNAL OF PHYSICAL CHEMISTRY LETTERS	161	23014	7.458	7.458	1	161	1200.74	0
PHYSICS ATOMIC MOLECULAR CHEMICAL	PHYSICAL CHEMISTRY CHEMICAL PHYSICS	118	14929	4.493	5.9755	2	279	1730.91	0			37943
PHYSICS ATOMIC MOLECULAR CHEMICAL	PHYSICAL REVIEW A	64	7784	2.808	4.91967	3	343	1910.62	0				45727
PHYSICS ATOMIC MOLECULAR CHEMICAL	JOURNAL OF CHEMICAL THEORY AND COMPUTATION	60	7723	5.498	5.06425	4	403	2240.5	0					53450
PHYSICS ATOMIC MOLECULAR CHEMICAL	JOURNAL OF CHEMICAL PHYSICS	41	7824	2.952	4.6418	5	444	2361.54	0						23331
PHYSICS ATOMIC MOLECULAR CHEMICAL	JOURNAL OF PHYSICAL CHEMISTRY A	18	1899	2.693	4.317	6	462	2410.01	0							63173
PHYSICS ATOMIC MOLECULAR CHEMICAL	CHEMICAL PHYSICS LETTERS	10	1313	1.897	3.97129	7	472	2428.98	0								64486
PHYSICS ATOMIC MOLECULAR CHEMICAL	NUCLEAR INSTRUMENTS & METHODS IN PHYSICS RESEARCH SECTION B-BEAM INTERACTIONS WITH MATERIALS AND ATOMS	6	1605	1.124	3.61538	8	478	2435.72	0									66091
PHYSICS ATOMIC MOLECULAR CHEMICAL	CHEMPHYSCHEM	6	629	3.419	3.59356	9	484	2456.24	0										66720
PHYSICS ATOMIC MOLECULAR CHEMICAL	JOURNAL OF MOLECULAR LIQUIDS	3	313	2.515	3.4857	10	487	2463.78	5.0591	67033
PSYCHIATRY	ARCHIVES OF GENERAL PSYCHIATRY	77	10513	14.48	14.48	1	77	1114.96	0
PSYCHIATRY	BIOLOGICAL PSYCHIATRY	66	8817	10.255	12.3675	2	143	1791.79	0			19330
PSYCHIATRY	AMERICAN JOURNAL OF PSYCHIATRY	52	6990	12.295	12.3433	3	195	2431.13	0				26320
PSYCHIATRY	MOLECULAR PSYCHIATRY	47	5728	14.496	12.8815	4	242	3112.44	0					32048
PSYCHIATRY	NEUROPSYCHOPHARMACOLOGY	22	2479	7.048	11.7148	5	264	3267.5	0						15197
PSYCHIATRY	SCHIZOPHRENIA BULLETIN	20	2187	8.45	11.1707	6	284	3436.5	0							36714
PSYCHIATRY	JOURNAL OF THE AMERICAN ACADEMY OF CHILD AND ADOLESCENT PSYCHIATRY	16	2201	7.26	10.612	7	300	3552.66	0								38915
PSYCHIATRY	PSYCHOLOGICAL MEDICINE	14	1544	5.938	10.0278	8	314	3635.79	0									40459
PSYCHIATRY	ADDICTION	14	1561	4.738	9.44	9	328	3702.12	0										42020
PSYCHIATRY	JOURNAL OF CLINICAL PSYCHIATRY	13	1407	5.498	9.0458	10	341	3773.6	11.0663	43427
METALLURGY METALLURGICAL ENGINEERING	ACTA MATERIALIA	145	10607	4.465	4.465	1	145	647.425	0
METALLURGY METALLURGICAL ENGINEERING	JOURNAL OF ALLOYS AND COMPOUNDS	103	6091	2.999	3.732	2	248	956.322	0			16698
METALLURGY METALLURGICAL ENGINEERING	CORROSION SCIENCE	101	6936	4.422	3.962	3	349	1402.94	0				23634
METALLURGY METALLURGICAL ENGINEERING	MATERIALS SCIENCE AND ENGINEERING A-STRUCTURAL MATERIALS PROPERTIES MICROSTRUCTURE AND PROCESSING	51	3122	2.567	3.61325	4	400	1533.86	0					26756
METALLURGY METALLURGICAL ENGINEERING	SCRIPTA MATERIALIA	46	2901	3.224	3.5354	5	446	1682.16	0						12959
METALLURGY METALLURGICAL ENGINEERING	INTERMETALLICS	13	1037	2.131	3.30133	6	459	1709.87	0							30694
METALLURGY METALLURGICAL ENGINEERING	METALLURGICAL AND MATERIALS TRANSACTIONS A-PHYSICAL METALLURGY AND MATERIALS SCIENCE	9	552	1.73	3.07686	7	468	1725.44	0								31246
METALLURGY METALLURGICAL ENGINEERING	HYDROMETALLURGY	8	440	1.933	2.93388	8	476	1740.9	0									31686
METALLURGY METALLURGICAL ENGINEERING	JOM	5	311	1.757	2.80311	9	481	1749.69	0										31997
METALLURGY METALLURGICAL ENGINEERING	PHILOSOPHICAL MAGAZINE	4	257	1.825	2.7053	10	485	1756.99	3.62265	32254
ENGINEERING MECHANICAL	INTERNATIONAL JOURNAL OF HEAT AND MASS TRANSFER	66	4271	2.383	2.383	1	66	157.278	0
ENGINEERING MECHANICAL	COMBUSTION AND FLAME	60	3748	3.082	2.7325	2	126	342.198	0			8019
ENGINEERING MECHANICAL	INTERNATIONAL JOURNAL OF PLASTICITY	51	2720	5.567	3.67733	3	177	626.115	0				10739
ENGINEERING MECHANICAL	APPLIED THERMAL ENGINEERING	36	2342	2.739	3.44275	4	213	724.719	0					13081
ENGINEERING MECHANICAL	INTERNATIONAL JOURNAL OF THERMAL SCIENCES	31	2283	2.629	3.28	5	244	806.218	0						7345
ENGINEERING MECHANICAL	NONLINEAR DYNAMICS	28	1443	2.849	3.20817	6	272	885.99	0							16807
ENGINEERING MECHANICAL	MECHANICAL SYSTEMS AND SIGNAL PROCESSING	21	1108	2.256	3.07214	7	293	933.366	0								17915
ENGINEERING MECHANICAL	IEEE-ASME TRANSACTIONS ON MECHATRONICS	17	1084	3.427	3.1165	8	310	991.625	0									18999
ENGINEERING MECHANICAL	JOURNAL OF SOUND AND VIBRATION	16	973	1.813	2.97167	9	326	1020.63	0										19972
ENGINEERING MECHANICAL	AEROSOL SCIENCE AND TECHNOLOGY	16	1023	2.413	2.9158	10	342	1059.24	3.0972	20995
BIOCHEMICAL RESEARCH METHODS	NATURE METHODS	135	26896	32.072	32.072	1	135	4329.72	0
BIOCHEMICAL RESEARCH METHODS	BIOINFORMATICS	93	29537	4.981	18.5265	2	228	4792.95	0			56433
BIOCHEMICAL RESEARCH METHODS	NATURE PROTOCOLS	47	9631	9.673	15.5753	3	275	5247.58	0				66064
BIOCHEMICAL RESEARCH METHODS	BMC BIOINFORMATICS	33	7433	2.576	12.3255	4	308	5332.59	0					73497
BIOCHEMICAL RESEARCH METHODS	LAB ON A CHIP	30	3686	6.115	11.0834	5	338	5516.04	0						20750
BIOCHEMICAL RESEARCH METHODS	PLOS COMPUTATIONAL BIOLOGY	26	3616	4.62	10.0062	6	364	5636.16	0							80799
BIOCHEMICAL RESEARCH METHODS	MOLECULAR & CELLULAR PROTEOMICS	23	2805	6.564	9.51443	7	387	5787.13	0								83604
BIOCHEMICAL RESEARCH METHODS	ACTA CRYSTALLOGRAPHICA SECTION D-BIOLOGICAL CRYSTALLOGRAPHY	18	23739	2.674	8.65938	8	405	5835.27	0									107343
BIOCHEMICAL RESEARCH METHODS	JOURNAL OF PROTEOME RESEARCH	16	2528	5.001	8.25289	9	421	5915.28	0										109871
BIOCHEMICAL RESEARCH METHODS	JOURNAL OF CHROMATOGRAPHY A	16	1945	4.169	7.8445	10	437	5981.99	13.6888	111816
ENDOCRINOLOGY METABOLISM	CELL METABOLISM	78	10474	17.565	17.565	1	78	1370.07	0
ENDOCRINOLOGY METABOLISM	JOURNAL OF CLINICAL ENDOCRINOLOGY & METABOLISM	65	9905	6.209	11.887	2	143	1773.66	0			20379
ENDOCRINOLOGY METABOLISM	DIABETES CARE	62	9628	8.42	10.7313	3	205	2295.7	0				30007
ENDOCRINOLOGY METABOLISM	DIABETES	62	7220	8.095	10.0723	4	267	2797.59	0					37227
ENDOCRINOLOGY METABOLISM	JOURNAL OF BONE AND MINERAL RESEARCH	26	3449	6.832	9.4242	5	293	2975.22	0						20297
ENDOCRINOLOGY METABOLISM	DIABETOLOGIA	19	2465	6.671	8.96533	6	312	3101.97	0							43141
ENDOCRINOLOGY METABOLISM	ENDOCRINOLOGY	16	1686	4.503	8.32786	7	328	3174.01	0								44827
ENDOCRINOLOGY METABOLISM	OBESITY	12	1505	3.734	7.75363	8	340	3218.82	0									46332
ENDOCRINOLOGY METABOLISM	DIABETES OBESITY & METABOLISM	12	1383	6.36	7.59878	9	352	3295.14	0										47715
ENDOCRINOLOGY METABOLISM	OBESITY REVIEWS	11	1583	7.995	7.6384	10	363	3383.09	9.3198	49298
VETERINARY SCIENCES	VETERINARY PARASITOLOGY	56	2381	2.46	2.46	1	56	137.76	0
VETERINARY SCIENCES	VETERINARY MICROBIOLOGY	52	2187	2.511	2.4855	2	108	268.332	0			4568
VETERINARY SCIENCES	FISH & SHELLFISH IMMUNOLOGY	52	2075	2.674	2.54833	3	160	407.38	0				6643
VETERINARY SCIENCES	THERIOGENOLOGY	29	1077	1.798	2.36075	4	189	459.522	0					7720
VETERINARY SCIENCES	PREVENTIVE VETERINARY MEDICINE	25	1026	2.167	2.322	5	214	513.697	0						4178
VETERINARY SCIENCES	ANIMAL	25	1492	1.841	2.24183	6	239	559.722	0							10238
VETERINARY SCIENCES	VETERINARY PATHOLOGY	22	1006	1.869	2.18857	7	261	600.84	0								11244
VETERINARY SCIENCES	JOURNAL OF VETERINARY INTERNAL MEDICINE	15	503	1.879	2.14987	8	276	629.025	0									11747
VETERINARY SCIENCES	VETERINARY JOURNAL	14	539	1.755	2.106	9	290	653.595	0										12286
VETERINARY SCIENCES	JAVMA-JOURNAL OF THE AMERICAN VETERINARY MEDICAL ASSOCIATION	13	501	1.557	2.0511	10	303	673.836	2.22388	12787
PEDIATRICS	PEDIATRICS	176	16385	5.473	5.473	1	176	963.248	0
PEDIATRICS	JOURNAL OF THE AMERICAN ACADEMY OF CHILD AND ADOLESCENT PSYCHIATRY	44	3884	7.26	6.3665	2	220	1282.69	0			20269
PEDIATRICS	JOURNAL OF PEDIATRICS	37	2498	3.79	5.50767	3	257	1422.92	0				22767
PEDIATRICS	ARCHIVES OF PEDIATRICS & ADOLESCENT MEDICINE	25	1695	5.731	5.5635	4	282	1566.19	0					24462
PEDIATRICS	PEDIATRIC INFECTIOUS DISEASE JOURNAL	24	1607	2.723	4.9954	5	306	1631.55	0						5800
PEDIATRICS	JOURNAL OF PEDIATRIC GASTROENTEROLOGY AND NUTRITION	22	2059	2.625	4.60033	6	328	1689.3	0							28128
PEDIATRICS	JOURNAL OF ADOLESCENT HEALTH	15	946	3.612	4.45914	7	343	1743.48	0								29074
PEDIATRICS	PEDIATRIC RESEARCH	10	596	2.314	4.191	8	353	1766.62	0									29670
PEDIATRICS	ARCHIVES OF DISEASE IN CHILDHOOD	9	591	2.899	4.04744	9	362	1792.71	0										30261
PEDIATRICS	PEDIATRIC CRITICAL CARE MEDICINE	8	546	2.338	3.8765	10	370	1811.41	4.8957	30807
ENGINEERING CIVIL	JOURNAL OF HAZARDOUS MATERIALS	292	20436	4.529	4.529	1	292	1322.47	0
ENGINEERING CIVIL	JOURNAL OF HYDROLOGY	49	3317	3.053	3.791	2	341	1472.07	0			23753
ENGINEERING CIVIL	ENERGY AND BUILDINGS	33	2206	2.884	3.48867	3	374	1567.24	0				25959
ENGINEERING CIVIL	BUILDING AND ENVIRONMENT	19	1211	3.341	3.45175	4	393	1630.72	0					27170
ENGINEERING CIVIL	CONSTRUCTION AND BUILDING MATERIALS	15	916	2.296	3.2206	5	408	1665.16	0						4333
ENGINEERING CIVIL	TRANSPORTATION RESEARCH PART B-METHODOLOGICAL	14	864	2.952	3.17583	6	422	1706.48	0							28950
ENGINEERING CIVIL	TRANSPORTATION RESEARCH PART E-LOGISTICS AND TRANSPORTATION REVIEW	8	448	2.676	3.10443	7	430	1727.89	0								29398
ENGINEERING CIVIL	IEEE TRANSACTIONS ON INTELLIGENT TRANSPORTATION SYSTEMS	7	586	2.377	3.0135	8	437	1744.53	0									29984
ENGINEERING CIVIL	COMPUTERS & STRUCTURES	7	580	2.134	2.91578	9	444	1759.47	0										30564
ENGINEERING CIVIL	ENGINEERING STRUCTURES	6	334	1.838	2.808	10	450	1770.5	3.93444	30898
CHEMISTRY APPLIED	FOOD CHEMISTRY	89	6279	3.391	3.391	1	89	301.799	0
CHEMISTRY APPLIED	CARBOHYDRATE POLYMERS	82	5619	4.074	3.7325	2	171	635.867	0			11898
CHEMISTRY APPLIED	JOURNAL OF AGRICULTURAL AND FOOD CHEMISTRY	66	4707	2.912	3.459	3	237	828.059	0				16605
CHEMISTRY APPLIED	ADVANCED SYNTHESIS & CATALYSIS	64	4523	5.663	4.01	4	301	1190.49	0					21128
CHEMISTRY APPLIED	MICROPOROUS AND MESOPOROUS MATERIALS	36	2408	3.453	3.8986	5	337	1314.8	0						11638
CHEMISTRY APPLIED	CATALYSIS TODAY	36	2915	3.893	3.89767	6	373	1454.95	0							26451
CHEMISTRY APPLIED	FOOD HYDROCOLLOIDS	20	1548	4.09	3.92514	7	393	1536.75	0								27999
CHEMISTRY APPLIED	FUEL PROCESSING TECHNOLOGY	16	1208	3.352	3.8535	8	409	1590.38	0									29207
CHEMISTRY APPLIED	DYES AND PIGMENTS	14	836	3.966	3.866	9	423	1645.9	0										30043
CHEMISTRY APPLIED	ORGANIC PROCESS RESEARCH & DEVELOPMENT	11	817	2.528	3.7322	10	434	1673.71	3.85648	30860
CHEMISTRY INORGANIC NUCLEAR	INORGANIC CHEMISTRY	236	18855	4.762	4.762	1	236	1123.83	0
CHEMISTRY INORGANIC NUCLEAR	DALTON TRANSACTIONS	129	10688	4.197	4.4795	2	365	1665.24	0			29543
CHEMISTRY INORGANIC NUCLEAR	ORGANOMETALLICS	61	4964	4.126	4.36167	3	426	1916.93	0				34507
CHEMISTRY INORGANIC NUCLEAR	COORDINATION CHEMISTRY REVIEWS	20	1934	12.239	6.331	4	446	2161.71	0					36441
CHEMISTRY INORGANIC NUCLEAR	JOURNAL OF SOLID STATE CHEMISTRY	9	623	2.133	5.4914	5	455	2180.91	0						7521
CHEMISTRY INORGANIC NUCLEAR	TETRAHEDRON-ASYMMETRY	5	373	2.155	4.93533	6	460	2191.68	0							37437
CHEMISTRY INORGANIC NUCLEAR	JOURNAL OF FLUORINE CHEMISTRY	5	536	1.948	4.50857	7	465	2201.42	0								37973
CHEMISTRY INORGANIC NUCLEAR	EUROPEAN JOURNAL OF INORGANIC CHEMISTRY	5	382	2.942	4.31275	8	470	2216.13	0									38355
CHEMISTRY INORGANIC NUCLEAR	JOURNAL OF INORGANIC BIOCHEMISTRY	4	254	3.444	4.21622	9	474	2229.91	0										38609
CHEMISTRY INORGANIC NUCLEAR	PHOTOPHYSICS OF ORGANOMETALLICS	3	256	4.126	4.2072	10	477	2242.29	4.70081	38865
INSTRUMENTS INSTRUMENTATION	IEEE TRANSACTIONS ON INDUSTRIAL ELECTRONICS	203	17375	6.498	6.498	1	203	1319.09	0
INSTRUMENTS INSTRUMENTATION	SENSORS AND ACTUATORS B-CHEMICAL	128	8623	4.097	5.2975	2	331	1843.51	0			25998
INSTRUMENTS INSTRUMENTATION	NUCLEAR INSTRUMENTS & METHODS IN PHYSICS RESEARCH SECTION A-ACCELERATORS SPECTROMETERS DETECTORS AND ASSOCIATED EQUIPMENT	31	2563	1.216	3.937	3	362	1881.21	0				28561
INSTRUMENTS INSTRUMENTATION	IET CONTROL THEORY AND APPLICATIONS	16	1086	2.048	3.46475	4	378	1913.97	0					29647
INSTRUMENTS INSTRUMENTATION	REVIEW OF SCIENTIFIC INSTRUMENTS	13	855	1.614	3.0946	5	391	1934.96	0						4504
INSTRUMENTS INSTRUMENTATION	JOURNAL OF SYNCHROTRON RADIATION	11	825	2.736	3.03483	6	402	1965.05	0							31327
INSTRUMENTS INSTRUMENTATION	SENSORS AND ACTUATORS A-PHYSICAL	10	639	1.903	2.87314	7	412	1984.08	0								31966
INSTRUMENTS INSTRUMENTATION	NUCLEAR INSTRUMENTS & METHODS IN PHYSICS RESEARCH SECTION B-BEAM INTERACTIONS WITH MATERIALS AND ATOMS	8	1743	1.124	2.6545	8	420	1993.07	0									33709
INSTRUMENTS INSTRUMENTATION	JOURNAL OF INSTRUMENTATION	8	538	1.399	2.515	9	428	2004.27	0										34247
INSTRUMENTS INSTRUMENTATION	IEEE SENSORS JOURNAL	8	528	1.852	2.4487	10	436	2019.08	4.63092	34775
CHEMISTRY MEDICINAL	JOURNAL OF MEDICINAL CHEMISTRY	184	15434	5.447	5.447	1	184	1002.25	0
CHEMISTRY MEDICINAL	EUROPEAN JOURNAL OF MEDICINAL CHEMISTRY	52	3420	3.447	4.447	2	236	1181.49	0			18854
CHEMISTRY MEDICINAL	JOURNAL OF PHARMACEUTICAL SCIENCES	34	2153	2.59	3.828	3	270	1269.55	0				21007
CHEMISTRY MEDICINAL	JOURNAL OF CHEMICAL INFORMATION AND MODELING	34	3952	3.738	3.8055	4	304	1396.64	0					24959
CHEMISTRY MEDICINAL	BIOORGANIC & MEDICINAL CHEMISTRY	27	1690	2.793	3.603	5	331	1472.06	0						7795
CHEMISTRY MEDICINAL	CHEMICAL RESEARCH IN TOXICOLOGY	19	1210	3.529	3.59067	6	350	1539.11	0							27859
CHEMISTRY MEDICINAL	BIOORGANIC & MEDICINAL CHEMISTRY LETTERS	18	1286	2.42	3.42343	7	368	1582.67	0								29145
CHEMISTRY MEDICINAL	CHEMBIOCHEM	15	883	3.088	3.3815	8	383	1628.99	0									30028
CHEMISTRY MEDICINAL	JOURNAL OF ETHNOPHARMACOLOGY	14	831	2.998	3.33889	9	397	1670.96	0										30859
CHEMISTRY MEDICINAL	JOURNAL OF COMBINATORIAL CHEMISTRY	12	837	3.032	3.3082	10	409	1707.34	4.17443	31696
ELECTROCHEMISTRY	JOURNAL OF POWER SOURCES	150	15103	6.217	6.217	1	150	932.55	0
ELECTROCHEMISTRY	ELECTROCHIMICA ACTA	86	9177	4.504	5.3605	2	236	1319.89	0			24280
ELECTROCHEMISTRY	BIOSENSORS & BIOELECTRONICS	70	7306	6.409	5.71	3	306	1768.52	0				31586
ELECTROCHEMISTRY	ELECTROCHEMISTRY COMMUNICATIONS	61	6543	4.847	5.49425	4	367	2064.19	0					38129
ELECTROCHEMISTRY	JOURNAL OF THE ELECTROCHEMICAL SOCIETY	40	4206	3.266	5.0486	5	407	2194.83	0						18055
ELECTROCHEMISTRY	SENSORS AND ACTUATORS B-CHEMICAL	31	3073	4.097	4.89	6	438	2321.84	0							45408
ELECTROCHEMISTRY	INTERNATIONAL JOURNAL OF HYDROGEN ENERGY	29	2870	3.313	4.66471	7	467	2417.91	0								48278
ELECTROCHEMISTRY	JOURNAL OF ELECTROANALYTICAL CHEMISTRY	12	1118	2.729	4.42275	8	479	2450.66	0									49396
ELECTROCHEMISTRY	JOURNAL OF SOLID STATE ELECTROCHEMISTRY	5	370	2.446	4.20311	9	484	2462.89	0										49766
ELECTROCHEMISTRY	ELECTROCHEMICAL AND SOLID STATE LETTERS	5	630	2.149	3.9977	10	489	2473.64	5.05856	50396
COMPUTER SCIENCE INTERDISCIPLINARY APPLICATIONS	BIOINFORMATICS	152	33772	4.981	4.981	1	152	757.112	0
COMPUTER SCIENCE INTERDISCIPLINARY APPLICATIONS	COMPUTER PHYSICS COMMUNICATIONS	37	5419	3.112	4.0465	2	189	872.256	0			39191
COMPUTER SCIENCE INTERDISCIPLINARY APPLICATIONS	JOURNAL OF CHEMICAL INFORMATION AND MODELING	28	3622	3.738	3.94367	3	217	976.92	0				42813
COMPUTER SCIENCE INTERDISCIPLINARY APPLICATIONS	APPLIED SOFT COMPUTING	27	2517	2.81	3.66025	4	244	1052.79	0					45330
COMPUTER SCIENCE INTERDISCIPLINARY APPLICATIONS	IEEE TRANSACTIONS ON MEDICAL IMAGING	26	2611	3.39	3.6062	5	270	1140.93	0						8750
COMPUTER SCIENCE INTERDISCIPLINARY APPLICATIONS	JOURNAL OF STATISTICAL SOFTWARE	20	4796	3.801	3.63867	6	290	1216.95	0							52737
COMPUTER SCIENCE INTERDISCIPLINARY APPLICATIONS	IEEE TRANSACTIONS ON INDUSTRIAL INFORMATICS	20	2244	8.79	4.37457	7	310	1392.75	0								54981
COMPUTER SCIENCE INTERDISCIPLINARY APPLICATIONS	ENVIRONMENTAL MODELLING & SOFTWARE	20	2060	4.42	4.38025	8	330	1481.15	0									57041
COMPUTER SCIENCE INTERDISCIPLINARY APPLICATIONS	COMPUTERS & EDUCATION	17	1284	2.556	4.17756	9	347	1524.6	0										58325
COMPUTER SCIENCE INTERDISCIPLINARY APPLICATIONS	JOURNAL OF COMPUTATIONAL PHYSICS	16	1238	2.434	4.0032	10	363	1563.55	4.30729	59563
INFECTIOUS DISEASES	CLINICAL INFECTIOUS DISEASES	120	14190	8.886	8.886	1	120	1066.32	0
INFECTIOUS DISEASES	JOURNAL OF INFECTIOUS DISEASES	69	7646	5.997	7.4415	2	189	1480.11	0			21836
INFECTIOUS DISEASES	LANCET INFECTIOUS DISEASES	58	8204	22.433	12.4387	3	247	2781.23	0				30040
INFECTIOUS DISEASES	AIDS	48	5086	5.554	10.7175	4	295	3047.82	0					35126
INFECTIOUS DISEASES	EMERGING INFECTIOUS DISEASES	42	6142	6.751	9.9242	5	337	3331.36	0						19432
INFECTIOUS DISEASES	JOURNAL OF ANTIMICROBIAL CHEMOTHERAPY	23	2388	5.313	9.15567	6	360	3453.56	0							43656
INFECTIOUS DISEASES	PLOS NEGLECTED TROPICAL DISEASES	15	1465	4.446	8.48286	7	375	3520.25	0								45121
INFECTIOUS DISEASES	CLINICAL MICROBIOLOGY AND INFECTION	15	2249	5.768	8.1435	8	390	3606.77	0									47370
INFECTIOUS DISEASES	JAIDS-JOURNAL OF ACQUIRED IMMUNE DEFICIENCY SYNDROMES	14	1371	4.556	7.74489	9	404	3670.55	0										48741
INFECTIOUS DISEASES	INFECTION AND IMMUNITY	14	1186	3.731	7.3435	10	418	3722.79	8.90619	49927
TELECOMMUNICATIONS	IEEE COMMUNICATIONS MAGAZINE	71	7222	4.007	4.007	1	71	284.497	0
TELECOMMUNICATIONS	IEEE TRANSACTIONS ON WIRELESS COMMUNICATIONS	60	5521	2.496	3.2515	2	131	434.257	0			12743
TELECOMMUNICATIONS	JOURNAL OF LIGHTWAVE TECHNOLOGY	45	4254	2.965	3.156	3	176	567.682	0				16997
TELECOMMUNICATIONS	IEEE JOURNAL ON SELECTED AREAS IN COMMUNICATIONS	42	3800	3.453	3.23025	4	218	712.708	0					20797
TELECOMMUNICATIONS	IEEE TRANSACTIONS ON VEHICULAR TECHNOLOGY	38	2809	1.978	2.9798	5	256	787.872	0						10863
TELECOMMUNICATIONS	IEEE TRANSACTIONS ON ANTENNAS AND PROPAGATION	28	1718	2.181	2.84667	6	284	848.94	0							25324
TELECOMMUNICATIONS	IEEE COMMUNICATIONS SURVEYS AND TUTORIALS	28	2533	6.806	3.41229	7	312	1039.51	0								27857
TELECOMMUNICATIONS	IEEE TRANSACTIONS ON COMMUNICATIONS	27	2512	1.992	3.23475	8	339	1093.29	0									30369
TELECOMMUNICATIONS	IEEE WIRELESS COMMUNICATIONS	22	2460	5.417	3.47722	9	361	1212.47	0										32829
TELECOMMUNICATIONS	IEEE TRANSACTIONS ON MOBILE COMPUTING	19	1293	2.543	3.3838	10	380	1260.78	3.31785	34122
WATER RESOURCES	WATER RESEARCH	174	12668	5.528	5.528	1	174	961.872	0
WATER RESOURCES	DESALINATION	80	5211	3.756	4.642	2	254	1262.35	0			17879
WATER RESOURCES	WATER RESOURCES RESEARCH	55	3768	3.549	4.27767	3	309	1457.55	0				21647
WATER RESOURCES	JOURNAL OF HYDROLOGY	44	3081	3.053	3.9715	4	353	1591.88	0					24728
WATER RESOURCES	HYDROLOGY AND EARTH SYSTEM SCIENCES	29	2183	3.535	3.8842	5	382	1694.39	0						9032
WATER RESOURCES	ADVANCES IN WATER RESOURCES	16	1107	3.417	3.80633	6	398	1749.07	0							28018
WATER RESOURCES	HYDROLOGICAL PROCESSES	10	626	2.677	3.645	7	408	1775.84	0								28644
WATER RESOURCES	ENVIRONMENTAL EARTH SCIENCES	10	851	1.765	3.41	8	418	1793.49	0									29495
WATER RESOURCES	NATURAL HAZARDS	9	586	1.719	3.22211	9	427	1808.96	0										30081
WATER RESOURCES	AGRICULTURAL WATER MANAGEMENT	9	665	2.286	3.1285	10	436	1829.53	4.19617	30746
BIOPHYSICS	NATURE STRUCTURAL & MOLECULAR BIOLOGY	143	13662	13.309	13.309	1	143	1903.19	0
BIOPHYSICS	BIOSENSORS & BIOELECTRONICS	88	8491	6.409	9.859	2	231	2467.18	0			22153
BIOPHYSICS	BIOCHEMICAL AND BIOPHYSICAL RESEARCH COMMUNICATIONS	38	3588	2.297	7.33833	3	269	2554.47	0				25741
BIOPHYSICS	COLLOIDS AND SURFACES B-BIOINTERFACES	28	2620	4.152	6.54175	4	297	2670.72	0					28361
BIOPHYSICS	BIOPHYSICAL JOURNAL	27	2314	3.972	6.0278	5	324	2777.97	0						8522
BIOPHYSICS	STRUCTURE	20	1812	5.618	5.9595	6	344	2890.33	0							32487
BIOPHYSICS	ACTA CRYSTALLOGRAPHICA SECTION D-BIOLOGICAL CRYSTALLOGRAPHY	19	23826	2.674	5.49014	7	363	2941.13	0								56313
BIOPHYSICS	PROTEINS-STRUCTURE FUNCTION AND BIOINFORMATICS	14	1941	3.392	5.22788	8	377	2988.62	0									58254
BIOPHYSICS	BIOCHIMICA ET BIOPHYSICA ACTA-BIOENERGETICS	13	1049	5.35	5.24144	9	390	3058.17	0										59303
BIOPHYSICS	FEBS LETTERS	10	880	3.169	5.0342	10	400	3089.86	7.72465	60183
PHYSICS PARTICLES FIELDS	PHYSICAL REVIEW D	193	23699	4.643	4.643	1	193	896.099	0
PHYSICS PARTICLES FIELDS	JOURNAL OF HIGH ENERGY PHYSICS	96	12791	6.111	5.377	2	289	1482.75	0			36490
PHYSICS PARTICLES FIELDS	PHYSICS LETTERS B	74	14891	6.131	5.62833	3	363	1936.45	0				51381
PHYSICS PARTICLES FIELDS	EUROPEAN PHYSICAL JOURNAL C	32	5188	5.084	5.49225	4	395	2099.14	0					56569
PHYSICS PARTICLES FIELDS	JOURNAL OF COSMOLOGY AND ASTROPARTICLE PHYSICS	29	3106	5.81	5.5558	5	424	2267.63	0						23185
PHYSICS PARTICLES FIELDS	NUCLEAR PHYSICS B	17	2251	3.929	5.28467	6	441	2334.42	0							61926
PHYSICS PARTICLES FIELDS	CLASSICAL AND QUANTUM GRAVITY	15	2393	3.168	4.98229	7	456	2381.94	0								64319
PHYSICS PARTICLES FIELDS	NUCLEAR INSTRUMENTS & METHODS IN PHYSICS RESEARCH SECTION A-ACCELERATORS SPECTROMETERS DETECTORS AND ASSOCIATED EQUIPMENT	14	1564	1.216	4.5115	8	470	2398.96	0									65883
PHYSICS PARTICLES FIELDS	LIVING REVIEWS IN RELATIVITY	9	1687	19.25	6.14911	9	479	2572.21	0										67570
PHYSICS PARTICLES FIELDS	ASTROPARTICLE PHYSICS	6	642	3.584	5.8926	10	485	2593.72	5.34787	68212
METEOROLOGY ATMOSPHERIC SCIENCES	ATMOSPHERIC CHEMISTRY AND PHYSICS	121	12715	5.053	5.053	1	121	611.413	0
METEOROLOGY ATMOSPHERIC SCIENCES	JOURNAL OF CLIMATE	55	7258	4.435	4.744	2	176	855.338	0			19973
METEOROLOGY ATMOSPHERIC SCIENCES	NATURE CLIMATE CHANGE	52	6034	14.547	8.01167	3	228	1611.78	0				26007
METEOROLOGY ATMOSPHERIC SCIENCES	JOURNAL OF GEOPHYSICAL RESEARCH-ATMOSPHERES	38	3773	3.426	6.86525	4	266	1741.97	0					29780
METEOROLOGY ATMOSPHERIC SCIENCES	BULLETIN OF THE AMERICAN METEOROLOGICAL SOCIETY	25	5211	11.808	7.8538	5	291	2037.17	0						15018
METEOROLOGY ATMOSPHERIC SCIENCES	CLIMATIC CHANGE	23	3456	3.43	7.1165	6	314	2116.06	0							38447
METEOROLOGY ATMOSPHERIC SCIENCES	ATMOSPHERIC ENVIRONMENT	23	2244	3.281	6.56857	7	337	2191.52	0								40691
METEOROLOGY ATMOSPHERIC SCIENCES	CLIMATE DYNAMICS	20	1989	4.673	6.33162	8	357	2284.98	0									42680
METEOROLOGY ATMOSPHERIC SCIENCES	ATMOSPHERIC MEASUREMENT TECHNIQUES	14	1365	2.929	5.95356	9	371	2325.99	0										44045
METEOROLOGY ATMOSPHERIC SCIENCES	MONTHLY WEATHER REVIEW	11	931	3.358	5.694	10	382	2362.93	6.18567	44976
ZOOLOGY	JOURNAL OF ANIMAL ECOLOGY	60	3196	4.504	4.504	1	60	270.24	0
ZOOLOGY	JOURNAL OF COMPARATIVE NEUROLOGY	57	2637	3.225	3.8645	2	117	454.065	0			5833
ZOOLOGY	ANIMAL BEHAVIOUR	50	2167	3.137	3.622	3	167	610.915	0				8000
ZOOLOGY	DEVELOPMENTAL AND COMPARATIVE IMMUNOLOGY	30	1298	2.815	3.42025	4	197	695.365	0					9298
ZOOLOGY	ZOOTAXA	28	1607	0.906	2.9174	5	225	720.733	0						5072
ZOOLOGY	INTEGRATIVE AND COMPARATIVE BIOLOGY	26	1175	2.929	2.91933	6	251	796.887	0							12080
ZOOLOGY	BEHAVIORAL ECOLOGY	25	977	3.177	2.95614	7	276	876.312	0								13057
ZOOLOGY	BEHAVIORAL ECOLOGY AND SOCIOBIOLOGY	15	700	2.35	2.88037	8	291	911.562	0									13757
ZOOLOGY	COMPARATIVE BIOCHEMISTRY AND PHYSIOLOGY C-TOXICOLOGY & PHARMACOLOGY	14	540	2.301	2.816	9	305	943.776	0										14297
ZOOLOGY	JOURNAL OF WILDLIFE MANAGEMENT	11	822	1.361	2.6705	10	316	958.747	3.03401	15119
COMPUTER SCIENCE INFORMATION SYSTEMS	INFORMATION SCIENCES	84	6351	4.038	4.038	1	84	339.192	0
COMPUTER SCIENCE INFORMATION SYSTEMS	IEEE TRANSACTIONS ON INFORMATION THEORY	73	7340	2.326	3.182	2	157	508.99	0			13691
COMPUTER SCIENCE INFORMATION SYSTEMS	JOURNAL OF CHEMICAL INFORMATION AND MODELING	36	4047	3.738	3.36733	3	193	643.558	0				17738
COMPUTER SCIENCE INFORMATION SYSTEMS	IEEE COMMUNICATIONS SURVEYS AND TUTORIALS	28	2533	6.806	4.227	4	221	834.126	0					20271
COMPUTER SCIENCE INFORMATION SYSTEMS	MIS QUARTERLY	26	2148	5.311	4.4438	5	247	972.212	0						8728
COMPUTER SCIENCE INFORMATION SYSTEMS	IEEE WIRELESS COMMUNICATIONS	22	2460	5.417	4.606	6	269	1091.39	0							24879
COMPUTER SCIENCE INFORMATION SYSTEMS	IEEE TRANSACTIONS ON MOBILE COMPUTING	19	1293	2.543	4.31129	7	288	1139.7	0								26172
COMPUTER SCIENCE INFORMATION SYSTEMS	JOURNAL OF THE AMERICAN MEDICAL INFORMATICS ASSOCIATION	16	1387	3.504	4.21037	8	304	1195.77	0									27559
COMPUTER SCIENCE INFORMATION SYSTEMS	JOURNAL OF THE AMERICAN SOCIETY FOR INFORMATION SCIENCE AND TECHNOLOGY	15	1054	1.846	3.94767	9	319	1223.46	0										28613
COMPUTER SCIENCE INFORMATION SYSTEMS	COMPUTER NETWORKS	13	1963	1.256	3.6785	10	332	1239.79	3.73429	30576
COMPUTER SCIENCE ARTIFICIAL INTELLIGENCE	IEEE TRANSACTIONS ON PATTERN ANALYSIS AND MACHINE INTELLIGENCE	79	11298	5.781	5.781	1	79	456.699	0
COMPUTER SCIENCE ARTIFICIAL INTELLIGENCE	IEEE TRANSACTIONS ON IMAGE PROCESSING	57	7202	3.625	4.703	2	136	663.324	0			18500
COMPUTER SCIENCE ARTIFICIAL INTELLIGENCE	IEEE TRANSACTIONS ON FUZZY SYSTEMS	35	3472	8.746	6.05067	3	171	969.434	0				21972
COMPUTER SCIENCE ARTIFICIAL INTELLIGENCE	EXPERT SYSTEMS WITH APPLICATIONS	29	2283	2.24	5.098	4	200	1034.39	0					24255
COMPUTER SCIENCE ARTIFICIAL INTELLIGENCE	JOURNAL OF MACHINE LEARNING RESEARCH	27	3197	2.473	4.573	5	227	1101.16	0						8952
COMPUTER SCIENCE ARTIFICIAL INTELLIGENCE	APPLIED SOFT COMPUTING	27	2517	2.81	4.27917	6	254	1177.03	0							29969
COMPUTER SCIENCE ARTIFICIAL INTELLIGENCE	IEEE TRANSACTIONS ON SYSTEMS MAN AND CYBERNETICS PART B-CYBERNETICS	26	3027	6.22	4.55643	7	280	1338.75	0								32996
COMPUTER SCIENCE ARTIFICIAL INTELLIGENCE	IEEE TRANSACTIONS ON NEURAL NETWORKS	26	2579	2.633	4.316	8	306	1407.21	0									35575
COMPUTER SCIENCE ARTIFICIAL INTELLIGENCE	PATTERN RECOGNITION	20	1964	3.096	4.18044	9	326	1469.13	0										37539
COMPUTER SCIENCE ARTIFICIAL INTELLIGENCE	KNOWLEDGE-BASED SYSTEMS	15	1397	3.371	4.0995	10	341	1519.7	4.45659	38936
GASTROENTEROLOGY HEPATOLOGY	GASTROENTEROLOGY	147	21337	16.716	16.716	1	147	2457.25	0
GASTROENTEROLOGY HEPATOLOGY	HEPATOLOGY	113	15093	11.055	13.8855	2	260	3706.47	0			36430
GASTROENTEROLOGY HEPATOLOGY	GUT	65	8226	14.66	14.1437	3	325	4659.37	0				44656
GASTROENTEROLOGY HEPATOLOGY	JOURNAL OF HEPATOLOGY	42	5679	11.336	13.4417	4	367	5135.48	0					50335
GASTROENTEROLOGY HEPATOLOGY	AMERICAN JOURNAL OF GASTROENTEROLOGY	28	3311	10.755	12.9044	5	395	5436.62	0						17216
GASTROENTEROLOGY HEPATOLOGY	CLINICAL GASTROENTEROLOGY AND HEPATOLOGY	13	1598	7.896	12.0697	6	408	5539.27	0							55244
GASTROENTEROLOGY HEPATOLOGY	GASTROINTESTINAL ENDOSCOPY	11	1273	5.369	11.1124	7	419	5598.33	0								56517
GASTROENTEROLOGY HEPATOLOGY	INFLAMMATORY BOWEL DISEASES	8	969	4.464	10.2814	8	427	5634.04	0									57486
GASTROENTEROLOGY HEPATOLOGY	JOURNAL OF CROHNS & COLITIS	6	1450	6.234	9.83167	9	433	5671.44	0										58936
GASTROENTEROLOGY HEPATOLOGY	ENDOSCOPY	6	805	5.196	9.3681	10	439	5702.62	12.99	59741
ENGINEERING ENVIRONMENTAL	ENVIRONMENTAL SCIENCE & TECHNOLOGY	182	21477	5.33	5.33	1	182	970.06	0
ENGINEERING ENVIRONMENTAL	JOURNAL OF HAZARDOUS MATERIALS	86	8751	4.529	4.9295	2	268	1359.55	0			30228
ENGINEERING ENVIRONMENTAL	APPLIED CATALYSIS B-ENVIRONMENTAL	67	7026	7.435	5.76467	3	335	1857.7	0				37254
ENGINEERING ENVIRONMENTAL	WATER RESEARCH	56	5940	5.528	5.7055	4	391	2167.27	0					43194
ENGINEERING ENVIRONMENTAL	CHEMICAL ENGINEERING JOURNAL	42	3920	4.321	5.4286	5	433	2348.75	0						16886
ENGINEERING ENVIRONMENTAL	JOURNAL OF CLEANER PRODUCTION	12	1067	3.844	5.1645	6	445	2394.88	0							48181
ENGINEERING ENVIRONMENTAL	ENVIRONMENTAL MODELLING & SOFTWARE	12	1506	4.42	5.05814	7	457	2447.92	0								49687
ENGINEERING ENVIRONMENTAL	INTERNATIONAL JOURNAL OF GREENHOUSE GAS CONTROL	8	746	3.946	4.91913	8	465	2479.49	0									50433
ENGINEERING ENVIRONMENTAL	ENERGY EDUCATION SCIENCE AND TECHNOLOGY PART A-ENERGY SCIENCE AND RESEARCH	8	822	0.15	4.38922	9	473	2480.68	0										51255
ENGINEERING ENVIRONMENTAL	ECOLOGICAL ENGINEERING	4	477	2.58	4.2083	10	477	2491.01	5.22223	51732
OBSTETRICS GYNECOLOGY	HUMAN REPRODUCTION	82	5977	4.569	4.569	1	82	374.658	0
OBSTETRICS GYNECOLOGY	FERTILITY AND STERILITY	81	5619	4.59	4.5795	2	163	746.448	0			11596
OBSTETRICS GYNECOLOGY	OBSTETRICS AND GYNECOLOGY	61	4630	5.175	4.778	3	224	1062.12	0				16226
OBSTETRICS GYNECOLOGY	GYNECOLOGIC ONCOLOGY	39	2296	3.774	4.527	4	263	1209.31	0					18522
OBSTETRICS GYNECOLOGY	PRENATAL DIAGNOSIS	23	1425	3.268	4.2752	5	286	1284.47	0						8351
OBSTETRICS GYNECOLOGY	ULTRASOUND IN OBSTETRICS & GYNECOLOGY	18	1188	3.853	4.20483	6	304	1353.83	0							21135
OBSTETRICS GYNECOLOGY	PLACENTA	15	964	2.71	3.99129	7	319	1394.48	0								22099
OBSTETRICS GYNECOLOGY	BJOG-AN INTERNATIONAL JOURNAL OF OBSTETRICS AND GYNAECOLOGY	15	862	3.448	3.92338	8	334	1446.2	0									22961
OBSTETRICS GYNECOLOGY	HUMAN REPRODUCTION UPDATE	12	1139	10.165	4.61689	9	346	1568.18	0										24100
OBSTETRICS GYNECOLOGY	REPRODUCTIVE BIOMEDICINE ONLINE	11	559	3.015	4.4567	10	357	1601.34	4.48555	24659
ENGINEERING BIOMEDICAL	BIOMATERIALS	332	33514	8.557	8.557	1	332	2840.92	0
ENGINEERING BIOMEDICAL	ACTA BIOMATERIALIA	50	5144	6.025	7.291	2	382	3142.17	0			38658
ENGINEERING BIOMEDICAL	IEEE TRANSACTIONS ON MEDICAL IMAGING	19	2167	3.39	5.99067	3	401	3206.58	0				40825
ENGINEERING BIOMEDICAL	PHYSICS IN MEDICINE AND BIOLOGY	15	1651	2.761	5.18325	4	416	3248	0					42476
ENGINEERING BIOMEDICAL	JOURNAL OF BIOMECHANICS	8	875	2.751	4.6968	5	424	3270.01	0						4693
ENGINEERING BIOMEDICAL	IEEE TRANSACTIONS ON BIOMEDICAL ENGINEERING	8	701	2.347	4.30517	6	432	3288.78	0							44052
ENGINEERING BIOMEDICAL	CLINICAL ORAL IMPLANTS RESEARCH	8	660	3.889	4.24571	7	440	3319.89	0								44712
ENGINEERING BIOMEDICAL	ANNALS OF BIOMEDICAL ENGINEERING	8	722	3.195	4.11437	8	448	3345.45	0									45434
ENGINEERING BIOMEDICAL	EUROPEAN CELLS & MATERIALS	6	526	4.886	4.20011	9	454	3374.77	0										45960
ENGINEERING BIOMEDICAL	JOURNAL OF NEURAL ENGINEERING	5	446	3.295	4.1096	10	459	3391.25	7.38834	46406
ENGINEERING MULTIDISCIPLINARY	COMBUSTION AND FLAME	90	4863	3.082	3.082	1	90	277.38	0
ENGINEERING MULTIDISCIPLINARY	COMPUTER METHODS IN APPLIED MECHANICS AND ENGINEERING	64	4114	2.959	3.0205	2	154	466.756	0			8977
ENGINEERING MULTIDISCIPLINARY	APPLIED MATHEMATICAL MODELLING	64	3459	2.251	2.764	3	218	610.82	0				12436
ENGINEERING MULTIDISCIPLINARY	COMPOSITES PART B-ENGINEERING	48	2383	2.983	2.81875	4	266	754.004	0					14819
ENGINEERING MULTIDISCIPLINARY	INTERNATIONAL JOURNAL FOR NUMERICAL METHODS IN ENGINEERING	35	1785	2.055	2.666	5	301	825.929	0						7627
ENGINEERING MULTIDISCIPLINARY	IEEE TRANSACTIONS ON INDUSTRY APPLICATIONS	32	1807	1.756	2.51433	6	333	882.121	0							18411
ENGINEERING MULTIDISCIPLINARY	JOURNAL OF THE FRANKLIN INSTITUTE-ENGINEERING AND APPLIED MATHEMATICS	22	1077	2.395	2.49729	7	355	934.811	0								19488
ENGINEERING MULTIDISCIPLINARY	INTERNATIONAL JOURNAL OF ENGINEERING SCIENCE	22	1525	2.668	2.51863	8	377	993.507	0									21013
ENGINEERING MULTIDISCIPLINARY	ENGINEERING APPLICATIONS OF ARTIFICIAL INTELLIGENCE	15	938	2.207	2.484	9	392	1026.61	0										21951
ENGINEERING MULTIDISCIPLINARY	STRUCTURAL AND MULTIDISCIPLINARY OPTIMIZATION	14	755	1.974	2.433	10	406	1054.25	2.59667	22706
ORTHOPEDICS	AMERICAN JOURNAL OF SPORTS MEDICINE	98	6579	4.362	4.362	1	98	427.476	0
ORTHOPEDICS	JOURNAL OF BONE AND JOINT SURGERY-AMERICAN VOLUME	65	4311	5.28	4.821	2	163	770.676	0			10890
ORTHOPEDICS	CLINICAL ORTHOPAEDICS AND RELATED RESEARCH	50	3708	2.765	4.13567	3	213	908.926	0				14598
ORTHOPEDICS	SPINE	34	2166	2.297	3.676	4	247	987.024	0					16764
ORTHOPEDICS	JOURNAL OF BONE AND JOINT SURGERY-BRITISH VOLUME	34	2483	3.309	3.6026	5	281	1099.53	0						8357
ORTHOPEDICS	OSTEOARTHRITIS AND CARTILAGE	29	1724	4.165	3.69633	6	310	1220.32	0							20971
ORTHOPEDICS	KNEE SURGERY SPORTS TRAUMATOLOGY ARTHROSCOPY	24	1547	3.053	3.60443	7	334	1293.59	0								22518
ORTHOPEDICS	ARTHROSCOPY-THE JOURNAL OF ARTHROSCOPIC AND RELATED SURGERY	19	1192	3.206	3.55463	8	353	1354.5	0									23710
ORTHOPEDICS	JOURNAL OF ORTHOPAEDIC RESEARCH	18	1120	2.986	3.49144	9	371	1408.25	0										24830
ORTHOPEDICS	PHYSICAL THERAPY	15	922	2.526	3.3949	10	386	1446.14	3.74647	25752
PHYSICS MATHEMATICAL	PHYSICAL REVIEW E	166	9677	2.288	2.288	1	166	379.808	0
PHYSICS MATHEMATICAL	COMPUTER PHYSICS COMMUNICATIONS	68	6878	3.112	2.7	2	234	591.424	0			16555
PHYSICS MATHEMATICAL	COMMUNICATIONS IN NONLINEAR SCIENCE AND NUMERICAL SIMULATION	68	3894	2.866	2.75533	3	302	786.312	0				20449
PHYSICS MATHEMATICAL	JOURNAL OF COMPUTATIONAL PHYSICS	48	2758	2.434	2.675	4	350	903.144	0					23207
PHYSICS MATHEMATICAL	JOURNAL OF PHYSICS A-MATHEMATICAL AND THEORETICAL	28	1618	1.583	2.4566	5	378	947.468	0						8270
PHYSICS MATHEMATICAL	JOURNAL OF STATISTICAL MECHANICS-THEORY AND EXPERIMENT	14	848	2.404	2.44783	6	392	981.124	0							25673
PHYSICS MATHEMATICAL	JOURNAL OF MATHEMATICAL PHYSICS	14	726	1.243	2.27571	7	406	998.526	0								26399
PHYSICS MATHEMATICAL	COMMUNICATIONS IN MATHEMATICAL PHYSICS	12	996	2.086	2.252	8	418	1023.56	0									27395
PHYSICS MATHEMATICAL	APPLIED AND COMPUTATIONAL HARMONIC ANALYSIS	8	618	2.036	2.228	9	426	1039.85	0										28013
PHYSICS MATHEMATICAL	LETTERS IN MATHEMATICAL PHYSICS	7	820	1.939	2.1991	10	433	1053.42	2.43284	28833
MARINE FRESHWATER BIOLOGY	AQUATIC TOXICOLOGY	42	2297	3.451	3.451	1	42	144.942	0
MARINE FRESHWATER BIOLOGY	MARINE ECOLOGY PROGRESS SERIES	41	2109	2.619	3.035	2	83	252.321	0			4406
MARINE FRESHWATER BIOLOGY	MARINE POLLUTION BULLETIN	37	1961	2.991	3.02033	3	120	362.988	0				6367
MARINE FRESHWATER BIOLOGY	FRESHWATER BIOLOGY	34	2507	2.738	2.94975	4	154	456.08	0					8874
MARINE FRESHWATER BIOLOGY	FISH & SHELLFISH IMMUNOLOGY	24	1141	2.674	2.8946	5	178	520.256	0						5609
MARINE FRESHWATER BIOLOGY	MICROBIAL ECOLOGY	20	1052	2.973	2.90767	6	198	579.716	0							11067
MARINE FRESHWATER BIOLOGY	JOURNAL OF EXPERIMENTAL MARINE BIOLOGY AND ECOLOGY	19	1181	1.866	2.75886	7	217	615.17	0								12248
MARINE FRESHWATER BIOLOGY	MARINE BIOLOGY	18	935	2.391	2.71287	8	235	658.208	0									13183
MARINE FRESHWATER BIOLOGY	ICES JOURNAL OF MARINE SCIENCE	18	915	2.377	2.67556	9	253	700.994	0										14098
MARINE FRESHWATER BIOLOGY	JOURNAL OF THE NORTH AMERICAN BENTHOLOGICAL SOCIETY	17	1090	1.941	2.6021	10	270	733.991	2.71849	15188
BIOLOGY	PLOS BIOLOGY	131	14015	9.343	9.343	1	131	1223.93	0
BIOLOGY	FASEB JOURNAL	80	5886	5.043	7.193	2	211	1627.37	0			19901
BIOLOGY	PROCEEDINGS OF THE ROYAL SOCIETY B-BIOLOGICAL SCIENCES	76	6013	5.051	6.479	3	287	2011.25	0				25914
BIOLOGY	PHILOSOPHICAL TRANSACTIONS OF THE ROYAL SOCIETY B-BIOLOGICAL SCIENCES	29	2413	7.055	6.623	4	316	2215.84	0					28327
BIOLOGY	BIOSCIENCE	25	2260	5.377	6.3738	5	341	2350.27	0						10686
BIOLOGY	JOURNAL OF EXPERIMENTAL BIOLOGY	20	2172	2.897	5.79433	6	361	2408.21	0							32759
BIOLOGY	JOURNAL OF THEORETICAL BIOLOGY	17	1484	2.116	5.26886	7	378	2444.18	0								34243
BIOLOGY	BMC BIOLOGY	16	1197	7.984	5.60825	8	394	2571.93	0									35440
BIOLOGY	BIOLOGY LETTERS	15	1143	3.248	5.346	9	409	2620.65	0										36583
BIOLOGY	BIOLOGICAL REVIEWS	13	1419	9.67	5.7784	10	422	2746.36	6.50795	38002
THERMODYNAMICS	ENERGY	152	9376	4.844	4.844	1	152	736.288	0
THERMODYNAMICS	INTERNATIONAL JOURNAL OF HEAT AND MASS TRANSFER	59	3976	2.383	3.6135	2	211	876.885	0			13352
THERMODYNAMICS	COMBUSTION AND FLAME	52	3417	3.082	3.43633	3	263	1037.15	0				16769
THERMODYNAMICS	ENERGY CONVERSION AND MANAGEMENT	41	3342	4.38	3.67225	4	304	1216.73	0					20111
THERMODYNAMICS	JOURNAL OF CHEMICAL AND ENGINEERING DATA	35	2123	2.037	3.3452	5	339	1288.02	0						8882
THERMODYNAMICS	APPLIED THERMAL ENGINEERING	31	2134	2.739	3.24417	6	370	1372.93	0							24368
THERMODYNAMICS	INTERNATIONAL JOURNAL OF THERMAL SCIENCES	28	2159	2.629	3.15629	7	398	1446.55	0								26527
THERMODYNAMICS	INTERNATIONAL COMMUNICATIONS IN HEAT AND MASS TRANSFER	20	1321	2.782	3.1095	8	418	1502.19	0									27848
THERMODYNAMICS	FLUID PHASE EQUILIBRIA	17	971	2.2	3.00844	9	435	1539.59	0										28819
THERMODYNAMICS	JOURNAL OF CHEMICAL THERMODYNAMICS	13	654	2.679	2.9755	10	448	1574.41	3.51431	29473
TOXICOLOGY	ENVIRONMENTAL HEALTH PERSPECTIVES	111	9518	7.977	7.977	1	111	885.447	0
TOXICOLOGY	TOXICOLOGICAL SCIENCES	36	2916	3.854	5.9155	2	147	1024.19	0			12434
TOXICOLOGY	FOOD AND CHEMICAL TOXICOLOGY	35	2349	2.895	4.90867	3	182	1125.52	0				14783
TOXICOLOGY	TOXICOLOGY AND APPLIED PHARMACOLOGY	27	1956	3.705	4.60775	4	209	1225.55	0					16739
TOXICOLOGY	TOXICOLOGY	23	1950	3.621	4.4104	5	232	1308.83	0						6255
TOXICOLOGY	AQUATIC TOXICOLOGY	20	1349	3.451	4.2505	6	252	1377.85	0							20038
TOXICOLOGY	PARTICLE AND FIBRE TOXICOLOGY	18	1521	7.113	4.65943	7	270	1505.89	0								21559
TOXICOLOGY	NANOTOXICOLOGY	18	1346	6.411	4.87838	8	288	1621.29	0									22905
TOXICOLOGY	TOXICOLOGY LETTERS	16	1543	3.262	4.69878	9	304	1673.48	0										24448
TOXICOLOGY	CHEMICAL RESEARCH IN TOXICOLOGY	16	1063	3.529	4.5818	10	320	1729.94	5.40607	25511
PHYSIOLOGY	JOURNAL OF PHYSIOLOGY-LONDON	57	3627	5.037	5.037	1	57	287.109	0
PHYSIOLOGY	JOURNAL OF NEUROPHYSIOLOGY	50	3739	2.887	3.962	2	107	431.459	0			7366
PHYSIOLOGY	JOURNAL OF APPLIED PHYSIOLOGY	35	2366	3.056	3.66	3	142	538.419	0				9732
PHYSIOLOGY	AMERICAN JOURNAL OF PHYSIOLOGY-ENDOCRINOLOGY AND METABOLISM	33	2542	3.785	3.69125	4	175	663.324	0					12274
PHYSIOLOGY	AMERICAN JOURNAL OF PHYSIOLOGY-HEART AND CIRCULATORY PHYSIOLOGY	28	1890	3.838	3.7206	5	203	770.788	0						6798
PHYSIOLOGY	AMERICAN JOURNAL OF PHYSIOLOGY-GASTROINTESTINAL AND LIVER PHYSIOLOGY	27	1805	3.8	3.73383	6	230	873.388	0							15969
PHYSIOLOGY	AMERICAN JOURNAL OF PHYSIOLOGY-CELL PHYSIOLOGY	27	1710	3.78	3.74043	7	257	975.448	0								17679
PHYSIOLOGY	CELLULAR PHYSIOLOGY AND BIOCHEMISTRY	23	1395	2.875	3.63225	8	280	1041.57	0									19074
PHYSIOLOGY	JOURNAL OF PINEAL RESEARCH	22	1313	9.6	4.29533	9	302	1252.77	0										20387
PHYSIOLOGY	JOURNAL OF CELLULAR PHYSIOLOGY	21	1294	3.839	4.2497	10	323	1333.39	4.12815	21681
HEMATOLOGY	BLOOD	272	35399	10.452	10.452	1	272	2842.94	0
HEMATOLOGY	CIRCULATION RESEARCH	55	7410	11.019	10.7355	2	327	3448.99	0			42809
HEMATOLOGY	STEM CELLS	34	4609	6.523	9.33133	3	361	3670.77	0				47418
HEMATOLOGY	ARTERIOSCLEROSIS THROMBOSIS AND VASCULAR BIOLOGY	30	4161	6	8.4985	4	391	3850.77	0					51579
HEMATOLOGY	LEUKEMIA	25	2917	10.431	8.885	5	416	4111.55	0						11687
HEMATOLOGY	THROMBOSIS AND HAEMOSTASIS	22	3462	4.984	8.23483	6	438	4221.19	0							57958
HEMATOLOGY	JOURNAL OF THROMBOSIS AND HAEMOSTASIS	14	1705	5.72	7.87557	7	452	4301.27	0								59663
HEMATOLOGY	BRITISH JOURNAL OF HAEMATOLOGY	6	662	4.711	7.48	8	458	4329.54	0									60325
HEMATOLOGY	TRANSFUSION	4	446	3.225	7.00722	9	462	4342.44	0										60771
HEMATOLOGY	STEM CELLS AND DEVELOPMENT	4	392	3.727	6.6792	10	466	4357.35	9.35053	61163
UROLOGY NEPHROLOGY	EUROPEAN UROLOGY	107	12768	13.938	13.938	1	107	1491.37	0
UROLOGY NEPHROLOGY	JOURNAL OF THE AMERICAN SOCIETY OF NEPHROLOGY	102	9432	9.343	11.6405	2	209	2444.35	0			22200
UROLOGY NEPHROLOGY	JOURNAL OF UROLOGY	63	5956	4.471	9.25067	3	272	2726.02	0				28156
UROLOGY NEPHROLOGY	KIDNEY INTERNATIONAL	60	5435	8.563	9.07875	4	332	3239.8	0					33591
UROLOGY NEPHROLOGY	CLINICAL JOURNAL OF THE AMERICAN SOCIETY OF NEPHROLOGY	42	3670	4.613	8.1856	5	374	3433.55	0						15061
UROLOGY NEPHROLOGY	NEPHROLOGY DIALYSIS TRANSPLANTATION	24	1938	3.577	7.4175	6	398	3519.4	0							39199
UROLOGY NEPHROLOGY	AMERICAN JOURNAL OF KIDNEY DISEASES	20	1780	5.9	7.20071	7	418	3637.4	0								40979
UROLOGY NEPHROLOGY	JOURNAL OF SEXUAL MEDICINE	12	1175	3.151	6.6945	8	430	3675.21	0									42154
UROLOGY NEPHROLOGY	BJU INTERNATIONAL	12	1017	3.533	6.34322	9	442	3717.61	0										43171
UROLOGY NEPHROLOGY	PROSTATE	10	802	3.565	6.0654	10	452	3753.26	8.30367	43973
EDUCATION EDUCATIONAL RESEARCH	COMPUTERS & EDUCATION	94	4355	2.556	2.556	1	94	240.264	0
EDUCATION EDUCATIONAL RESEARCH	ENERGY EDUCATION SCIENCE AND TECHNOLOGY PART B-SOCIAL AND EDUCATIONAL STUDIES	39	2073	0.08	1.318	2	133	243.384	0			6428
EDUCATION EDUCATIONAL RESEARCH	LEARNING AND INSTRUCTION	28	1261	3.585	2.07367	3	161	343.764	0				7689
EDUCATION EDUCATIONAL RESEARCH	AMERICAN EDUCATIONAL RESEARCH JOURNAL	17	799	2.157	2.0945	4	178	380.433	0					8488
EDUCATION EDUCATIONAL RESEARCH	TEACHING AND TEACHER EDUCATION	16	637	1.413	1.9582	5	194	403.041	0						2697
EDUCATION EDUCATIONAL RESEARCH	JOURNAL OF RESEARCH IN SCIENCE TEACHING	16	696	3.162	2.15883	6	210	453.633	0							9821
EDUCATION EDUCATIONAL RESEARCH	SCIENCE EDUCATION	15	630	2.825	2.254	7	225	496.008	0								10451
EDUCATION EDUCATIONAL RESEARCH	EDUCATIONAL PSYCHOLOGIST	15	848	3.611	2.42362	8	240	550.173	0									11299
EDUCATION EDUCATIONAL RESEARCH	REVIEW OF EDUCATIONAL RESEARCH	13	790	3.897	2.58733	9	253	600.834	0										12089
EDUCATION EDUCATIONAL RESEARCH	JOURNAL OF SCHOOL HEALTH	13	537	1.434	2.472	10	266	619.476	2.32886	12626
NUTRITION DIETETICS	AMERICAN JOURNAL OF CLINICAL NUTRITION	138	12540	6.77	6.77	1	138	934.26	0
NUTRITION DIETETICS	FOOD CHEMISTRY	71	5337	3.391	5.0805	2	209	1175.02	0			17877
NUTRITION DIETETICS	OBESITY	39	3365	3.734	4.63167	3	248	1320.65	0				21242
NUTRITION DIETETICS	JOURNAL OF NUTRITION	34	3134	3.875	4.4425	4	282	1452.4	0					24376
NUTRITION DIETETICS	INTERNATIONAL JOURNAL OF OBESITY	30	2286	5.004	4.5548	5	312	1602.52	0						8785
NUTRITION DIETETICS	BRITISH JOURNAL OF NUTRITION	30	3030	3.453	4.37117	6	342	1706.11	0							29692
NUTRITION DIETETICS	JOURNAL OF PEDIATRIC GASTROENTEROLOGY AND NUTRITION	18	1855	2.625	4.12171	7	360	1753.36	0								31547
NUTRITION DIETETICS	JOURNAL OF THE AMERICAN DIETETIC ASSOCIATION	12	1235	2.444	3.912	8	372	1782.68	0									32782
NUTRITION DIETETICS	NUTRITION METABOLISM AND CARDIOVASCULAR DISEASES	9	705	3.323	3.84656	9	381	1812.59	0										33487
NUTRITION DIETETICS	CURRENT OPINION IN CLINICAL NUTRITION AND METABOLIC CARE	9	688	3.989	3.8608	10	390	1848.49	4.73973	34175
NUCLEAR SCIENCE TECHNOLOGY	NUCLEAR INSTRUMENTS & METHODS IN PHYSICS RESEARCH SECTION A-ACCELERATORS SPECTROMETERS DETECTORS AND ASSOCIATED EQUIPMENT	121	5484	1.216	1.216	1	121	147.136	0
NUCLEAR SCIENCE TECHNOLOGY	JOURNAL OF NUCLEAR MATERIALS	92	3271	1.865	1.5405	2	213	318.716	0			8755
NUCLEAR SCIENCE TECHNOLOGY	NUCLEAR INSTRUMENTS & METHODS IN PHYSICS RESEARCH SECTION B-BEAM INTERACTIONS WITH MATERIALS AND ATOMS	43	2850	1.124	1.40167	3	256	367.048	0				11605
NUCLEAR SCIENCE TECHNOLOGY	IEEE TRANSACTIONS ON NUCLEAR SCIENCE	40	1383	1.283	1.372	4	296	418.368	0					12988
NUCLEAR SCIENCE TECHNOLOGY	JOURNAL OF RADIOANALYTICAL AND NUCLEAR CHEMISTRY	30	1095	1.034	1.3044	5	326	449.388	0						5328
NUCLEAR SCIENCE TECHNOLOGY	INTERNATIONAL JOURNAL OF ENERGY RESEARCH	20	825	2.418	1.49	6	346	497.748	0							14908
NUCLEAR SCIENCE TECHNOLOGY	INTERNATIONAL JOURNAL OF RADIATION BIOLOGY	17	571	1.687	1.51814	7	363	526.427	0								15479
NUCLEAR SCIENCE TECHNOLOGY	NUCLEAR ENGINEERING AND DESIGN	16	572	0.952	1.44737	8	379	541.659	0									16051
NUCLEAR SCIENCE TECHNOLOGY	FUSION ENGINEERING AND DESIGN	16	537	1.152	1.41456	9	395	560.091	0										16588
NUCLEAR SCIENCE TECHNOLOGY	HEALTH PHYSICS	14	442	1.271	1.4002	10	409	577.885	1.41292	17030
GEOCHEMISTRY GEOPHYSICS	EARTH AND PLANETARY SCIENCE LETTERS	93	6781	4.734	4.734	1	93	440.262	0
GEOCHEMISTRY GEOPHYSICS	IEEE TRANSACTIONS ON GEOSCIENCE AND REMOTE SENSING	68	5021	3.514	4.124	2	161	679.214	0			11802
GEOCHEMISTRY GEOPHYSICS	GEOCHIMICA ET COSMOCHIMICA ACTA	57	4013	4.331	4.193	3	218	926.081	0				15815
GEOCHEMISTRY GEOPHYSICS	LITHOS	28	2056	4.482	4.26525	4	246	1051.58	0					17871
GEOCHEMISTRY GEOPHYSICS	JOURNAL OF GEOPHYSICAL RESEARCH-SOLID EARTH	25	2073	3.426	4.0974	5	271	1137.23	0						8142
GEOCHEMISTRY GEOPHYSICS	CHEMICAL GEOLOGY	24	1645	3.524	4.00183	6	295	1221.8	0							21589
GEOCHEMISTRY GEOPHYSICS	TECTONOPHYSICS	19	1324	2.872	3.84043	7	314	1276.37	0								22913
GEOCHEMISTRY GEOPHYSICS	GEOPHYSICAL JOURNAL INTERNATIONAL	18	1981	2.56	3.68038	8	332	1322.45	0									24894
GEOCHEMISTRY GEOPHYSICS	JOURNAL OF PETROLOGY	17	1665	4.424	3.763	9	349	1397.66	0										26559
GEOCHEMISTRY GEOPHYSICS	GEOCHEMISTRY GEOPHYSICS GEOSYSTEMS	13	996	2.923	3.679	10	362	1435.66	3.96591	27555
PERIPHERAL VASCULAR DISEASE	CIRCULATION	281	54510	14.43	14.43	1	281	4054.83	0
PERIPHERAL VASCULAR DISEASE	CIRCULATION RESEARCH	45	6537	11.019	12.7245	2	326	4550.68	0			61047
PERIPHERAL VASCULAR DISEASE	STROKE	42	7684	5.723	10.3907	3	368	4791.05	0				68731
PERIPHERAL VASCULAR DISEASE	HYPERTENSION	34	4510	6.48	9.413	4	402	5011.37	0					73241
PERIPHERAL VASCULAR DISEASE	ARTERIOSCLEROSIS THROMBOSIS AND VASCULAR BIOLOGY	26	3811	6	8.7304	5	428	5167.37	0						16005
PERIPHERAL VASCULAR DISEASE	THROMBOSIS AND HAEMOSTASIS	21	3374	4.984	8.106	6	449	5272.03	0							80426
PERIPHERAL VASCULAR DISEASE	JOURNAL OF THROMBOSIS AND HAEMOSTASIS	13	1617	5.72	7.76514	7	462	5346.39	0								82043
PERIPHERAL VASCULAR DISEASE	JOURNAL OF HYPERTENSION	11	1857	4.72	7.3845	8	473	5398.31	0									83900
PERIPHERAL VASCULAR DISEASE	JOURNAL OF VASCULAR SURGERY	7	734	3.021	6.89967	9	480	5419.46	0										84634
PERIPHERAL VASCULAR DISEASE	ATHEROSCLEROSIS	4	426	3.994	6.6091	10	484	5435.44	11.2302	85060
STATISTICS PROBABILITY	BIOINFORMATICS	251	38742	4.981	4.981	1	251	1250.23	0
STATISTICS PROBABILITY	JOURNAL OF STATISTICAL SOFTWARE	34	5528	3.801	4.391	2	285	1379.46	0			44270
STATISTICS PROBABILITY	STATISTICS IN MEDICINE	23	2476	1.825	3.53567	3	308	1421.44	0				46746
STATISTICS PROBABILITY	ANNALS OF STATISTICS	19	1619	2.18	3.19675	4	327	1462.86	0					48365
STATISTICS PROBABILITY	ECONOMETRICA	18	1278	3.889	3.3352	5	345	1532.86	0						5373
STATISTICS PROBABILITY	JOURNAL OF THE AMERICAN STATISTICAL ASSOCIATION	14	877	1.979	3.10917	6	359	1560.57	0							50520
STATISTICS PROBABILITY	FUZZY SETS AND SYSTEMS	11	693	1.986	2.94871	7	370	1582.41	0								51213
STATISTICS PROBABILITY	MULTIVARIATE BEHAVIORAL RESEARCH	8	900	2.477	2.88975	8	378	1602.23	0									52113
STATISTICS PROBABILITY	JOURNAL OF THE ROYAL STATISTICAL SOCIETY SERIES B-STATISTICAL METHODOLOGY	7	1261	3.515	2.95922	9	385	1626.83	0										53374
STATISTICS PROBABILITY	CHEMOMETRICS AND INTELLIGENT LABORATORY SYSTEMS	7	487	2.321	2.8954	10	392	1643.08	4.19154	53861
PHYSICS FLUIDS PLASMAS	PHYSICAL REVIEW E	180	10225	2.288	2.288	1	180	411.84	0
PHYSICS FLUIDS PLASMAS	COMMUNICATIONS IN NONLINEAR SCIENCE AND NUMERICAL SIMULATION	70	3971	2.866	2.577	2	250	612.46	0			14196
PHYSICS FLUIDS PLASMAS	PHYSICS OF PLASMAS	62	3591	2.142	2.432	3	312	745.264	0				17787
PHYSICS FLUIDS PLASMAS	JOURNAL OF FLUID MECHANICS	41	2222	2.383	2.41975	4	353	842.967	0					20009
PHYSICS FLUIDS PLASMAS	NUCLEAR FUSION	30	1589	3.062	2.5482	5	383	934.827	0						7402
PHYSICS FLUIDS PLASMAS	PLASMA SOURCES SCIENCE & TECHNOLOGY	21	1212	3.591	2.722	6	404	1010.24	0							22810
PHYSICS FLUIDS PLASMAS	PLASMA PROCESSES AND POLYMERS	16	966	2.453	2.68357	7	420	1049.49	0								23776
PHYSICS FLUIDS PLASMAS	EXPERIMENTAL THERMAL AND FLUID SCIENCE	13	720	1.99	2.59687	8	433	1075.36	0									24496
PHYSICS FLUIDS PLASMAS	PHYSICS OF FLUIDS	12	811	2.031	2.534	9	445	1099.73	0										25307
PHYSICS FLUIDS PLASMAS	MICROFLUIDICS AND NANOFLUIDICS	11	550	2.528	2.5334	10	456	1127.54	2.47267	25857
MANAGEMENT	ACADEMY OF MANAGEMENT JOURNAL	50	3633	6.448	6.448	1	50	322.4	0
MANAGEMENT	ORGANIZATION SCIENCE	28	2115	3.775	5.1115	2	78	428.1	0			5748
MANAGEMENT	JOURNAL OF APPLIED PSYCHOLOGY	27	2090	4.799	5.00733	3	105	557.673	0				7838
MANAGEMENT	STRATEGIC MANAGEMENT JOURNAL	24	1781	3.341	4.59075	4	129	637.857	0					9619
MANAGEMENT	MIS QUARTERLY	22	1958	5.311	4.7348	5	151	754.699	0						5829
MANAGEMENT	JOURNAL OF MANAGEMENT	20	1761	6.071	4.9575	6	171	876.119	0							13338
MANAGEMENT	RESEARCH POLICY	19	1572	3.117	4.69457	7	190	935.342	0								14910
MANAGEMENT	ACADEMY OF MANAGEMENT REVIEW	19	1793	7.475	5.04213	8	209	1077.37	0									16703
MANAGEMENT	EUROPEAN JOURNAL OF OPERATIONAL RESEARCH	18	1163	2.358	4.74389	9	227	1119.81	0										17866
MANAGEMENT	JOURNAL OF OPERATIONS MANAGEMENT	16	1415	3.818	4.6513	10	243	1180.9	4.85967	19281
MATHEMATICS INTERDISCIPLINARY APPLICATIONS	COMMUNICATIONS IN NONLINEAR SCIENCE AND NUMERICAL SIMULATION	81	4376	2.866	2.866	1	81	232.146	0
MATHEMATICS INTERDISCIPLINARY APPLICATIONS	COMPUTER METHODS IN APPLIED MECHANICS AND ENGINEERING	60	3977	2.959	2.9125	2	141	409.686	0			8353
MATHEMATICS INTERDISCIPLINARY APPLICATIONS	APPLIED MATHEMATICAL MODELLING	56	3180	2.251	2.692	3	197	535.742	0				11533
MATHEMATICS INTERDISCIPLINARY APPLICATIONS	INTERNATIONAL JOURNAL FOR NUMERICAL METHODS IN ENGINEERING	31	1646	2.055	2.53275	4	228	599.447	0					13179
MATHEMATICS INTERDISCIPLINARY APPLICATIONS	ECONOMETRICA	27	1631	3.889	2.804	5	255	704.45	0						6457
MATHEMATICS INTERDISCIPLINARY APPLICATIONS	RISK ANALYSIS	21	986	2.502	2.75367	6	276	756.992	0							15796
MATHEMATICS INTERDISCIPLINARY APPLICATIONS	JOURNAL OF THE FRANKLIN INSTITUTE-ENGINEERING AND APPLIED MATHEMATICS	20	1008	2.395	2.70243	7	296	804.892	0								16804
MATHEMATICS INTERDISCIPLINARY APPLICATIONS	JOURNAL OF ECONOMETRICS	20	1035	1.6	2.56462	8	316	836.892	0									17839
MATHEMATICS INTERDISCIPLINARY APPLICATIONS	COMPUTATIONAL MECHANICS	17	845	2.525	2.56022	9	333	879.817	0										18684
MATHEMATICS INTERDISCIPLINARY APPLICATIONS	INTERNATIONAL JOURNAL FOR NUMERICAL METHODS IN FLUIDS	12	690	1.06	2.4102	10	345	892.537	2.58706	19374
CRYSTALLOGRAPHY	CRYSTAL GROWTH & DESIGN	236	14259	4.891	4.891	1	236	1154.28	0
CRYSTALLOGRAPHY	CRYSTENGCOMM	165	10150	4.034	4.4625	2	401	1819.89	0			24409
CRYSTALLOGRAPHY	ACTA CRYSTALLOGRAPHICA SECTION D-BIOLOGICAL CRYSTALLOGRAPHY	32	24506	2.674	3.86633	3	433	1905.45	0				48915
CRYSTALLOGRAPHY	JOURNAL OF APPLIED CRYSTALLOGRAPHY	22	4404	3.72	3.82975	4	455	1987.29	0					53319
CRYSTALLOGRAPHY	JOURNAL OF CRYSTAL GROWTH	11	667	1.698	3.4034	5	466	2005.97	0						29577
CRYSTALLOGRAPHY	POLYHEDRON	6	297	2.011	3.17133	6	472	2018.04	0							54283
CRYSTALLOGRAPHY	ZEITSCHRIFT FUR KRISTALLOGRAPHIE	5	295	1.31	2.90543	7	477	2024.59	0								54578
CRYSTALLOGRAPHY	JOURNAL OF MOLECULAR GRAPHICS & MODELLING	5	371	1.722	2.7575	8	482	2033.2	0									54949
CRYSTALLOGRAPHY	STRUCTURAL CHEMISTRY	3	298	1.837	2.65522	9	485	2038.71	0										55247
CRYSTALLOGRAPHY	CRYSTAL RESEARCH AND TECHNOLOGY	3	141	1.12	2.5017	10	488	2042.07	4.18457	55388
SPECTROSCOPY	NUCLEAR INSTRUMENTS & METHODS IN PHYSICS RESEARCH SECTION A-ACCELERATORS SPECTROMETERS DETECTORS AND ASSOCIATED EQUIPMENT	64	3865	1.216	1.216	1	64	77.824	0
SPECTROSCOPY	JOURNAL OF THE AMERICAN SOCIETY FOR MASS SPECTROMETRY	53	2505	2.945	2.0805	2	117	233.909	0			6370
SPECTROSCOPY	SPECTROCHIMICA ACTA PART A-MOLECULAR AND BIOMOLECULAR SPECTROSCOPY	51	2579	2.353	2.17133	3	168	353.912	0				8949
SPECTROSCOPY	RAPID COMMUNICATIONS IN MASS SPECTROMETRY	40	2121	2.253	2.19175	4	208	444.032	0					11070
SPECTROSCOPY	JOURNAL OF ANALYTICAL AND APPLIED PYROLYSIS	31	1552	3.564	2.4662	5	239	554.516	0						6252
SPECTROSCOPY	JOURNAL OF QUANTITATIVE SPECTROSCOPY & RADIATIVE TRANSFER	28	2152	2.645	2.496	6	267	628.576	0							14774
SPECTROSCOPY	JOURNAL OF MASS SPECTROMETRY	24	1751	2.379	2.47929	7	291	685.672	0								16525
SPECTROSCOPY	JOURNAL OF ANALYTICAL ATOMIC SPECTROMETRY	24	1374	3.466	2.60263	8	315	768.856	0									17899
SPECTROSCOPY	JOURNAL OF RAMAN SPECTROSCOPY	22	1031	3.137	2.662	9	337	837.87	0										18930
SPECTROSCOPY	JOURNAL OF MAGNETIC RESONANCE	21	1114	2.51	2.6468	10	358	890.58	2.48765	20044
DENTISTRY ORAL SURGERY MEDICINE	JOURNAL OF ENDODONTICS	66	2949	3.375	3.375	1	66	222.75	0
DENTISTRY ORAL SURGERY MEDICINE	DENTAL MATERIALS	59	3342	3.769	3.572	2	125	445.121	0			6291
DENTISTRY ORAL SURGERY MEDICINE	CLINICAL ORAL IMPLANTS RESEARCH	43	2189	3.889	3.67767	3	168	612.348	0				8480
DENTISTRY ORAL SURGERY MEDICINE	JOURNAL OF DENTAL RESEARCH	42	2327	4.139	3.793	4	210	786.186	0					10807
DENTISTRY ORAL SURGERY MEDICINE	JOURNAL OF CLINICAL PERIODONTOLOGY	41	1868	4.01	3.8364	5	251	950.596	0						6384
DENTISTRY ORAL SURGERY MEDICINE	JOURNAL OF PERIODONTOLOGY	20	917	2.706	3.648	6	271	1004.72	0							13592
DENTISTRY ORAL SURGERY MEDICINE	ORAL ONCOLOGY	19	818	3.607	3.64214	7	290	1073.25	0								14410
DENTISTRY ORAL SURGERY MEDICINE	JOURNAL OF ORAL AND MAXILLOFACIAL SURGERY	15	736	1.333	3.3535	8	305	1093.24	0									15146
DENTISTRY ORAL SURGERY MEDICINE	JOURNAL OF DENTISTRY	15	593	2.749	3.28633	9	320	1134.48	0										15739
DENTISTRY ORAL SURGERY MEDICINE	INTERNATIONAL ENDODONTIC JOURNAL	13	614	2.971	3.2548	10	333	1173.1	3.52283	16353
AGRONOMY	THEORETICAL AND APPLIED GENETICS	77	3380	3.79	3.79	1	77	291.83	0
AGRONOMY	PLANT AND SOIL	73	4095	2.952	3.371	2	150	507.326	0			7475
AGRONOMY	AGRICULTURAL AND FOREST METEOROLOGY	72	3227	3.762	3.50133	3	222	778.19	0				10702
AGRONOMY	INDUSTRIAL CROPS AND PRODUCTS	51	2209	2.837	3.33525	4	273	922.877	0					12911
AGRONOMY	FIELD CROPS RESEARCH	37	1729	2.976	3.2634	5	310	1032.99	0						7165
AGRONOMY	AGRICULTURAL WATER MANAGEMENT	27	1351	2.286	3.1005	6	337	1094.71	0							15991
AGRONOMY	PEST MANAGEMENT SCIENCE	23	1015	2.694	3.04243	7	360	1156.67	0								17006
AGRONOMY	GLOBAL CHANGE BIOLOGY BIOENERGY	21	997	4.882	3.27238	8	381	1259.19	0									18003
AGRONOMY	POSTHARVEST BIOLOGY AND TECHNOLOGY	20	801	2.223	3.15578	9	401	1303.65	0										18804
AGRONOMY	MOLECULAR BREEDING	15	717	2.246	3.0648	10	416	1337.35	3.21477	19521
OPHTHALMOLOGY	INVESTIGATIVE OPHTHALMOLOGY & VISUAL SCIENCE	131	8193	3.404	3.404	1	131	445.924	0
OPHTHALMOLOGY	OPHTHALMOLOGY	124	10413	6.135	4.7695	2	255	1206.66	0			18606
OPHTHALMOLOGY	PROGRESS IN RETINAL AND EYE RESEARCH	31	2728	8.733	6.09067	3	286	1477.39	0				21334
OPHTHALMOLOGY	AMERICAN JOURNAL OF OPHTHALMOLOGY	29	2073	3.871	5.53575	4	315	1589.65	0					23407
OPHTHALMOLOGY	ARCHIVES OF OPHTHALMOLOGY	27	1939	4.399	5.3084	5	342	1708.42	0						6740
OPHTHALMOLOGY	RETINA-THE JOURNAL OF RETINAL AND VITREOUS DISEASES	25	1681	3.243	4.96417	6	367	1789.49	0							27027
OPHTHALMOLOGY	JOURNAL OF CATARACT AND REFRACTIVE SURGERY	23	1463	2.722	4.64386	7	390	1852.1	0								28490
OPHTHALMOLOGY	BRITISH JOURNAL OF OPHTHALMOLOGY	19	1368	2.976	4.43537	8	409	1908.64	0									29858
OPHTHALMOLOGY	JOURNAL OF VISION	17	1101	2.393	4.20844	9	426	1949.33	0										30959
OPHTHALMOLOGY	JOURNAL OF REFRACTIVE SURGERY	13	722	2.781	4.0657	10	439	1985.48	4.52273	31681
OPERATIONS RESEARCH MANAGEMENT SCIENCE	EXPERT SYSTEMS WITH APPLICATIONS	132	7012	2.24	2.24	1	132	295.68	0
OPERATIONS RESEARCH MANAGEMENT SCIENCE	EUROPEAN JOURNAL OF OPERATIONAL RESEARCH	41	2150	2.358	2.299	2	173	392.358	0			9162
OPERATIONS RESEARCH MANAGEMENT SCIENCE	INTERNATIONAL JOURNAL OF PRODUCTION ECONOMICS	36	2215	2.752	2.45	3	209	491.43	0				11377
OPERATIONS RESEARCH MANAGEMENT SCIENCE	JOURNAL OF OPERATIONS MANAGEMENT	31	2039	3.818	2.792	4	240	609.788	0					13416
OPERATIONS RESEARCH MANAGEMENT SCIENCE	TRANSPORTATION RESEARCH PART B-METHODOLOGICAL	28	1464	2.952	2.824	5	268	692.444	0						5718
OPERATIONS RESEARCH MANAGEMENT SCIENCE	COMPUTERS & OPERATIONS RESEARCH	28	1472	1.861	2.6635	6	296	744.552	0							16352
OPERATIONS RESEARCH MANAGEMENT SCIENCE	MANAGEMENT SCIENCE	19	1052	2.482	2.63757	7	315	791.71	0								17404
OPERATIONS RESEARCH MANAGEMENT SCIENCE	OMEGA-INTERNATIONAL JOURNAL OF MANAGEMENT SCIENCE	18	913	4.376	2.85488	8	333	870.478	0									18317
OPERATIONS RESEARCH MANAGEMENT SCIENCE	DECISION SUPPORT SYSTEMS	18	1141	2.313	2.79467	9	351	912.112	0										19458
OPERATIONS RESEARCH MANAGEMENT SCIENCE	SYSTEMS & CONTROL LETTERS	16	1355	2.059	2.7211	10	367	945.056	2.57508	20813
AGRICULTURE MULTIDISCIPLINARY	JOURNAL OF AGRICULTURAL AND FOOD CHEMISTRY	309	13899	2.912	2.912	1	309	899.808	0
AGRICULTURE MULTIDISCIPLINARY	AGRICULTURE ECOSYSTEMS & ENVIRONMENT	66	3094	3.402	3.157	2	375	1124.34	0			16993
AGRICULTURE MULTIDISCIPLINARY	AGRICULTURAL SYSTEMS	23	1292	2.906	3.07333	3	398	1191.18	0				18285
AGRICULTURE MULTIDISCIPLINARY	FOOD POLICY	19	980	1.799	2.75475	4	417	1225.36	0					19265
AGRICULTURE MULTIDISCIPLINARY	JOURNAL OF THE SCIENCE OF FOOD AND AGRICULTURE	15	641	1.714	2.5466	5	432	1251.07	0						2913
AGRICULTURE MULTIDISCIPLINARY	COMPUTERS AND ELECTRONICS IN AGRICULTURE	14	571	1.761	2.41567	6	446	1275.72	0							20477
AGRICULTURE MULTIDISCIPLINARY	JOURNAL OF AGRICULTURAL SCIENCE	8	319	0.653	2.16386	7	454	1280.95	0								20796
AGRICULTURE MULTIDISCIPLINARY	BIOSYSTEMS ENGINEERING	7	272	1.619	2.09575	8	461	1292.28	0									21068
AGRICULTURE MULTIDISCIPLINARY	INTERNATIONAL JOURNAL OF AGRICULTURAL SUSTAINABILITY	4	325	1.659	2.04722	9	465	1298.92	0										21393
AGRICULTURE MULTIDISCIPLINARY	CROP & PASTURE SCIENCE	4	151	1.483	1.9908	10	469	1304.85	2.78219	21544
SPORT SCIENCES	AMERICAN JOURNAL OF SPORTS MEDICINE	112	7166	4.362	4.362	1	112	488.544	0
SPORT SCIENCES	MEDICINE AND SCIENCE IN SPORTS AND EXERCISE	81	7135	3.983	4.1725	2	193	811.167	0			14301
SPORT SCIENCES	JOURNAL OF APPLIED PHYSIOLOGY	45	2798	3.056	3.80033	3	238	948.687	0				17099
SPORT SCIENCES	BRITISH JOURNAL OF SPORTS MEDICINE	30	2054	5.025	4.1065	4	268	1099.44	0					19153
SPORT SCIENCES	KNEE SURGERY SPORTS TRAUMATOLOGY ARTHROSCOPY	27	1672	3.053	3.8958	5	295	1181.87	0						6524
SPORT SCIENCES	JOURNAL OF SPORTS SCIENCES	18	1160	2.246	3.62083	6	313	1222.3	0							21985
SPORT SCIENCES	ARCHIVES OF PHYSICAL MEDICINE AND REHABILITATION	18	1187	2.565	3.47	7	331	1268.47	0								23172
SPORT SCIENCES	EUROPEAN JOURNAL OF APPLIED PHYSIOLOGY	17	849	2.187	3.30963	8	348	1305.64	0									24021
SPORT SCIENCES	JOURNAL OF STRENGTH AND CONDITIONING RESEARCH	16	814	2.075	3.17244	9	364	1338.85	0										24835
SPORT SCIENCES	JOURNAL OF ORTHOPAEDIC & SPORTS PHYSICAL THERAPY	11	672	3.011	3.1563	10	375	1371.97	3.65858	25507
AUTOMATION CONTROL SYSTEMS	IEEE TRANSACTIONS ON INDUSTRIAL ELECTRONICS	156	15016	6.498	6.498	1	156	1013.69	0
AUTOMATION CONTROL SYSTEMS	AUTOMATICA	75	7343	3.02	4.759	2	231	1240.19	0			22359
AUTOMATION CONTROL SYSTEMS	IEEE TRANSACTIONS ON AUTOMATIC CONTROL	68	6451	2.779	4.099	3	299	1429.16	0				28810
AUTOMATION CONTROL SYSTEMS	IEEE TRANSACTIONS ON SYSTEMS MAN AND CYBERNETICS PART B-CYBERNETICS	33	3423	6.22	4.62925	4	332	1634.42	0					32233
AUTOMATION CONTROL SYSTEMS	JOURNAL OF MACHINE LEARNING RESEARCH	29	3310	2.473	4.198	5	361	1706.14	0						13184
AUTOMATION CONTROL SYSTEMS	IEEE TRANSACTIONS ON INDUSTRIAL INFORMATICS	23	2409	8.79	4.96333	6	384	1908.31	0							37952
AUTOMATION CONTROL SYSTEMS	IEEE TRANSACTIONS ON CONTROL SYSTEMS TECHNOLOGY	15	1353	2.474	4.60771	7	399	1945.42	0								39305
AUTOMATION CONTROL SYSTEMS	SYSTEMS & CONTROL LETTERS	12	1155	2.059	4.28912	8	411	1970.13	0									40460
AUTOMATION CONTROL SYSTEMS	IET CONTROL THEORY AND APPLICATIONS	12	883	2.048	4.04011	9	423	1994.7	0										41343
AUTOMATION CONTROL SYSTEMS	IEEE-ASME TRANSACTIONS ON MECHATRONICS	8	679	3.427	3.9788	10	431	2022.12	4.69169	42022
COMPUTER SCIENCE SOFTWARE ENGINEERING	MATHEMATICAL AND COMPUTER MODELLING	53	2287	1.412	1.412	1	53	74.836	0
COMPUTER SCIENCE SOFTWARE ENGINEERING	COMMUNICATIONS OF THE ACM	33	2818	3.621	2.5165	2	86	194.329	0			5105
COMPUTER SCIENCE SOFTWARE ENGINEERING	IEEE TRANSACTIONS ON VISUALIZATION AND COMPUTER GRAPHICS	31	1324	2.168	2.40033	3	117	261.537	0				6429
COMPUTER SCIENCE SOFTWARE ENGINEERING	IEEE TRANSACTIONS ON MULTIMEDIA	24	1045	2.303	2.376	4	141	316.809	0					7474
COMPUTER SCIENCE SOFTWARE ENGINEERING	COMPUTER GRAPHICS FORUM	20	840	1.642	2.2292	5	161	349.649	0						3209
COMPUTER SCIENCE SOFTWARE ENGINEERING	MATHEMATICAL PROGRAMMING	19	903	1.803	2.15817	6	180	383.906	0							9217
COMPUTER SCIENCE SOFTWARE ENGINEERING	IMAGE AND VISION COMPUTING	19	1339	1.587	2.07657	7	199	414.059	0								10556
COMPUTER SCIENCE SOFTWARE ENGINEERING	SIAM JOURNAL ON IMAGING SCIENCES	18	1199	2.27	2.10075	8	217	454.919	0									11755
COMPUTER SCIENCE SOFTWARE ENGINEERING	ACM TRANSACTIONS ON GRAPHICS	16	678	4.096	2.32244	9	233	520.455	0										12433
COMPUTER SCIENCE SOFTWARE ENGINEERING	IEEE TRANSACTIONS ON SOFTWARE ENGINEERING	15	632	2.292	2.3194	10	248	554.835	2.23724	13065
HEALTH CARE SCIENCES SERVICES	HEALTH AFFAIRS	109	7367	4.966	4.966	1	109	541.294	0
HEALTH CARE SCIENCES SERVICES	JOURNAL OF CLINICAL EPIDEMIOLOGY	43	5918	3.417	4.1915	2	152	688.225	0			13285
HEALTH CARE SCIENCES SERVICES	JOURNAL OF GENERAL INTERNAL MEDICINE	30	2048	3.449	3.944	3	182	791.695	0				15333
HEALTH CARE SCIENCES SERVICES	JOURNAL OF MEDICAL INTERNET RESEARCH	22	1246	3.428	3.815	4	204	867.111	0					16579
HEALTH CARE SCIENCES SERVICES	MEDICAL CARE	21	1514	3.232	3.6984	5	225	934.983	0						4808
HEALTH CARE SCIENCES SERVICES	ACADEMIC MEDICINE	20	1360	2.934	3.571	6	245	993.663	0							19453
HEALTH CARE SCIENCES SERVICES	MEDICAL EDUCATION	17	1478	3.196	3.51743	7	262	1047.99	0								20931
HEALTH CARE SCIENCES SERVICES	VALUE IN HEALTH	16	1354	3.279	3.48762	8	278	1100.46	0									22285
HEALTH CARE SCIENCES SERVICES	SUPPORTIVE CARE IN CANCER	13	709	2.364	3.36278	9	291	1131.19	0										22994
HEALTH CARE SCIENCES SERVICES	HEALTH TECHNOLOGY ASSESSMENT	12	811	5.027	3.5292	10	303	1191.51	3.93239	23805
RESPIRATORY SYSTEM	AMERICAN JOURNAL OF RESPIRATORY AND CRITICAL CARE MEDICINE	170	19260	12.996	12.996	1	170	2209.32	0
RESPIRATORY SYSTEM	CHEST	73	8531	7.483	10.2395	2	243	2755.58	0			27791
RESPIRATORY SYSTEM	EUROPEAN RESPIRATORY JOURNAL	63	6166	7.636	9.37167	3	306	3236.65	0				33957
RESPIRATORY SYSTEM	THORAX	37	3381	8.29	9.10125	4	343	3543.38	0					37338
RESPIRATORY SYSTEM	JOURNAL OF THORACIC ONCOLOGY	30	2664	5.282	8.3374	5	373	3701.84	0						12211
RESPIRATORY SYSTEM	JOURNAL OF HEART AND LUNG TRANSPLANTATION	24	3247	6.65	8.05617	6	397	3861.44	0							43249
RESPIRATORY SYSTEM	JOURNAL OF THORACIC AND CARDIOVASCULAR SURGERY	23	2147	4.168	7.50071	7	420	3957.3	0								45396
RESPIRATORY SYSTEM	ANNALS OF THORACIC SURGERY	15	1339	3.849	7.04425	8	435	4015.04	0									46735
RESPIRATORY SYSTEM	AMERICAN JOURNAL OF RESPIRATORY CELL AND MOLECULAR BIOLOGY	10	908	3.985	6.70433	9	445	4054.89	0										47643
RESPIRATORY SYSTEM	RESPIRATORY MEDICINE	9	704	3.086	6.3425	10	454	4082.66	8.99264	48347
PATHOLOGY	AMERICAN JOURNAL OF PATHOLOGY	94	7137	4.591	4.591	1	94	431.554	0
PATHOLOGY	AMERICAN JOURNAL OF SURGICAL PATHOLOGY	63	5188	5.145	4.868	2	157	755.689	0			12325
PATHOLOGY	ACTA NEUROPATHOLOGICA	63	5714	10.762	6.83267	3	220	1433.7	0				18039
PATHOLOGY	MODERN PATHOLOGY	41	2884	6.187	6.67125	4	261	1687.36	0					20923
PATHOLOGY	JOURNAL OF PATHOLOGY	41	3040	7.429	6.8228	5	302	1991.95	0						11638
PATHOLOGY	JOURNAL OF MOLECULAR DIAGNOSTICS	22	1579	4.851	6.49417	6	324	2098.67	0							25542
PATHOLOGY	HUMAN PATHOLOGY	16	1353	2.769	5.962	7	340	2142.98	0								26895
PATHOLOGY	ARCHIVES OF PATHOLOGY & LABORATORY MEDICINE	16	1318	2.838	5.5715	8	356	2188.39	0									28213
PATHOLOGY	DISEASE MODELS & MECHANISMS	15	903	4.973	5.505	9	371	2262.98	0										29116
PATHOLOGY	LABORATORY INVESTIGATION	13	1033	3.676	5.3221	10	384	2310.77	6.01762	30149
PSYCHOLOGY MULTIDISCIPLINARY	PSYCHOLOGICAL SCIENCE	94	7554	4.94	4.94	1	94	464.36	0
PSYCHOLOGY MULTIDISCIPLINARY	PSYCHOLOGICAL BULLETIN	66	6987	14.756	9.848	2	160	1438.26	0			14541
PSYCHOLOGY MULTIDISCIPLINARY	PERSPECTIVES ON PSYCHOLOGICAL SCIENCE	51	5500	9.546	9.74733	3	211	1925.1	0				20041
PSYCHOLOGY MULTIDISCIPLINARY	CURRENT DIRECTIONS IN PSYCHOLOGICAL SCIENCE	28	1962	5.678	8.73	4	239	2084.09	0					22003
PSYCHOLOGY MULTIDISCIPLINARY	PSYCHOLOGICAL REVIEW	27	2758	7.972	8.5784	5	266	2299.33	0						10220
PSYCHOLOGY MULTIDISCIPLINARY	JOURNAL OF ABNORMAL PSYCHOLOGY	27	1903	5.153	8.0075	6	293	2438.46	0							26664
PSYCHOLOGY MULTIDISCIPLINARY	COMPUTERS IN HUMAN BEHAVIOR	26	2278	2.694	7.24843	7	319	2508.5	0								28942
PSYCHOLOGY MULTIDISCIPLINARY	AMERICAN PSYCHOLOGIST	22	1694	6.1	7.10488	8	341	2642.7	0									30636
PSYCHOLOGY MULTIDISCIPLINARY	PSYCHOLOGICAL METHODS	19	1966	7.338	7.13078	9	360	2782.13	0										32602
PSYCHOLOGY MULTIDISCIPLINARY	PSYCHOSOMATIC MEDICINE	14	995	3.968	6.8145	10	374	2837.68	7.58738	33597
COMPUTER SCIENCE THEORY METHODS	IEEE TRANSACTIONS ON NEURAL NETWORKS	61	4368	2.633	2.633	1	61	160.613	0
COMPUTER SCIENCE THEORY METHODS	IEEE TRANSACTIONS ON NEURAL NETWORKS AND LEARNING SYSTEMS	36	1967	4.291	3.462	2	97	315.089	0			6335
COMPUTER SCIENCE THEORY METHODS	IEEE TRANSACTIONS ON EVOLUTIONARY COMPUTATION	35	2948	3.654	3.526	3	132	442.979	0				9283
COMPUTER SCIENCE THEORY METHODS	IEEE TRANSACTIONS ON INFORMATION FORENSICS AND SECURITY	32	1614	2.408	3.2465	4	164	520.035	0					10897
COMPUTER SCIENCE THEORY METHODS	IEEE TRANSACTIONS ON PARALLEL AND DISTRIBUTED SYSTEMS	29	1435	2.17	3.0312	5	193	582.965	0						5997
COMPUTER SCIENCE THEORY METHODS	COMMUNICATIONS OF THE ACM	25	2674	3.621	3.1295	6	218	673.49	0							15006
COMPUTER SCIENCE THEORY METHODS	FUZZY SETS AND SYSTEMS	22	1156	1.986	2.96614	7	240	717.182	0								16162
COMPUTER SCIENCE THEORY METHODS	IEEE-ACM TRANSACTIONS ON NETWORKING	20	1125	1.811	2.82175	8	260	753.402	0									17287
COMPUTER SCIENCE THEORY METHODS	IEEE TRANSACTIONS ON SYSTEMS MAN AND CYBERNETICS PART A-SYSTEMS AND HUMANS	18	976	2.18	2.75044	9	278	792.642	0										18263
COMPUTER SCIENCE THEORY METHODS	FUTURE GENERATION COMPUTER SYSTEMS-THE INTERNATIONAL JOURNAL OF GRID COMPUTING AND ESCIENCE	17	1311	2.786	2.754	10	295	840.004	2.84747	19574
REHABILITATION	NEUROREHABILITATION AND NEURAL REPAIR	49	2227	3.976	3.976	1	49	194.824	0
REHABILITATION	PHYSICAL THERAPY	43	1885	2.526	3.251	2	92	303.442	0			4112
REHABILITATION	ARCHIVES OF PHYSICAL MEDICINE AND REHABILITATION	42	1999	2.565	3.02233	3	134	411.172	0				6111
REHABILITATION	IEEE TRANSACTIONS ON NEURAL SYSTEMS AND REHABILITATION ENGINEERING	36	1698	3.188	3.06375	4	170	525.94	0					7809
REHABILITATION	RESEARCH IN DEVELOPMENTAL DISABILITIES	31	1626	1.887	2.8284	5	201	584.437	0						5323
REHABILITATION	JOURNAL OF ORTHOPAEDIC & SPORTS PHYSICAL THERAPY	28	1273	3.011	2.85883	6	229	668.745	0							10708
REHABILITATION	SUPPORTIVE CARE IN CANCER	23	1051	2.364	2.78814	7	252	723.117	0								11759
REHABILITATION	JOURNAL OF HEAD TRAUMA REHABILITATION	16	965	2.92	2.80463	8	268	769.837	0									12724
REHABILITATION	JOURNAL OF REHABILITATION MEDICINE	13	549	1.683	2.68	9	281	791.716	0										13273
REHABILITATION	RESEARCH IN AUTISM SPECTRUM DISORDERS	11	512	2.212	2.6332	10	292	816.048	2.79468	13785
HISTORY	ECONOMIC HISTORY REVIEW	45	488	0.872	0.872	1	45	39.24	0
HISTORY	JOURNAL OF ECONOMIC HISTORY	33	330	1.29	1.081	2	78	81.81	0			818
HISTORY	AMERICAN HISTORICAL REVIEW	33	304	2.615	1.59233	3	111	168.105	0				1122
HISTORY	NATIONS AND NATIONALISM	26	248	0.444	1.30525	4	137	179.649	0					1370
HISTORY	COMPARATIVE STUDIES IN SOCIETY AND HISTORY	18	187	0.677	1.1796	5	155	191.835	0						739
HISTORY	PAST & PRESENT	12	124	0.544	1.07367	6	167	198.363	0							1681
HISTORY	JOURNAL OF GLOBAL HISTORY	12	130	0.78	1.03171	7	179	207.723	0								1811
HISTORY	INTERNATIONAL JOURNAL OF THE HISTORY OF SPORT	12	144	0.258	0.935	8	191	210.819	0									1955
HISTORY	HISTORY AND THEORY	12	132	0.7	0.908889	9	203	219.219	0										2087
HISTORY	HISTORICAL SOCIAL RESEARCH-HISTORISCHE SOZIALFORSCHUNG	11	100	0.192	0.8372	10	214	221.331	1.03426	2187
AGRICULTURE DAIRY ANIMAL SCIENCE	JOURNAL OF DAIRY SCIENCE	189	7121	2.573	2.573	1	189	486.297	0
AGRICULTURE DAIRY ANIMAL SCIENCE	JOURNAL OF ANIMAL SCIENCE	94	3463	2.108	2.3405	2	283	684.449	0			10584
AGRICULTURE DAIRY ANIMAL SCIENCE	ANIMAL	38	1829	1.841	2.174	3	321	754.407	0				12413
AGRICULTURE DAIRY ANIMAL SCIENCE	ANIMAL FEED SCIENCE AND TECHNOLOGY	30	1145	1.997	2.12975	4	351	814.317	0					13558
AGRICULTURE DAIRY ANIMAL SCIENCE	POULTRY SCIENCE	23	829	1.672	2.0382	5	374	852.773	0						3803
AGRICULTURE DAIRY ANIMAL SCIENCE	GENETICS SELECTION EVOLUTION	21	1046	3.821	2.33533	6	395	933.014	0							15433
AGRICULTURE DAIRY ANIMAL SCIENCE	ANIMAL REPRODUCTION SCIENCE	19	586	1.511	2.21757	7	414	961.723	0								16019
AGRICULTURE DAIRY ANIMAL SCIENCE	ANIMAL GENETICS	19	692	2.207	2.21625	8	433	1003.66	0									16711
AGRICULTURE DAIRY ANIMAL SCIENCE	LIVESTOCK SCIENCE	17	782	1.171	2.10011	9	450	1023.56	0										17493
AGRICULTURE DAIRY ANIMAL SCIENCE	REPRODUCTION IN DOMESTIC ANIMALS	9	274	1.515	2.0416	10	459	1037.2	2.25969	17767
NURSING	INTERNATIONAL JOURNAL OF NURSING STUDIES	41	1262	2.901	2.901	1	41	118.941	0
NURSING	JOURNAL OF CLINICAL NURSING	35	983	1.255	2.078	2	76	162.866	0			2245
NURSING	JOURNAL OF ADVANCED NURSING	35	903	1.741	1.96567	3	111	223.801	0				3148
NURSING	JOURNAL OF NURSING MANAGEMENT	23	683	1.5	1.84925	4	134	258.301	0					3831
NURSING	MIDWIFERY	16	423	1.573	1.794	5	150	283.469	0						2009
NURSING	NURSE EDUCATION TODAY	15	396	1.364	1.72233	6	165	303.929	0							4650
NURSING	AMERICAN JOURNAL OF CRITICAL CARE	15	444	2.115	1.77843	7	180	335.654	0								5094
NURSING	INTERNATIONAL JOURNAL OF MENTAL HEALTH NURSING	13	350	1.95	1.79988	8	193	361.004	0									5444
NURSING	EUROPEAN JOURNAL OF CANCER CARE	13	355	1.564	1.77367	9	206	381.336	0										5799
NURSING	BIRTH-ISSUES IN PERINATAL CARE	13	425	1.264	1.7227	10	219	397.768	1.81629	6224
PSYCHOLOGY CLINICAL	PSYCHOLOGICAL MEDICINE	49	3378	5.938	5.938	1	49	290.962	0
PSYCHOLOGY CLINICAL	JOURNAL OF CLINICAL PSYCHIATRY	49	3425	5.498	5.718	2	98	560.364	0			6803
PSYCHOLOGY CLINICAL	JOURNAL OF CONSULTING AND CLINICAL PSYCHOLOGY	37	2785	5.279	5.57167	3	135	755.687	0				9588
PSYCHOLOGY CLINICAL	JOURNAL OF ABNORMAL PSYCHOLOGY	32	2132	5.153	5.467	4	167	920.583	0					11720
PSYCHOLOGY CLINICAL	BEHAVIOUR RESEARCH AND THERAPY	24	1464	3.395	5.0526	5	191	1002.06	0						6381
PSYCHOLOGY CLINICAL	NEUROPSYCHOLOGY	17	1083	3.269	4.75533	6	208	1057.64	0							14267
PSYCHOLOGY CLINICAL	HEALTH PSYCHOLOGY	17	1116	3.59	4.58886	7	225	1118.67	0								15383
PSYCHOLOGY CLINICAL	DEPRESSION AND ANXIETY	17	1070	4.407	4.56612	8	242	1193.59	0									16453
PSYCHOLOGY CLINICAL	PSYCHOLOGICAL ASSESSMENT	15	1127	2.751	4.36444	9	257	1234.85	0										17580
PSYCHOLOGY CLINICAL	JOURNAL OF TRAUMATIC STRESS	15	1165	2.36	4.164	10	272	1270.25	4.67004	18745
VIROLOGY	PLOS PATHOGENS	165	15057	7.562	7.562	1	165	1247.73	0
VIROLOGY	JOURNAL OF VIROLOGY	132	11181	4.439	6.0005	2	297	1833.68	0			26238
VIROLOGY	CELL HOST & MICROBE	82	8193	12.328	8.10967	3	379	2844.57	0				34431
VIROLOGY	AIDS	56	5612	5.554	7.47075	4	435	3155.6	0					40043
VIROLOGY	RETROVIROLOGY	10	925	4.185	6.8136	5	445	3197.45	0						14730
VIROLOGY	CURRENT OPINION IN VIROLOGY	8	667	6.399	6.7445	6	453	3248.64	0							41635
VIROLOGY	VIROLOGY	7	925	3.321	6.25543	7	460	3271.89	0								42560
VIROLOGY	ARCHIVES OF VIROLOGY	7	894	2.111	5.73738	8	467	3286.66	0									43454
VIROLOGY	JOURNAL OF GENERAL VIROLOGY	5	568	3.183	5.45356	9	472	3302.58	0										44022
VIROLOGY	VIRUS RESEARCH	4	335	2.324	5.1406	10	476	3311.87	6.95772	44357
PHYSICS NUCLEAR	PHYSICS LETTERS B	228	23896	6.131	6.131	1	228	1397.87	0
PHYSICS NUCLEAR	PHYSICAL REVIEW C	150	12552	3.733	4.932	2	378	1957.82	0			36448
PHYSICS NUCLEAR	ENERGY CONVERSION AND MANAGEMENT	33	2987	4.38	4.748	3	411	2102.36	0				39435
PHYSICS NUCLEAR	NUCLEAR PHYSICS A	21	1584	2.202	4.1115	4	432	2148.6	0					41019
PHYSICS NUCLEAR	JOURNAL OF PHYSICS G-NUCLEAR AND PARTICLE PHYSICS	17	1253	2.777	3.8446	5	449	2195.81	0						5824
PHYSICS NUCLEAR	NUCLEAR FUSION	16	1014	3.062	3.71417	6	465	2244.8	0							43286
PHYSICS NUCLEAR	NUCLEAR INSTRUMENTS & METHODS IN PHYSICS RESEARCH SECTION B-BEAM INTERACTIONS WITH MATERIALS AND ATOMS	8	1743	1.124	3.34414	7	473	2253.79	0								45029
PHYSICS NUCLEAR	EUROPEAN PHYSICAL JOURNAL A	5	333	2.736	3.26812	8	478	2267.47	0									45362
PHYSICS NUCLEAR	PLASMA PHYSICS AND CONTROLLED FUSION	4	223	2.186	3.14789	9	482	2276.22	0										45585
PHYSICS NUCLEAR	PHYSICAL REVIEW SPECIAL TOPICS-ACCELERATORS AND BEAMS	4	274	1.66	2.9991	10	486	2282.86	4.69724	45859
PSYCHOLOGY EXPERIMENTAL	JOURNAL OF COGNITIVE NEUROSCIENCE	60	4243	4.085	4.085	1	60	245.1	0
PSYCHOLOGY EXPERIMENTAL	NEUROPSYCHOLOGIA	54	3420	3.302	3.6935	2	114	423.408	0			7663
PSYCHOLOGY EXPERIMENTAL	COGNITION	33	2017	3.479	3.622	3	147	538.215	0				9680
PSYCHOLOGY EXPERIMENTAL	COMPUTERS IN HUMAN BEHAVIOR	27	2324	2.694	3.39	4	174	610.953	0					12004
PSYCHOLOGY EXPERIMENTAL	EMOTION	26	1904	3.383	3.3886	5	200	698.911	0						6245
PSYCHOLOGY EXPERIMENTAL	DEVELOPMENTAL SCIENCE	23	1527	3.808	3.4585	6	223	786.495	0							15435
PSYCHOLOGY EXPERIMENTAL	JOURNAL OF EXPERIMENTAL PSYCHOLOGY-GENERAL	20	1414	5.929	3.81143	7	243	905.075	0								16849
PSYCHOLOGY EXPERIMENTAL	BEHAVIOR RESEARCH METHODS	20	1778	2.928	3.701	8	263	963.635	0									18627
PSYCHOLOGY EXPERIMENTAL	SOCIAL COGNITIVE AND AFFECTIVE NEUROSCIENCE	17	1109	7.372	4.10889	9	280	1088.96	0										19736
PSYCHOLOGY EXPERIMENTAL	PSYCHOPHYSIOLOGY	15	995	2.986	3.9966	10	295	1133.75	3.84322	20731
MATERIALS SCIENCE COATINGS FILMS	JOURNAL OF THE ELECTROCHEMICAL SOCIETY	221	12578	3.266	3.266	1	221	721.786	0
MATERIALS SCIENCE COATINGS FILMS	APPLIED SURFACE SCIENCE	165	8693	2.711	2.9885	2	386	1169.1	0			21271
MATERIALS SCIENCE COATINGS FILMS	THIN SOLID FILMS	58	2947	1.759	2.57867	3	444	1271.12	0				24218
MATERIALS SCIENCE COATINGS FILMS	SURFACE & COATINGS TECHNOLOGY	48	2257	1.998	2.4335	4	492	1367.03	0					26475
MATERIALS SCIENCE COATINGS FILMS	JOURNAL OF VACUUM SCIENCE & TECHNOLOGY A	4	196	2.322	2.4112	5	496	1376.32	0						5400
MATERIALS SCIENCE COATINGS FILMS	JOURNAL OF THERMAL SPRAY TECHNOLOGY	3	124	1.344	2.23333	6	499	1380.35	0							26795
MATERIALS SCIENCE COATINGS FILMS	PROGRESS IN ORGANIC COATINGS	1	40	2.358	2.25114	7	500	1382.7	2.76541	30717							26835
DERMATOLOGY	JOURNAL OF INVESTIGATIVE DERMATOLOGY	124	6306	7.216	7.216	1	124	894.784	0
DERMATOLOGY	BRITISH JOURNAL OF DERMATOLOGY	71	3652	4.275	5.7455	2	195	1198.31	0			9958
DERMATOLOGY	JOURNAL OF THE AMERICAN ACADEMY OF DERMATOLOGY	69	3440	4.449	5.31333	3	264	1505.29	0				13398
DERMATOLOGY	ARCHIVES OF DERMATOLOGY	33	2015	4.789	5.18225	4	297	1663.33	0					15413
DERMATOLOGY	PIGMENT CELL & MELANOMA RESEARCH	19	1068	4.619	5.0696	5	316	1751.09	0						6523
DERMATOLOGY	CONTACT DERMATITIS	16	667	3.747	4.84917	6	332	1811.04	0							17148
DERMATOLOGY	JOURNAL OF THE EUROPEAN ACADEMY OF DERMATOLOGY AND VENEREOLOGY	15	592	2.826	4.56014	7	347	1853.43	0								17740
DERMATOLOGY	EXPERIMENTAL DERMATOLOGY	13	553	3.762	4.46037	8	360	1902.34	0									18293
DERMATOLOGY	JOURNAL OF CUTANEOUS PATHOLOGY	11	492	1.582	4.14056	9	371	1919.74	0										18785
DERMATOLOGY	CLINICS IN DERMATOLOGY	10	465	2.47	3.9735	10	381	1944.44	5.10351	19250
POLITICAL SCIENCE	AMERICAN JOURNAL OF POLITICAL SCIENCE	45	1918	3.269	3.269	1	45	147.105	0
POLITICAL SCIENCE	AMERICAN POLITICAL SCIENCE REVIEW	42	2168	3.688	3.4785	2	87	302.001	0			4086
POLITICAL SCIENCE	JOURNAL OF PEACE RESEARCH	33	1423	3.387	3.448	3	120	413.772	0				5509
POLITICAL SCIENCE	JOURNAL OF POLITICS	19	671	2.255	3.14975	4	139	456.617	0					6180
POLITICAL SCIENCE	POLITICAL ANALYSIS	17	1100	4.655	3.4508	5	156	535.752	0						3194
POLITICAL SCIENCE	PERSPECTIVES ON POLITICS	16	819	2.132	3.231	6	172	569.864	0							8099
POLITICAL SCIENCE	PUBLIC OPINION QUARTERLY	15	597	1.775	3.023	7	187	596.489	0								8696
POLITICAL SCIENCE	INTERNATIONAL STUDIES QUARTERLY	12	416	1.705	2.85825	8	199	616.949	0									9112
POLITICAL SCIENCE	POLITICAL GEOGRAPHY	11	368	2.676	2.838	9	210	646.385	0										9480
POLITICAL SCIENCE	BRITISH JOURNAL OF POLITICAL SCIENCE	11	319	1.987	2.7529	10	221	668.242	3.02372	9799
PSYCHOLOGY	PSYCHOLOGICAL BULLETIN	67	7031	14.756	14.756	1	67	988.652	0
PSYCHOLOGY	PSYCHOLOGICAL MEDICINE	47	3290	5.938	10.347	2	114	1267.74	0			10321
PSYCHOLOGY	JOURNAL OF CHILD PSYCHOLOGY AND PSYCHIATRY	38	2413	6.459	9.051	3	152	1513.18	0				12734
PSYCHOLOGY	PSYCHOLOGICAL REVIEW	27	2758	7.972	8.78125	4	179	1728.42	0					15492
PSYCHOLOGY	SOCIAL COGNITIVE AND AFFECTIVE NEUROSCIENCE	18	1153	7.372	8.4994	5	197	1861.12	0						6324
PSYCHOLOGY	NEUROPSYCHOLOGY	17	1083	3.269	7.62767	6	214	1916.69	0							17728
PSYCHOLOGY	PSYCHOSOMATIC MEDICINE	16	1085	3.968	7.10486	7	230	1980.18	0								18813
PSYCHOLOGY	PSYCHOPHYSIOLOGY	16	1040	2.986	6.59	8	246	2027.96	0									19853
PSYCHOLOGY	HEALTH PSYCHOLOGY	16	1072	3.59	6.25667	9	262	2085.4	0										20925
PSYCHOLOGY	DEPRESSION AND ANXIETY	15	982	4.407	6.0717	10	277	2151.5	7.76716	21907
ENVIRONMENTAL STUDIES	ENERGY POLICY	102	6516	2.575	2.575	1	102	262.65	0
ENVIRONMENTAL STUDIES	NATURE CLIMATE CHANGE	101	8512	14.547	8.561	2	203	1731.9	0			15028
ENVIRONMENTAL STUDIES	GLOBAL ENVIRONMENTAL CHANGE-HUMAN AND POLICY DIMENSIONS	55	3967	5.089	7.40367	3	258	2011.79	0				18995
ENVIRONMENTAL STUDIES	ECOLOGICAL ECONOMICS	47	3719	2.72	6.23275	4	305	2139.63	0					22714
ENVIRONMENTAL STUDIES	LAND USE POLICY	18	1147	2.631	5.5124	5	323	2186.99	0						8833
ENVIRONMENTAL STUDIES	LANDSCAPE AND URBAN PLANNING	16	900	3.037	5.09983	6	339	2235.58	0							24761
ENVIRONMENTAL STUDIES	TOURISM MANAGEMENT	15	1120	2.554	4.73614	7	354	2273.89	0								25881
ENVIRONMENTAL STUDIES	ECOLOGY AND SOCIETY	15	1177	2.77	4.49038	8	369	2315.44	0									27058
ENVIRONMENTAL STUDIES	JOURNAL OF ENVIRONMENTAL PSYCHOLOGY	14	1011	2.64	4.28478	9	383	2352.4	0										28069
ENVIRONMENTAL STUDIES	MARINE POLICY	9	669	2.61	4.1173	10	392	2375.89	6.06095	28738
MATHEMATICAL COMPUTATIONAL BIOLOGY	BIOINFORMATICS	211	36963	4.981	4.981	1	211	1050.99	0
MATHEMATICAL COMPUTATIONAL BIOLOGY	PLOS COMPUTATIONAL BIOLOGY	78	6759	4.62	4.8005	2	289	1411.35	0			43722
MATHEMATICAL COMPUTATIONAL BIOLOGY	BMC BIOINFORMATICS	72	10097	2.576	4.059	3	361	1596.82	0				53819
MATHEMATICAL COMPUTATIONAL BIOLOGY	JOURNAL OF THEORETICAL BIOLOGY	23	1801	2.116	3.57325	4	384	1645.49	0					55620
MATHEMATICAL COMPUTATIONAL BIOLOGY	STATISTICS IN MEDICINE	19	2297	1.825	3.2236	5	403	1680.17	0						14195
MATHEMATICAL COMPUTATIONAL BIOLOGY	WILEY INTERDISCIPLINARY REVIEWS-COMPUTATIONAL MOLECULAR SCIENCE	13	1954	11.885	4.66717	6	416	1834.67	0							59871
MATHEMATICAL COMPUTATIONAL BIOLOGY	BRIEFINGS IN BIOINFORMATICS	12	1579	9.617	5.37429	7	428	1950.07	0								61450
MATHEMATICAL COMPUTATIONAL BIOLOGY	BMC SYSTEMS BIOLOGY	12	935	2.435	5.00688	8	440	1979.29	0									62385
MATHEMATICAL COMPUTATIONAL BIOLOGY	IEEE TRANSACTIONS ON INFORMATION TECHNOLOGY IN BIOMEDICINE	8	482	2.493	4.72756	9	448	1999.24	0										62867
MATHEMATICAL COMPUTATIONAL BIOLOGY	RESEARCH SYNTHESIS METHODS	5	437	0	4.2548	10	453	1999.24	4.41333	63304
ENTOMOLOGY	PEST MANAGEMENT SCIENCE	59	1965	2.694	2.694	1	59	158.946	0
ENTOMOLOGY	INSECT BIOCHEMISTRY AND MOLECULAR BIOLOGY	44	1467	3.45	3.072	2	103	310.746	0			3432
ENTOMOLOGY	PESTICIDE BIOCHEMISTRY AND PHYSIOLOGY	32	935	2.014	2.71933	3	135	375.194	0				4367
ENTOMOLOGY	JOURNAL OF INSECT PHYSIOLOGY	31	948	2.47	2.657	4	166	451.764	0					5315
ENTOMOLOGY	INSECT MOLECULAR BIOLOGY	31	1254	2.589	2.6434	5	197	532.023	0						3137
ENTOMOLOGY	JOURNAL OF ECONOMIC ENTOMOLOGY	30	1019	1.506	2.45383	6	227	577.203	0							7588
ENTOMOLOGY	BIOLOGICAL CONTROL	26	845	1.635	2.33686	7	253	619.713	0								8433
ENTOMOLOGY	ENVIRONMENTAL ENTOMOLOGY	23	679	1.295	2.20662	8	276	649.498	0									9112
ENTOMOLOGY	BIOCONTROL	21	762	1.693	2.14956	9	297	685.051	0										9874
ENTOMOLOGY	SYSTEMATIC ENTOMOLOGY	20	687	2.784	2.213	10	317	740.731	2.33669	10561
OCEANOGRAPHY	MARINE ECOLOGY PROGRESS SERIES	59	2754	2.619	2.619	1	59	154.521	0
OCEANOGRAPHY	JOURNAL OF GEOPHYSICAL RESEARCH-OCEANS	58	2825	3.426	3.0225	2	117	353.229	0			5579
OCEANOGRAPHY	LIMNOLOGY AND OCEANOGRAPHY	51	2700	3.794	3.27967	3	168	546.723	0				8279
OCEANOGRAPHY	DEEP-SEA RESEARCH PART II-TOPICAL STUDIES IN OCEANOGRAPHY	39	1857	2.19	3.00725	4	207	632.133	0					10136
OCEANOGRAPHY	JOURNAL OF PHYSICAL OCEANOGRAPHY	36	1819	2.856	2.977	5	243	734.949	0						6376
OCEANOGRAPHY	ICES JOURNAL OF MARINE SCIENCE	25	1166	2.377	2.877	6	268	794.374	0							13121
OCEANOGRAPHY	MARINE CHEMISTRY	24	1120	2.735	2.85671	7	292	860.014	0								14241
OCEANOGRAPHY	ESTUARINE COASTAL AND SHELF SCIENCE	21	1178	2.057	2.75675	8	313	903.211	0									15419
OCEANOGRAPHY	JOURNAL OF MARINE SYSTEMS	18	1094	2.508	2.72911	9	331	948.355	0										16513
OCEANOGRAPHY	DEEP-SEA RESEARCH PART I-OCEANOGRAPHIC RESEARCH PAPERS	17	818	2.57	2.7132	10	348	992.045	2.8507	17331
BUSINESS	ACADEMY OF MANAGEMENT JOURNAL	63	4226	6.448	6.448	1	63	406.224	0
BUSINESS	STRATEGIC MANAGEMENT JOURNAL	29	2003	3.341	4.8945	2	92	503.113	0			6229
BUSINESS	ACADEMY OF MANAGEMENT REVIEW	27	2150	7.475	5.75467	3	119	704.938	0				8379
BUSINESS	JOURNAL OF MANAGEMENT	26	2033	6.071	5.83375	4	145	862.784	0					10412
BUSINESS	JOURNAL OF MARKETING	25	1842	3.938	5.4546	5	170	961.234	0						6025
BUSINESS	JOURNAL OF INTERNATIONAL BUSINESS STUDIES	19	1174	3.563	5.13933	6	189	1028.93	0							13428
BUSINESS	JOURNAL OF MANAGEMENT STUDIES	18	1139	3.763	4.94271	7	207	1096.66	0								14567
BUSINESS	JOURNAL OF MARKETING RESEARCH	15	938	2.3	4.61237	8	222	1131.16	0									15505
BUSINESS	LONG RANGE PLANNING	14	1578	2.718	4.40189	9	236	1169.22	0										17083
BUSINESS	JOURNAL OF CONSUMER RESEARCH	14	1540	3.125	4.2742	10	250	1212.97	4.85187	18623
CONSTRUCTION BUILDING TECHNOLOGY	ENERGY AND BUILDINGS	102	4617	2.884	2.884	1	102	294.168	0
CONSTRUCTION BUILDING TECHNOLOGY	CONSTRUCTION AND BUILDING MATERIALS	91	3536	2.296	2.59	2	193	503.104	0			8153
CONSTRUCTION BUILDING TECHNOLOGY	BUILDING AND ENVIRONMENT	74	3103	3.341	2.84033	3	267	750.338	0				11256
CONSTRUCTION BUILDING TECHNOLOGY	CEMENT AND CONCRETE RESEARCH	72	3399	2.864	2.84625	4	339	956.546	0					14655
CONSTRUCTION BUILDING TECHNOLOGY	CEMENT & CONCRETE COMPOSITES	31	1300	3.33	2.943	5	370	1059.78	0						7802
CONSTRUCTION BUILDING TECHNOLOGY	COMPUTER-AIDED CIVIL AND INFRASTRUCTURE ENGINEERING	25	977	4.925	3.27333	6	395	1182.9	0							16932
CONSTRUCTION BUILDING TECHNOLOGY	INDOOR AIR	22	926	4.904	3.50629	7	417	1290.79	0								17858
CONSTRUCTION BUILDING TECHNOLOGY	AUTOMATION IN CONSTRUCTION	16	610	1.812	3.2945	8	433	1319.78	0									18468
CONSTRUCTION BUILDING TECHNOLOGY	JOURNAL OF STRUCTURAL ENGINEERING-ASCE	8	344	1.504	3.09556	9	441	1331.81	0										18812
CONSTRUCTION BUILDING TECHNOLOGY	BUILDING RESEARCH AND INFORMATION	8	423	1.454	2.9314	10	449	1343.44	2.99208	19235
MATERIALS SCIENCE BIOMATERIALS	BIOMATERIALS	365	35671	8.557	8.557	1	365	3123.31	0
MATERIALS SCIENCE BIOMATERIALS	ACTA BIOMATERIALIA	62	5930	6.025	7.291	2	427	3496.86	0			41601
MATERIALS SCIENCE BIOMATERIALS	COLLOIDS AND SURFACES B-BIOINTERFACES	27	2556	4.152	6.24467	3	454	3608.96	0				44157
MATERIALS SCIENCE BIOMATERIALS	DENTAL MATERIALS	13	1316	3.769	5.62575	4	467	3657.96	0					45473
MATERIALS SCIENCE BIOMATERIALS	MATERIALS SCIENCE & ENGINEERING C-MATERIALS FOR BIOLOGICAL APPLICATIONS	8	783	3.088	5.1182	5	475	3682.66	0						4655
MATERIALS SCIENCE BIOMATERIALS	JOURNAL OF MATERIALS CHEMISTRY B	6	513	4.726	5.05283	6	481	3711.02	0							46769
MATERIALS SCIENCE BIOMATERIALS	EUROPEAN CELLS & MATERIALS	6	526	4.886	5.029	7	487	3740.33	0								47295
MATERIALS SCIENCE BIOMATERIALS	JOURNAL OF BIOMEDICAL MATERIALS RESEARCH PART A	5	444	3.369	4.8215	8	492	3757.18	0									47739
MATERIALS SCIENCE BIOMATERIALS	JOURNAL OF BIOMEDICAL MATERIALS RESEARCH PART B-APPLIED BIOMATERIALS	3	206	2.759	4.59233	9	495	3765.45	0										47945
MATERIALS SCIENCE BIOMATERIALS	MACROMOLECULAR BIOSCIENCE	2	153	3.851	4.5182	10	497	3773.16	7.59186	48098
BEHAVIORAL SCIENCES	NEUROPSYCHOLOGIA	88	4829	3.302	3.302	1	88	290.576	0
BEHAVIORAL SCIENCES	BEHAVIOURAL BRAIN RESEARCH	53	2776	3.028	3.165	2	141	451.06	0			7605
BEHAVIORAL SCIENCES	PHYSIOLOGY & BEHAVIOR	41	2448	2.976	3.102	3	182	573.076	0				10053
BEHAVIORAL SCIENCES	CORTEX	30	1904	5.128	3.6085	4	212	726.916	0					11957
BEHAVIORAL SCIENCES	HORMONES AND BEHAVIOR	25	1322	4.632	3.8132	5	237	842.716	0						5674
BEHAVIORAL SCIENCES	BEHAVIORAL AND BRAIN SCIENCES	25	3141	20.771	6.6395	6	262	1361.99	0							16420
BEHAVIORAL SCIENCES	APPETITE	25	1384	2.691	6.07543	7	287	1429.27	0								17804
BEHAVIORAL SCIENCES	ANIMAL BEHAVIOUR	25	1321	3.137	5.70813	8	312	1507.69	0									19125
BEHAVIORAL SCIENCES	BIOLOGICAL PSYCHOLOGY	21	1035	3.403	5.452	9	333	1579.15	0										20160
BEHAVIORAL SCIENCES	NEUROBIOLOGY OF LEARNING AND MEMORY	18	901	3.652	5.272	10	351	1644.89	4.6863	21061
PHILOSOPHY	SYNTHESE	53	708	0.739	0.739	1	53	39.167	0
PHILOSOPHY	PHILOSOPHICAL STUDIES	39	502	0.57	0.6545	2	92	61.397	0			1210
PHILOSOPHY	PHILOSOPHY AND PHENOMENOLOGICAL RESEARCH	32	475	0.744	0.684333	3	124	85.205	0				1685
PHILOSOPHY	NOUS	27	378	1.309	0.8405	4	151	120.548	0					2063
PHILOSOPHY	PHENOMENOLOGY AND THE COGNITIVE SCIENCES	24	390	0.848	0.842	5	175	140.9	0						1243
PHILOSOPHY	ETHICS	18	275	1.14	0.891667	6	193	161.42	0							2728
PHILOSOPHY	SCIENCE AND ENGINEERING ETHICS	17	248	0.963	0.901857	7	210	177.791	0								2976
PHILOSOPHY	JOURNAL OF PHILOSOPHY	15	269	1.538	0.981375	8	225	200.861	0									3245
PHILOSOPHY	ANALYSIS	14	160	0.48	0.925667	9	239	207.581	0										3405
PHILOSOPHY	PHILOSOPHY & PUBLIC AFFAIRS	13	257	1.273	0.9604	10	252	224.13	0.889405	3662
EVOLUTIONARY BIOLOGY	PROCEEDINGS OF THE ROYAL SOCIETY B-BIOLOGICAL SCIENCES	82	6335	5.051	5.051	1	82	414.182	0
EVOLUTIONARY BIOLOGY	MOLECULAR ECOLOGY	74	5630	6.494	5.7725	2	156	894.738	0			11965
EVOLUTIONARY BIOLOGY	MOLECULAR BIOLOGY AND EVOLUTION	61	32132	9.105	6.88333	3	217	1450.14	0				44097
EVOLUTIONARY BIOLOGY	SYSTEMATIC BIOLOGY	53	9212	14.387	8.75925	4	270	2212.65	0					53309
EVOLUTIONARY BIOLOGY	TRENDS IN ECOLOGY & EVOLUTION	34	3452	16.196	10.2466	5	304	2763.32	0						44796
EVOLUTIONARY BIOLOGY	EVOLUTION	31	2637	4.612	9.3075	6	335	2906.29	0							59398
EVOLUTIONARY BIOLOGY	MOLECULAR ECOLOGY RESOURCES	28	6744	3.712	8.50814	7	363	3010.23	0								66142
EVOLUTIONARY BIOLOGY	MOLECULAR PHYLOGENETICS AND EVOLUTION	22	2035	3.916	7.93413	8	385	3096.38	0									68177
EVOLUTIONARY BIOLOGY	AMERICAN NATURALIST	22	1831	3.832	7.47833	9	407	3180.68	0										70008
EVOLUTIONARY BIOLOGY	BMC EVOLUTIONARY BIOLOGY	19	1609	3.407	7.0712	10	426	3245.42	7.61835	71617
PARASITOLOGY	PLOS PATHOGENS	290	22009	7.562	7.562	1	290	2192.98	0
PARASITOLOGY	CELL HOST & MICROBE	109	9711	12.328	9.945	2	399	3536.73	0			31720
PARASITOLOGY	PLOS NEGLECTED TROPICAL DISEASES	39	2848	4.446	8.112	3	438	3710.13	0				34568
PARASITOLOGY	MALARIA JOURNAL	16	1319	3.109	6.86125	4	454	3759.87	0					35887
PARASITOLOGY	VETERINARY PARASITOLOGY	11	776	2.46	5.981	5	465	3786.93	0						4943
PARASITOLOGY	INTERNATIONAL JOURNAL FOR PARASITOLOGY	9	579	3.872	5.6295	6	474	3821.78	0							37242
PARASITOLOGY	PARASITES & VECTORS	8	654	3.43	5.31529	7	482	3849.22	0								37896
PARASITOLOGY	ACTA TROPICA	6	649	2.27	4.93463	8	488	3862.84	0									38545
PARASITOLOGY	PARASITOLOGY RESEARCH	4	224	2.098	4.61944	9	492	3871.23	0										38769
PARASITOLOGY	PARASITOLOGY	3	170	2.56	4.4135	10	495	3878.91	7.83618	38939
OTORHINOLARYNGOLOGY	LARYNGOSCOPE	101	3276	2.144	2.144	1	101	216.544	0
OTORHINOLARYNGOLOGY	HEAD AND NECK-JOURNAL FOR THE SCIENCES AND SPECIALTIES OF THE HEAD AND NECK	55	2012	2.641	2.3925	2	156	361.799	0			5288
OTORHINOLARYNGOLOGY	HEARING RESEARCH	48	1653	2.968	2.58433	3	204	504.263	0				6941
OTORHINOLARYNGOLOGY	OTOLARYNGOLOGY-HEAD AND NECK SURGERY	42	1690	2.02	2.44325	4	246	589.103	0					8631
OTORHINOLARYNGOLOGY	OTOLOGY & NEUROTOLOGY	37	1098	1.787	2.312	5	283	655.222	0						4441
OTORHINOLARYNGOLOGY	EAR AND HEARING	31	1107	2.842	2.40033	6	314	743.324	0							10836
OTORHINOLARYNGOLOGY	ARCHIVES OF OTOLARYNGOLOGY-HEAD & NECK SURGERY	27	949	2.327	2.38986	7	341	806.153	0								11785
OTORHINOLARYNGOLOGY	JARO-JOURNAL OF THE ASSOCIATION FOR RESEARCH IN OTOLARYNGOLOGY	17	662	2.598	2.41587	8	358	850.319	0									12447
OTORHINOLARYNGOLOGY	INTERNATIONAL JOURNAL OF AUDIOLOGY	16	506	1.844	2.35233	9	374	879.823	0										12953
OTORHINOLARYNGOLOGY	AMERICAN JOURNAL OF RHINOLOGY & ALLERGY	14	468	2.178	2.3349	10	388	910.315	2.34617	13421
SOCIOLOGY	AMERICAN SOCIOLOGICAL REVIEW	46	2074	4.39	4.39	1	46	201.94	0
SOCIOLOGY	ANNALS OF TOURISM RESEARCH	38	1424	2.685	3.5375	2	84	303.97	0			3498
SOCIOLOGY	Annual Review of Sociology	36	1945	3.545	3.54	3	120	431.59	0				5443
SOCIOLOGY	AMERICAN JOURNAL OF SOCIOLOGY	32	1447	3.545	3.54125	4	152	545.03	0					6890
SOCIOLOGY	JOURNAL OF MARRIAGE AND FAMILY	26	1520	1.77	3.187	5	178	591.05	0						4912
SOCIOLOGY	SOCIAL INDICATORS RESEARCH	23	921	1.395	2.88833	6	201	623.135	0							9331
SOCIOLOGY	POPULATION AND DEVELOPMENT REVIEW	16	652	1.667	2.71386	7	217	649.807	0								9983
SOCIOLOGY	EUROPEAN SOCIOLOGICAL REVIEW	15	837	1.74	2.59212	8	232	675.907	0									10820
SOCIOLOGY	SOCIAL NETWORKS	14	995	2	2.52633	9	246	703.907	0										11815
SOCIOLOGY	SOCIAL SCIENCE RESEARCH	12	397	1.515	2.4252	10	258	722.087	2.79879	12212
ENGINEERING MANUFACTURING	COMPOSITES PART A-APPLIED SCIENCE AND MANUFACTURING	92	3366	3.071	3.071	1	92	282.532	0
ENGINEERING MANUFACTURING	INTERNATIONAL JOURNAL OF PRODUCTION ECONOMICS	83	3654	2.752	2.9115	2	175	510.948	0			7020
ENGINEERING MANUFACTURING	IEEE-ASME TRANSACTIONS ON MECHATRONICS	62	2438	3.427	3.08333	3	237	723.422	0				9458
ENGINEERING MANUFACTURING	CIRP ANNALS-MANUFACTURING TECHNOLOGY	53	2699	2.542	2.948	4	290	858.148	0					12157
ENGINEERING MANUFACTURING	JOURNAL OF MATERIALS PROCESSING TECHNOLOGY	48	1654	2.236	2.8056	5	338	965.476	0						6791
ENGINEERING MANUFACTURING	INTERNATIONAL JOURNAL OF ADVANCED MANUFACTURING TECHNOLOGY	31	1145	1.458	2.581	6	369	1010.67	0							14956
ENGINEERING MANUFACTURING	INTERNATIONAL JOURNAL OF MACHINE TOOLS & MANUFACTURE	28	1092	3.037	2.64614	7	397	1095.71	0								16048
ENGINEERING MANUFACTURING	INTERNATIONAL JOURNAL OF PRODUCTION RESEARCH	21	765	1.477	2.5	8	418	1126.73	0									16813
ENGINEERING MANUFACTURING	ROBOTICS AND COMPUTER-INTEGRATED MANUFACTURING	11	465	2.305	2.47833	9	429	1152.08	0										17278
ENGINEERING MANUFACTURING	IEEE TRANSACTIONS ON COMPONENTS PACKAGING AND MANUFACTURING TECHNOLOGY	8	344	1.18	2.3485	10	437	1161.52	2.65795	17622
HEALTH POLICY SERVICES	HEALTH AFFAIRS	161	9224	4.966	4.966	1	161	799.526	0
HEALTH POLICY SERVICES	MEDICAL CARE	46	2410	3.232	4.099	2	207	948.198	0			11634
HEALTH POLICY SERVICES	VALUE IN HEALTH	24	1644	3.279	3.82567	3	231	1026.89	0				13278
HEALTH POLICY SERVICES	QUALITY OF LIFE RESEARCH	23	1514	2.486	3.49075	4	254	1084.07	0					14792
HEALTH POLICY SERVICES	PSYCHIATRIC SERVICES	21	1050	2.412	3.275	5	275	1134.72	0						4208
HEALTH POLICY SERVICES	IMPLEMENTATION SCIENCE	18	1464	4.122	3.41617	6	293	1208.92	0							17306
HEALTH POLICY SERVICES	HEALTH SERVICES RESEARCH	16	786	2.781	3.32543	7	309	1253.42	0								18092
HEALTH POLICY SERVICES	HEALTH ECONOMICS	14	771	2.123	3.17512	8	323	1283.14	0									18863
HEALTH POLICY SERVICES	MILBANK QUARTERLY	13	750	3.383	3.19822	9	336	1327.12	0										19613
HEALTH POLICY SERVICES	AMERICAN JOURNAL OF MANAGED CARE	13	510	2.264	3.1048	10	349	1356.55	3.88696	20123
MATERIALS SCIENCE CERAMICS	JOURNAL OF THE AMERICAN CERAMIC SOCIETY	156	6310	2.61	2.61	1	156	407.16	0
MATERIALS SCIENCE CERAMICS	CERAMICS INTERNATIONAL	118	3652	2.605	2.6075	2	274	714.55	0			9962
MATERIALS SCIENCE CERAMICS	JOURNAL OF THE EUROPEAN CERAMIC SOCIETY	115	4129	2.947	2.72067	3	389	1053.45	0				14091
MATERIALS SCIENCE CERAMICS	JOURNAL OF NON-CRYSTALLINE SOLIDS	58	1859	1.766	2.482	4	447	1155.88	0					15950
MATERIALS SCIENCE CERAMICS	JOURNAL OF SOL-GEL SCIENCE AND TECHNOLOGY	23	740	1.532	2.292	5	470	1191.12	0						6728
MATERIALS SCIENCE CERAMICS	INTERNATIONAL JOURNAL OF APPLIED GLASS SCIENCE	11	389	2.611	2.34517	6	481	1219.84	0							17079
MATERIALS SCIENCE CERAMICS	INTERNATIONAL JOURNAL OF APPLIED CERAMIC TECHNOLOGY	5	172	1.32	2.19871	7	486	1226.44	0								17251
MATERIALS SCIENCE CERAMICS	JOURNAL OF ELECTROCERAMICS	4	227	1.744	2.14188	8	490	1233.42	0									17478
MATERIALS SCIENCE CERAMICS	JOURNAL OF THE CERAMIC SOCIETY OF JAPAN	3	167	0.698	1.98144	9	493	1235.51	0										17645
MATERIALS SCIENCE CERAMICS	AMERICAN CERAMIC SOCIETY BULLETIN	3	150	2.272	2.0105	10	496	1242.33	2.50469	17795
GEOGRAPHY PHYSICAL	QUATERNARY SCIENCE REVIEWS	92	5220	4.572	4.572	1	92	420.624	0
GEOGRAPHY PHYSICAL	GLOBAL ECOLOGY AND BIOGEOGRAPHY	54	3980	6.531	5.5515	2	146	773.298	0			9200
GEOGRAPHY PHYSICAL	JOURNAL OF BIOGEOGRAPHY	39	2460	4.59	5.231	3	185	952.308	0				11660
GEOGRAPHY PHYSICAL	GEOMORPHOLOGY	38	2091	2.785	4.6195	4	223	1058.14	0					13751
GEOGRAPHY PHYSICAL	CRYOSPHERE	28	1806	5.516	4.7988	5	251	1212.59	0						6357
GEOGRAPHY PHYSICAL	PALAEOGEOGRAPHY PALAEOCLIMATOLOGY PALAEOECOLOGY	27	1361	2.339	4.38883	6	278	1275.74	0							16918
GEOGRAPHY PHYSICAL	GLOBAL AND PLANETARY CHANGE	23	1414	2.766	4.157	7	301	1339.36	0								18332
GEOGRAPHY PHYSICAL	LANDSCAPE AND URBAN PLANNING	21	1102	3.037	4.017	8	322	1403.13	0									19434
GEOGRAPHY PHYSICAL	ISPRS JOURNAL OF PHOTOGRAMMETRY AND REMOTE SENSING	21	1245	3.132	3.91867	9	343	1468.91	0										20679
GEOGRAPHY PHYSICAL	QUATERNARY INTERNATIONAL	18	957	2.062	3.733	10	361	1506.02	4.17181	21636
FISHERIES	FISH & SHELLFISH IMMUNOLOGY	100	3306	2.674	2.674	1	100	267.4	0
FISHERIES	AQUACULTURE	74	2310	1.878	2.276	2	174	406.372	0			5616
FISHERIES	ICES JOURNAL OF MARINE SCIENCE	45	1731	2.377	2.30967	3	219	513.337	0				7347
FISHERIES	CANADIAN JOURNAL OF FISHERIES AND AQUATIC SCIENCES	41	1371	2.287	2.304	4	260	607.104	0					8718
FISHERIES	MARINE AND FRESHWATER RESEARCH	29	1100	1.474	2.138	5	289	649.85	0						4202
FISHERIES	JOURNAL OF FISH BIOLOGY	26	917	1.658	2.058	6	315	692.958	0							10735
FISHERIES	FISHERIES RESEARCH	25	901	1.903	2.03586	7	340	740.533	0								11636
FISHERIES	FISH AND FISHERIES	24	936	8.258	2.81363	8	364	938.725	0									12572
FISHERIES	DISEASES OF AQUATIC ORGANISMS	15	444	1.752	2.69567	9	379	965.005	0										13016
FISHERIES	AQUACULTURE RESEARCH	14	511	1.376	2.5637	10	393	984.269	2.5045	13527
FORESTRY	FOREST ECOLOGY AND MANAGEMENT	133	6596	2.66	2.66	1	133	353.78	0
FORESTRY	AGRICULTURAL AND FOREST METEOROLOGY	108	4231	3.762	3.211	2	241	760.076	0			10827
FORESTRY	TREE PHYSIOLOGY	44	1607	3.655	3.359	3	285	920.896	0				12434
FORESTRY	JOURNAL OF VEGETATION SCIENCE	30	1219	3.709	3.4465	4	315	1032.17	0					13653
FORESTRY	CANADIAN JOURNAL OF FOREST RESEARCH-REVUE CANADIENNE DE RECHERCHE FORESTIERE	21	880	1.683	3.0938	5	336	1067.51	0						3706
FORESTRY	TREE GENETICS & GENOMES	18	563	2.451	2.98667	6	354	1111.63	0							15096
FORESTRY	INTERNATIONAL JOURNAL OF WILDLAND FIRE	18	705	2.429	2.907	7	372	1155.35	0								15801
FORESTRY	HOLZFORSCHUNG	13	409	1.565	2.73925	8	385	1175.69	0									16210
FORESTRY	PLANT ECOLOGY	12	400	1.829	2.63811	9	397	1197.64	0										16610
FORESTRY	EUROPEAN JOURNAL OF FOREST RESEARCH	11	326	2.095	2.5838	10	408	1220.69	2.99188	16936
TRANSPLANTATION	AMERICAN JOURNAL OF TRANSPLANTATION	133	9005	5.683	5.683	1	133	755.839	0
TRANSPLANTATION	NEPHROLOGY DIALYSIS TRANSPLANTATION	76	4339	3.577	4.63	2	209	1027.69	0			13344
TRANSPLANTATION	TRANSPLANTATION	61	3935	3.828	4.36267	3	270	1261.2	0				17279
TRANSPLANTATION	JOURNAL OF HEART AND LUNG TRANSPLANTATION	52	4555	6.65	4.9345	4	322	1607	0					21834
TRANSPLANTATION	STEM CELLS AND DEVELOPMENT	46	2550	3.727	4.693	5	368	1778.44	0						11040
TRANSPLANTATION	BIOLOGY OF BLOOD AND MARROW TRANSPLANTATION	39	2221	3.404	4.47817	6	407	1911.2	0							26605
TRANSPLANTATION	LIVER TRANSPLANTATION	29	1640	4.241	4.44429	7	436	2034.19	0								28245
TRANSPLANTATION	CELL TRANSPLANTATION	23	1222	3.127	4.27963	8	459	2106.11	0									29467
TRANSPLANTATION	BONE MARROW TRANSPLANTATION	22	1729	3.57	4.20078	9	481	2184.65	0										31196
TRANSPLANTATION	TRANSPLANT INTERNATIONAL	6	363	2.599	4.0406	10	487	2200.24	4.51795	31559
SOCIAL SCIENCES INTERDISCIPLINARY	ACCIDENT ANALYSIS AND PREVENTION	96	3174	2.07	2.07	1	96	198.72	0
SOCIAL SCIENCES INTERDISCIPLINARY	PATIENT EDUCATION AND COUNSELING	68	2073	2.199	2.1345	2	164	348.252	0			5247
SOCIAL SCIENCES INTERDISCIPLINARY	ARCHIVES OF SEXUAL BEHAVIOR	65	2515	2.589	2.286	3	229	516.537	0				7762
SOCIAL SCIENCES INTERDISCIPLINARY	SOCIAL INDICATORS RESEARCH	29	1060	1.395	2.06325	4	258	556.992	0					8822
SOCIAL SCIENCES INTERDISCIPLINARY	HUMAN RELATIONS	26	849	2.398	2.1302	5	284	619.34	0						4424
SOCIAL SCIENCES INTERDISCIPLINARY	JOURNAL OF SEX RESEARCH	17	606	2.695	2.22433	6	301	665.155	0							10277
SOCIAL SCIENCES INTERDISCIPLINARY	JOURNAL OF HAPPINESS STUDIES	17	536	1.683	2.147	7	318	693.766	0								10813
SOCIAL SCIENCES INTERDISCIPLINARY	PUBLIC OPINION QUARTERLY	16	619	1.775	2.1005	8	334	722.166	0									11432
SOCIAL SCIENCES INTERDISCIPLINARY	FUTURE OF CHILDREN	13	542	2.5	2.14489	9	347	754.666	0										11974
SOCIAL SCIENCES INTERDISCIPLINARY	JOURNAL OF SAFETY RESEARCH	10	351	1.87	2.1174	10	357	773.366	2.16629	12325
LAW	COLUMBIA LAW REVIEW	28	718	4.012	4.012	1	28	112.336	0
LAW	HARVARD LAW REVIEW	27	883	4.979	4.4955	2	55	246.769	0			1601
LAW	LAW AND HUMAN BEHAVIOR	25	652	2.02	3.67033	3	80	297.269	0				2253
LAW	STANFORD LAW REVIEW	23	655	3.782	3.69825	4	103	384.255	0					2908
LAW	UNIVERSITY OF PENNSYLVANIA LAW REVIEW	21	515	3.481	3.6548	5	124	457.356	0						1822
LAW	GEORGETOWN LAW JOURNAL	17	490	3.141	3.56917	6	141	510.753	0							3913
LAW	YALE LAW JOURNAL	16	446	4.032	3.63529	7	157	575.265	0								4359
LAW	MICHIGAN LAW REVIEW	16	408	4.018	3.68312	8	173	639.553	0									4767
LAW	BEHAVIORAL SCIENCES & THE LAW	15	406	1.449	3.43489	9	188	661.288	0										5173
LAW	VIRGINIA LAW REVIEW	14	269	2.522	3.3436	10	202	696.596	3.4485	5442
LINGUISTICS	BRAIN AND LANGUAGE	68	1990	3.215	3.215	1	68	218.62	0
LINGUISTICS	JOURNAL OF MEMORY AND LANGUAGE	54	1943	4.237	3.726	2	122	447.418	0			3933
LINGUISTICS	JOURNAL OF SPEECH LANGUAGE AND HEARING RESEARCH	46	1181	2.07	3.174	3	168	542.638	0				5114
LINGUISTICS	LANGUAGE AND COGNITIVE PROCESSES	18	543	2.134	2.914	4	186	581.05	0					5657
LINGUISTICS	BILINGUALISM-LANGUAGE AND COGNITION	18	615	2.009	2.733	5	204	617.212	0						2339
LINGUISTICS	JOURNAL OF PRAGMATICS	17	488	0.831	2.416	6	221	631.339	0							6760
LINGUISTICS	LANGUAGE LEARNING	14	399	1.612	2.30114	7	235	653.907	0								7159
LINGUISTICS	JOURNAL OF PHONETICS	13	346	1.598	2.21325	8	248	674.681	0									7505
LINGUISTICS	AMERICAN JOURNAL OF SPEECH-LANGUAGE PATHOLOGY	12	393	1.594	2.14444	9	260	693.809	0										7898
LINGUISTICS	STUDIES IN SECOND LANGUAGE ACQUISITION	9	288	1.323	2.0623	10	269	705.716	2.62348	8186
COMPUTER SCIENCE HARDWARE ARCHITECTURE	IEEE TRANSACTIONS ON NEURAL NETWORKS	85	4858	2.633	2.633	1	85	223.805	0
COMPUTER SCIENCE HARDWARE ARCHITECTURE	IEEE TRANSACTIONS ON NEURAL NETWORKS AND LEARNING SYSTEMS	53	2300	4.291	3.462	2	138	451.228	0			7158
COMPUTER SCIENCE HARDWARE ARCHITECTURE	IEEE WIRELESS COMMUNICATIONS	49	3374	5.417	4.11367	3	187	716.661	0				10532
COMPUTER SCIENCE HARDWARE ARCHITECTURE	COMMUNICATIONS OF THE ACM	38	2949	3.621	3.9905	4	225	854.259	0					13481
COMPUTER SCIENCE HARDWARE ARCHITECTURE	IEEE-ACM TRANSACTIONS ON NETWORKING	35	1498	1.811	3.5546	5	260	917.644	0						7821
COMPUTER SCIENCE HARDWARE ARCHITECTURE	COMPUTER NETWORKS	34	2641	1.256	3.1715	6	294	960.348	0							17620
COMPUTER SCIENCE HARDWARE ARCHITECTURE	IEEE NETWORK	25	1173	2.54	3.08129	7	319	1023.85	0								18793
COMPUTER SCIENCE HARDWARE ARCHITECTURE	JOURNAL OF OPTICAL COMMUNICATIONS AND NETWORKING	18	637	2.064	2.95413	8	337	1061	0									19430
COMPUTER SCIENCE HARDWARE ARCHITECTURE	JOURNAL OF NETWORK AND COMPUTER APPLICATIONS	18	620	2.229	2.87356	9	355	1101.12	0										20050
COMPUTER SCIENCE HARDWARE ARCHITECTURE	IEEE TRANSACTIONS ON COMPUTERS	15	528	1.473	2.7335	10	370	1123.22	3.03572	20578
CRITICAL CARE MEDICINE	AMERICAN JOURNAL OF RESPIRATORY AND CRITICAL CARE MEDICINE	193	20626	12.996	12.996	1	193	2508.23	0
CRITICAL CARE MEDICINE	CHEST	86	9313	7.483	10.2395	2	279	3151.77	0			29939
CRITICAL CARE MEDICINE	CRITICAL CARE MEDICINE	80	8886	6.312	8.93033	3	359	3656.73	0				38825
CRITICAL CARE MEDICINE	CRITICAL CARE	38	3808	4.476	7.81675	4	397	3826.81	0					42633
CRITICAL CARE MEDICINE	INTENSIVE CARE MEDICINE	33	3773	7.214	7.6962	5	430	4064.88	0						16467
CRITICAL CARE MEDICINE	RESUSCITATION	20	2615	4.167	7.108	6	450	4148.22	0							49021
CRITICAL CARE MEDICINE	JOURNAL OF TRAUMA-INJURY INFECTION AND CRITICAL CARE	14	1099	2.736	6.48343	7	464	4186.52	0								50120
CRITICAL CARE MEDICINE	JOURNAL OF NEUROTRAUMA	11	862	3.714	6.13725	8	475	4227.37	0									50982
CRITICAL CARE MEDICINE	NEUROCRITICAL CARE	5	354	2.44	5.72644	9	480	4239.57	0										51336
CRITICAL CARE MEDICINE	PEDIATRIC CRITICAL CARE MEDICINE	4	331	2.338	5.3876	10	484	4248.93	8.77877	51667
BIODIVERSITY CONSERVATION	GLOBAL CHANGE BIOLOGY	223	14712	8.044	8.044	1	223	1793.81	0
BIODIVERSITY CONSERVATION	BIOLOGICAL CONSERVATION	64	3854	3.762	5.903	2	287	2034.58	0			18566
BIODIVERSITY CONSERVATION	CONSERVATION BIOLOGY	37	1969	4.165	5.32367	3	324	2188.68	0				20535
BIODIVERSITY CONSERVATION	ECOLOGICAL INDICATORS	32	1988	3.444	4.85375	4	356	2298.89	0					22523
BIODIVERSITY CONSERVATION	ECOGRAPHY	32	2772	4.774	4.8378	5	388	2451.66	0						6729
BIODIVERSITY CONSERVATION	DIVERSITY AND DISTRIBUTIONS	19	1842	3.667	4.64267	6	407	2521.33	0							27137
BIODIVERSITY CONSERVATION	CONSERVATION LETTERS	19	1228	7.241	5.01386	7	426	2658.91	0								28365
BIODIVERSITY CONSERVATION	BIOLOGICAL INVASIONS	18	959	2.586	4.71037	8	444	2705.46	0									29324
BIODIVERSITY CONSERVATION	BIODIVERSITY AND CONSERVATION	17	1128	2.365	4.44978	9	461	2745.67	5.95589	30783									30452
ACOUSTICS	ULTRASONICS SONOCHEMISTRY	108	4435	4.321	4.321	1	108	466.668	0
ACOUSTICS	ULTRASOUND IN OBSTETRICS & GYNECOLOGY	56	2446	3.853	4.087	2	164	682.436	0			6881
ACOUSTICS	JOURNAL OF THE ACOUSTICAL SOCIETY OF AMERICA	53	1732	1.503	3.22567	3	217	762.095	0				8613
ACOUSTICS	JOURNAL OF SOUND AND VIBRATION	53	2150	1.813	2.8725	4	270	858.184	0					10763
ACOUSTICS	ULTRASOUND IN MEDICINE AND BIOLOGY	49	2251	2.214	2.7408	5	319	966.67	0						6133
ACOUSTICS	IEEE TRANSACTIONS ON ULTRASONICS FERROELECTRICS AND FREQUENCY CONTROL	42	1713	1.512	2.536	6	361	1030.17	0							14727
ACOUSTICS	IEEE TRANSACTIONS ON AUDIO SPEECH AND LANGUAGE PROCESSING	38	2198	2.475	2.52729	7	399	1124.22	0								16925
ACOUSTICS	JOURNAL OF VIBRATION AND CONTROL	27	1155	0.884	2.32188	8	426	1148.09	0									18080
ACOUSTICS	JOURNAL OF ULTRASOUND IN MEDICINE	17	666	1.535	2.23444	9	443	1174.19	0										18746
ACOUSTICS	ULTRASONICS	13	653	2.028	2.2138	10	456	1200.55	2.63279	19399
REPRODUCTIVE BIOLOGY	HUMAN REPRODUCTION	135	8022	4.569	4.569	1	135	616.815	0
REPRODUCTIVE BIOLOGY	FERTILITY AND STERILITY	132	7595	4.59	4.5795	2	267	1222.69	0			15617
REPRODUCTIVE BIOLOGY	BIOLOGY OF REPRODUCTION	46	2377	3.318	4.159	3	313	1375.32	0				17994
REPRODUCTIVE BIOLOGY	PLACENTA	28	1471	2.71	3.79675	4	341	1451.2	0					19465
REPRODUCTIVE BIOLOGY	REPRODUCTIVE TOXICOLOGY	21	1120	3.227	3.6828	5	362	1518.97	0						4968
REPRODUCTIVE BIOLOGY	REPRODUCTIVE BIOMEDICINE ONLINE	20	907	3.015	3.5715	6	382	1579.27	0							21492
REPRODUCTIVE BIOLOGY	REPRODUCTION	16	795	3.174	3.51471	7	398	1630.05	0								22287
REPRODUCTIVE BIOLOGY	HUMAN REPRODUCTION UPDATE	16	1293	10.165	4.346	8	414	1792.69	0									23580
REPRODUCTIVE BIOLOGY	THERIOGENOLOGY	13	555	1.798	4.06289	9	427	1816.07	0										24135
REPRODUCTIVE BIOLOGY	SEMINARS IN REPRODUCTIVE MEDICINE	11	603	2.352	3.8918	10	438	1841.94	4.20534	24738
GERIATRICS GERONTOLOGY	NEUROBIOLOGY OF AGING	103	6501	5.013	5.013	1	103	516.339	0
GERIATRICS GERONTOLOGY	JOURNAL OF THE AMERICAN GERIATRICS SOCIETY	69	4450	4.572	4.7925	2	172	831.807	0			10951
GERIATRICS GERONTOLOGY	JOURNALS OF GERONTOLOGY SERIES A-BIOLOGICAL SCIENCES AND MEDICAL SCIENCES	63	3539	5.416	5.00033	3	235	1173.02	0				14490
GERIATRICS GERONTOLOGY	AGING CELL	63	3468	6.34	5.33525	4	298	1572.44	0					17958
GERIATRICS GERONTOLOGY	EXPERIMENTAL GERONTOLOGY	25	1454	3.485	4.9652	5	323	1659.56	0						8461
GERIATRICS GERONTOLOGY	JOURNAL OF THE AMERICAN MEDICAL DIRECTORS ASSOCIATION	22	2177	4.939	4.96083	6	345	1768.22	0							21589
GERIATRICS GERONTOLOGY	AMERICAN JOURNAL OF GERIATRIC PSYCHIATRY	22	1131	4.235	4.85714	7	367	1861.39	0								22720
GERIATRICS GERONTOLOGY	AGE AND AGEING	18	2035	3.642	4.70525	8	385	1926.94	0									24755
GERIATRICS GERONTOLOGY	JOURNALS OF GERONTOLOGY SERIES B-PSYCHOLOGICAL SCIENCES AND SOCIAL SCIENCES	11	675	3.213	4.53944	9	396	1962.29	0										25430
GERIATRICS GERONTOLOGY	JOURNAL OF NUTRITION HEALTH & AGING	10	485	2.996	4.3851	10	406	1992.25	4.90701	25915
RHEUMATOLOGY	ARTHRITIS AND RHEUMATISM	178	16405	7.764	7.764	1	178	1381.99	0
RHEUMATOLOGY	ANNALS OF THE RHEUMATIC DISEASES	170	13697	10.377	9.0705	2	348	3146.08	0			30102
RHEUMATOLOGY	ARTHRITIS CARE & RESEARCH	33	4239	4.713	7.618	3	381	3301.61	0				34341
RHEUMATOLOGY	RHEUMATOLOGY	26	1831	4.475	6.83225	4	407	3417.96	0					36172
RHEUMATOLOGY	ARTHRITIS RESEARCH & THERAPY	26	1787	3.753	6.2164	5	433	3515.54	0						7857
RHEUMATOLOGY	OSTEOARTHRITIS AND CARTILAGE	19	1255	4.165	5.8745	6	452	3594.67	0							39214
RHEUMATOLOGY	BEST PRACTICE & RESEARCH IN CLINICAL RHEUMATOLOGY	10	737	2.603	5.40714	7	462	3620.7	0								39951
RHEUMATOLOGY	JOURNAL OF RHEUMATOLOGY	9	709	3.187	5.12962	8	471	3649.39	0									40660
RHEUMATOLOGY	BMC MUSCULOSKELETAL DISORDERS	8	485	1.717	4.75044	9	479	3663.12	0										41145
RHEUMATOLOGY	LUPUS	5	363	2.6	4.5354	10	484	3676.12	7.5953	41508
ENGINEERING INDUSTRIAL	IEEE TRANSACTIONS ON INDUSTRIAL INFORMATICS	80	4470	8.79	8.79	1	80	703.2	0
ENGINEERING INDUSTRIAL	INTERNATIONAL JOURNAL OF PRODUCTION ECONOMICS	71	3339	2.752	5.771	2	151	898.592	0			7809
ENGINEERING INDUSTRIAL	COMPUTERS & OPERATIONS RESEARCH	63	2577	1.861	4.46767	3	214	1015.83	0				10386
ENGINEERING INDUSTRIAL	CIRP ANNALS-MANUFACTURING TECHNOLOGY	50	2619	2.542	3.98625	4	264	1142.93	0					13005
ENGINEERING INDUSTRIAL	JOURNAL OF MATERIALS PROCESSING TECHNOLOGY	39	1415	2.236	3.6362	5	303	1230.14	0						6611
ENGINEERING INDUSTRIAL	RELIABILITY ENGINEERING & SYSTEM SAFETY	28	1132	2.41	3.43183	6	331	1297.62	0							15552
ENGINEERING INDUSTRIAL	COMPUTERS & INDUSTRIAL ENGINEERING	27	1271	1.783	3.19629	7	358	1345.76	0								16823
ENGINEERING INDUSTRIAL	SAFETY SCIENCE	25	864	1.831	3.02562	8	383	1391.53	0									17687
ENGINEERING INDUSTRIAL	TECHNOVATION	20	905	2.526	2.97011	9	403	1442.05	0										18592
ENGINEERING INDUSTRIAL	INTERNATIONAL JOURNAL OF PRODUCTION RESEARCH	17	659	1.477	2.8208	10	420	1467.16	3.49325	19251
PSYCHOLOGY DEVELOPMENTAL	JOURNAL OF THE AMERICAN ACADEMY OF CHILD AND ADOLESCENT PSYCHIATRY	69	4977	7.26	7.26	1	69	500.94	0
PSYCHOLOGY DEVELOPMENTAL	CHILD DEVELOPMENT	54	4176	4.061	5.6605	2	123	720.234	0			9153
PSYCHOLOGY DEVELOPMENTAL	JOURNAL OF CHILD PSYCHOLOGY AND PSYCHIATRY	47	2789	6.459	5.92667	3	170	1023.81	0				11942
PSYCHOLOGY DEVELOPMENTAL	JOURNAL OF AUTISM AND DEVELOPMENTAL DISORDERS	39	2363	3.665	5.36125	4	209	1166.74	0					14305
PSYCHOLOGY DEVELOPMENTAL	DEVELOPMENTAL SCIENCE	35	2033	3.808	5.0506	5	244	1300.02	0						7185
PSYCHOLOGY DEVELOPMENTAL	DEVELOPMENTAL PSYCHOLOGY	34	1921	4.141	4.899	6	278	1440.82	0							18259
PSYCHOLOGY DEVELOPMENTAL	DEVELOPMENT AND PSYCHOPATHOLOGY	29	1911	3.24	4.662	7	307	1534.78	0								20170
PSYCHOLOGY DEVELOPMENTAL	JOURNAL OF ADOLESCENT HEALTH	23	1293	3.612	4.53075	8	330	1617.85	0									21463
PSYCHOLOGY DEVELOPMENTAL	PSYCHOLOGY AND AGING	17	1080	2.646	4.32133	9	347	1662.83	0										22543
PSYCHOLOGY DEVELOPMENTAL	JOURNAL OF EXPERIMENTAL CHILD PSYCHOLOGY	10	669	2.549	4.1441	10	357	1688.32	4.7292	23212
LANGUAGE LINGUISTICS	JOURNAL OF PRAGMATICS	63	1086	0.831	0.831	1	63	52.353	0
LANGUAGE LINGUISTICS	JOURNAL OF PHONETICS	42	738	1.598	1.2145	2	105	119.469	0			1824
LANGUAGE LINGUISTICS	LINGUA	36	617	0.647	1.02533	3	141	142.761	0				2441
LANGUAGE LINGUISTICS	LANGUAGE	23	443	1.884	1.24	4	164	186.093	0					2884
LANGUAGE LINGUISTICS	LINGUISTIC INQUIRY	17	255	1.711	1.3342	5	181	215.18	0						1315
LANGUAGE LINGUISTICS	NATURAL LANGUAGE & LINGUISTIC THEORY	16	233	1.123	1.299	6	197	233.148	0							3372
LANGUAGE LINGUISTICS	INTERNATIONAL JOURNAL OF BILINGUAL EDUCATION AND BILINGUALISM	16	297	1.027	1.26014	7	213	249.58	0								3669
LANGUAGE LINGUISTICS	LANGUAGE TESTING	13	174	1.019	1.23	8	226	262.827	0									3843
LANGUAGE LINGUISTICS	JOURNAL OF ENGLISH FOR ACADEMIC PURPOSES	13	192	1.019	1.20656	9	239	276.074	0										4035
LANGUAGE LINGUISTICS	COMPUTER ASSISTED LANGUAGE LEARNING	13	201	1	1.1859	10	252	289.074	1.14712	4236
SOIL SCIENCE	SOIL BIOLOGY & BIOCHEMISTRY	135	6551	3.932	3.932	1	135	530.82	0
SOIL SCIENCE	PLANT AND SOIL	95	4748	2.952	3.442	2	230	811.26	0			11299
SOIL SCIENCE	GEODERMA	52	2577	2.772	3.21867	3	282	955.404	0				13876
SOIL SCIENCE	SOIL SCIENCE SOCIETY OF AMERICA JOURNAL	27	1198	1.721	2.84425	4	309	1001.87	0					15074
SOIL SCIENCE	APPLIED SOIL ECOLOGY	26	1005	2.644	2.8042	5	335	1070.62	0						4780
SOIL SCIENCE	SOIL & TILLAGE RESEARCH	21	821	2.622	2.77383	6	356	1125.68	0							16900
SOIL SCIENCE	EUROPEAN JOURNAL OF SOIL SCIENCE	20	999	2.649	2.756	7	376	1178.66	0								17899
SOIL SCIENCE	JOURNAL OF SOILS AND SEDIMENTS	18	711	2.139	2.67888	8	394	1217.16	0									18610
SOIL SCIENCE	CATENA	18	694	2.82	2.69456	9	412	1267.92	0										19304
SOIL SCIENCE	BIOLOGY AND FERTILITY OF SOILS	15	577	3.398	2.7649	10	427	1318.89	3.08873	19881
BUSINESS FINANCE	JOURNAL OF FINANCIAL ECONOMICS	83	4372	4.047	4.047	1	83	335.901	0
BUSINESS FINANCE	REVIEW OF FINANCIAL STUDIES	74	3284	3.174	3.6105	2	157	570.777	0			7656
BUSINESS FINANCE	JOURNAL OF FINANCE	74	3469	5.424	4.215	3	231	972.153	0				11125
BUSINESS FINANCE	JOURNAL OF BANKING & FINANCE	35	1347	1.299	3.486	4	266	1017.62	0					12472
BUSINESS FINANCE	JOURNAL OF ACCOUNTING & ECONOMICS	22	1335	2.724	3.3336	5	288	1077.55	0						6151
BUSINESS FINANCE	ACCOUNTING REVIEW	21	1147	2.267	3.15583	6	309	1125.15	0							14954
BUSINESS FINANCE	JOURNAL OF FINANCIAL AND QUANTITATIVE ANALYSIS	17	626	1.566	2.92871	7	326	1151.78	0								15580
BUSINESS FINANCE	ACCOUNTING ORGANIZATIONS AND SOCIETY	16	652	1.672	2.77162	8	342	1178.53	0									16232
BUSINESS FINANCE	JOURNAL OF ACCOUNTING RESEARCH	14	575	2.384	2.72856	9	356	1211.9	0										16807
BUSINESS FINANCE	JOURNAL OF MONETARY ECONOMICS	12	579	1.726	2.6283	10	368	1232.62	3.3495	17386
DEVELOPMENTAL BIOLOGY	GENES & DEVELOPMENT	184	17773	10.798	10.798	1	184	1986.83	0
DEVELOPMENTAL BIOLOGY	DEVELOPMENTAL CELL	135	11829	9.708	10.253	2	319	3297.41	0			29602
DEVELOPMENTAL BIOLOGY	DEVELOPMENT	94	7669	6.462	8.98933	3	413	3904.84	0				37271
DEVELOPMENTAL BIOLOGY	DEVELOPMENTAL BIOLOGY	18	1158	3.547	7.62875	4	431	3968.69	0					38429
DEVELOPMENTAL BIOLOGY	DEVELOPMENTAL NEUROBIOLOGY	12	1231	3.37	6.777	5	443	4009.13	0						10058
DEVELOPMENTAL BIOLOGY	INTERNATIONAL JOURNAL OF DEVELOPMENTAL BIOLOGY	11	761	1.903	5.96467	6	454	4030.06	0							40421
DEVELOPMENTAL BIOLOGY	PLACENTA	8	623	2.71	5.49971	7	462	4051.74	0								41044
DEVELOPMENTAL BIOLOGY	DEVELOPMENTAL PSYCHOBIOLOGY	7	649	3.163	5.20762	8	469	4073.88	0									41693
DEVELOPMENTAL BIOLOGY	BIRTH DEFECTS RESEARCH PART A-CLINICAL AND MOLECULAR TERATOLOGY	6	601	2.089	4.86111	9	475	4086.41	0										42294
DEVELOPMENTAL BIOLOGY	BMC DEVELOPMENTAL BIOLOGY	5	329	2.667	4.6417	10	480	4099.75	8.54114	42623
PSYCHOLOGY SOCIAL	JOURNAL OF PERSONALITY AND SOCIAL PSYCHOLOGY	138	7555	5.031	5.031	1	138	694.278	0
PSYCHOLOGY SOCIAL	PERSONALITY AND INDIVIDUAL DIFFERENCES	35	1476	1.951	3.491	2	173	762.563	0			9031
PSYCHOLOGY SOCIAL	JOURNAL OF EXPERIMENTAL SOCIAL PSYCHOLOGY	34	1504	2.285	3.089	3	207	840.253	0				10535
PSYCHOLOGY SOCIAL	PERSONALITY AND SOCIAL PSYCHOLOGY BULLETIN	33	1465	2.909	3.044	4	240	936.25	0					12000
PSYCHOLOGY SOCIAL	PERSONALITY AND SOCIAL PSYCHOLOGY REVIEW	26	1802	6.692	3.7736	5	266	1110.24	0						4771
PSYCHOLOGY SOCIAL	CYBERPSYCHOLOGY BEHAVIOR AND SOCIAL NETWORKING	24	1314	2.182	3.50833	6	290	1162.61	0							15116
PSYCHOLOGY SOCIAL	ORGANIZATIONAL BEHAVIOR AND HUMAN DECISION PROCESSES	19	869	2.201	3.32157	7	309	1204.43	0								15985
PSYCHOLOGY SOCIAL	JOURNAL OF RESEARCH IN PERSONALITY	19	846	2.264	3.18937	8	328	1247.44	0									16831
PSYCHOLOGY SOCIAL	JOURNAL OF PERSONALITY	18	930	3.229	3.19378	9	346	1305.57	0										17761
PSYCHOLOGY SOCIAL	JOURNAL OF HEALTH AND SOCIAL BEHAVIOR	12	1112	3.333	3.2077	10	358	1345.56	3.75856	18873
INFORMATION SCIENCE LIBRARY SCIENCE	JOURNAL OF THE AMERICAN MEDICAL INFORMATICS ASSOCIATION	83	3568	3.504	3.504	1	83	290.832	0
INFORMATION SCIENCE LIBRARY SCIENCE	MIS QUARTERLY	58	3234	5.311	4.4075	2	141	598.87	0			6802
INFORMATION SCIENCE LIBRARY SCIENCE	JOURNAL OF THE AMERICAN SOCIETY FOR INFORMATION SCIENCE AND TECHNOLOGY	50	2170	1.846	3.55367	3	191	691.17	0				8972
INFORMATION SCIENCE LIBRARY SCIENCE	SCIENTOMETRICS	45	1888	2.183	3.211	4	236	789.405	0					10860
INFORMATION SCIENCE LIBRARY SCIENCE	JOURNAL OF HEALTH COMMUNICATION	29	1099	1.617	2.8922	5	265	836.298	0						5157
INFORMATION SCIENCE LIBRARY SCIENCE	JOURNAL OF INFORMETRICS	28	1267	2.412	2.81217	6	293	903.834	0							13226
INFORMATION SCIENCE LIBRARY SCIENCE	INFORMATION SYSTEMS RESEARCH	25	922	2.436	2.75843	7	318	964.734	0								14148
INFORMATION SCIENCE LIBRARY SCIENCE	INTERNATIONAL JOURNAL OF INFORMATION MANAGEMENT	24	1003	1.55	2.60737	8	342	1001.93	0									15151
INFORMATION SCIENCE LIBRARY SCIENCE	GOVERNMENT INFORMATION QUARTERLY	17	730	2.321	2.57556	9	359	1041.39	0										15881
INFORMATION SCIENCE LIBRARY SCIENCE	JOURNAL OF MANAGEMENT INFORMATION SYSTEMS	12	412	2.062	2.5242	10	371	1066.13	2.87368	16293
HUMANITIES MULTIDISCIPLINARY	PSYCHOLOGY OF AESTHETICS CREATIVITY AND THE ARTS	102	1126	3.054	3.054	1	102	311.508	0
HUMANITIES MULTIDISCIPLINARY	DAEDALUS	39	450	0.628	1.841	2	141	336	0			1576
HUMANITIES MULTIDISCIPLINARY	INTERNATIONAL JOURNAL OF HERITAGE STUDIES	35	287	0.721	1.46767	3	176	361.235	0				1863
HUMANITIES MULTIDISCIPLINARY	VISUAL STUDIES	27	304	0.44	1.21075	4	203	373.115	0					2167
HUMANITIES MULTIDISCIPLINARY	BIOSEMIOTICS	19	132	0.593	1.0872	5	222	384.382	0						723
HUMANITIES MULTIDISCIPLINARY	SLAVIC REVIEW	16	131	0.766	1.03367	6	238	396.638	0							2430
HUMANITIES MULTIDISCIPLINARY	SEMIOTICA	16	95	0.3	0.928857	7	254	401.438	0								2525
HUMANITIES MULTIDISCIPLINARY	MEDICAL HUMANITIES	16	99	0.585	0.885875	8	270	410.798	0									2624
HUMANITIES MULTIDISCIPLINARY	JOURNAL OF LATIN AMERICAN STUDIES	15	118	0.462	0.838778	9	285	417.728	0										2742
HUMANITIES MULTIDISCIPLINARY	SOUTHERN AFRICAN HUMANITIES	12	88	0.94	0.8489	10	297	429.008	1.44447	2830
GEOGRAPHY	GLOBAL ENVIRONMENTAL CHANGE-HUMAN AND POLICY DIMENSIONS	110	5828	5.089	5.089	1	110	559.79	0
GEOGRAPHY	LANDSCAPE AND URBAN PLANNING	46	1867	3.037	4.063	2	156	699.492	0			7695
GEOGRAPHY	PROGRESS IN HUMAN GEOGRAPHY	37	1634	5.01	4.37867	3	193	884.862	0				9329
GEOGRAPHY	APPLIED GEOGRAPHY	35	1410	2.494	3.9075	4	228	972.152	0					10739
GEOGRAPHY	JOURNAL OF TRANSPORT GEOGRAPHY	27	1016	2.65	3.656	5	255	1043.7	0						4060
GEOGRAPHY	GEOFORUM	26	1151	1.759	3.33983	6	281	1089.44	0							12906
GEOGRAPHY	TRANSACTIONS OF THE INSTITUTE OF BRITISH GEOGRAPHERS	25	1193	3.636	3.38214	7	306	1180.34	0								14099
GEOGRAPHY	ENVIRONMENT AND PLANNING A	18	874	1.604	3.15987	8	324	1209.21	0									14973
GEOGRAPHY	REGIONAL STUDIES	15	624	1.465	2.97156	9	339	1231.18	0										15597
GEOGRAPHY	JOURNAL OF ECONOMIC GEOGRAPHY	15	681	2.494	2.9238	10	354	1268.59	3.5836	16278
AGRICULTURAL ENGINEERING	BIORESOURCE TECHNOLOGY	428	30258	4.494	2.586	1	428	1923.43	0
AGRICULTURAL ENGINEERING	BIOMASS & BIOENERGY	56	3460	3.394	2.687	2	484	2113.5	0			33718
AGRICULTURAL ENGINEERING	INDUSTRIAL CROPS AND PRODUCTS	12	755	2.837	2.70367	3	496	2147.54	0				34473
AGRICULTURAL ENGINEERING	TRANSACTIONS OF THE ASABE	4	296	0.895	2.5228	4	500	2151.12	4.30224	40308				34769
EDUCATION SCIENTIFIC DISCIPLINES	ACADEMIC MEDICINE	113	3863	2.934	2.934	1	113	331.542	0
EDUCATION SCIENTIFIC DISCIPLINES	MEDICAL EDUCATION	67	2934	3.196	3.065	2	180	545.674	0			6797
EDUCATION SCIENTIFIC DISCIPLINES	ENERGY EDUCATION SCIENCE AND TECHNOLOGY PART B-SOCIAL AND EDUCATIONAL STUDIES	58	2519	0.08	2.07	3	238	550.314	0				9316
EDUCATION SCIENTIFIC DISCIPLINES	MEDICAL TEACHER	37	1488	1.679	1.97225	4	275	612.437	0					10804
EDUCATION SCIENTIFIC DISCIPLINES	HEMATOLOGY-AMERICAN SOCIETY HEMATOLOGY EDUCATION PROGRAM	33	982	3.635	2.3048	5	308	732.392	0						4989
EDUCATION SCIENTIFIC DISCIPLINES	JOURNAL OF SCHOOL HEALTH	26	862	1.434	2.15967	6	334	769.676	0							12648
EDUCATION SCIENTIFIC DISCIPLINES	NURSE EDUCATION TODAY	14	376	1.364	2.046	7	348	788.772	0								13024
EDUCATION SCIENTIFIC DISCIPLINES	ADVANCES IN HEALTH SCIENCES EDUCATION	14	601	2.124	2.05575	8	362	818.508	0									13625
EDUCATION SCIENTIFIC DISCIPLINES	CBE-LIFE SCIENCES EDUCATION	13	378	1.894	2.03778	9	375	843.13	0										14003
EDUCATION SCIENTIFIC DISCIPLINES	JOURNAL OF NUTRITION EDUCATION AND BEHAVIOR	12	288	1.773	2.0113	10	387	864.406	2.23361	14291
ANTHROPOLOGY	JOURNAL OF ARCHAEOLOGICAL SCIENCE	89	2854	2.196	2.196	1	89	195.444	0
ANTHROPOLOGY	JOURNAL OF HUMAN EVOLUTION	68	2286	3.733	2.9645	2	157	449.288	0			5140
ANTHROPOLOGY	AMERICAN JOURNAL OF PHYSICAL ANTHROPOLOGY	56	1600	2.379	2.76933	3	213	582.512	0				6740
ANTHROPOLOGY	JOURNAL OF PEASANT STUDIES	47	2132	4.553	3.21525	4	260	796.503	0					8872
ANTHROPOLOGY	CURRENT ANTHROPOLOGY	45	1513	2.56	3.0842	5	305	911.703	0						5245
ANTHROPOLOGY	AMERICAN JOURNAL OF HUMAN BIOLOGY	21	815	1.7	2.8535	6	326	947.403	0							11200
ANTHROPOLOGY	SOCIAL NETWORKS	20	1130	2	2.73157	7	346	987.403	0								12330
ANTHROPOLOGY	EVOLUTIONARY ANTHROPOLOGY	14	684	3.886	2.87588	8	360	1041.81	0									13014
ANTHROPOLOGY	ANNUAL REVIEW OF ANTHROPOLOGY	20	698	2.27	2.80856	9	380	1087.21	0										13712
ANTHROPOLOGY	HUMAN NATURE-AN INTERDISCIPLINARY BIOSOCIAL PERSPECTIVE	9	291	2.5	2.7777	10	389	1109.71	2.85272	14003
ANESTHESIOLOGY	PAIN	144	8103	5.213	5.213	1	144	750.672	0
ANESTHESIOLOGY	ANESTHESIOLOGY	104	6361	5.879	5.546	2	248	1362.09	0			14464
ANESTHESIOLOGY	ANESTHESIA AND ANALGESIA	66	3584	3.472	4.85467	3	314	1591.24	0				18048
ANESTHESIOLOGY	BRITISH JOURNAL OF ANAESTHESIA	59	3488	4.853	4.85425	4	373	1877.57	0					21536
ANESTHESIOLOGY	PAIN PHYSICIAN	22	1362	3.542	4.5918	5	395	1955.49	0						8434
ANESTHESIOLOGY	EUROPEAN JOURNAL OF PAIN	14	606	2.928	4.3145	6	409	1996.48	0							23504
ANESTHESIOLOGY	ANAESTHESIA	12	602	3.382	4.18129	7	421	2037.07	0								24106
ANESTHESIOLOGY	REGIONAL ANESTHESIA AND PAIN MEDICINE	11	568	3.089	4.04475	8	432	2071.05	0									24674
ANESTHESIOLOGY	EUROPEAN JOURNAL OF ANAESTHESIOLOGY	10	669	2.942	3.92222	9	442	2100.47	0										25343
ANESTHESIOLOGY	CLINICAL JOURNAL OF PAIN	10	532	2.703	3.8003	10	452	2127.5	4.70685	25875
HORTICULTURE	THEORETICAL AND APPLIED GENETICS	198	6392	3.79	3.79	1	198	750.42	0
HORTICULTURE	POSTHARVEST BIOLOGY AND TECHNOLOGY	62	1837	2.223	3.0065	2	260	888.246	0			8229
HORTICULTURE	MOLECULAR BREEDING	53	1612	2.246	2.753	3	313	1007.28	0				9841
HORTICULTURE	SCIENTIA HORTICULTURAE	47	1312	1.365	2.406	4	360	1071.44	0					11153
HORTICULTURE	EUPHYTICA	32	831	1.385	2.2018	5	392	1115.76	0						3755
HORTICULTURE	EUROPEAN JOURNAL OF PLANT PATHOLOGY	30	847	1.49	2.08317	6	422	1160.46	0							12831
HORTICULTURE	TREE GENETICS & GENOMES	29	814	2.451	2.13571	7	451	1231.54	0								13645
HORTICULTURE	AUSTRALIAN JOURNAL OF GRAPE AND WINE RESEARCH	20	640	1.816	2.09575	8	471	1267.86	0									14285
HORTICULTURE	AMERICAN JOURNAL OF ENOLOGY AND VITICULTURE	12	391	1.388	2.01711	9	483	1284.51	0										14676
HORTICULTURE	HORTSCIENCE	7	208	0.902	1.9056	10	490	1290.83	2.63434	14884
REMOTE SENSING	REMOTE SENSING OF ENVIRONMENT	219	13511	6.393	6.393	1	219	1400.07	0
REMOTE SENSING	IEEE TRANSACTIONS ON GEOSCIENCE AND REMOTE SENSING	131	7575	3.514	4.9535	2	350	1860.4	0			21086
REMOTE SENSING	ISPRS JOURNAL OF PHOTOGRAMMETRY AND REMOTE SENSING	27	1455	3.132	4.34633	3	377	1944.96	0				22541
REMOTE SENSING	REMOTE SENSING	25	1198	3.18	4.05475	4	402	2024.46	0					23739
REMOTE SENSING	IEEE JOURNAL OF SELECTED TOPICS IN APPLIED EARTH OBSERVATIONS AND REMOTE SENSING	21	1183	3.026	3.849	5	423	2088.01	0						3836
REMOTE SENSING	JOURNAL OF GEODESY	14	1080	2.699	3.65733	6	437	2125.8	0							26002
REMOTE SENSING	INTERNATIONAL JOURNAL OF REMOTE SENSING	12	743	1.652	3.37086	7	449	2145.62	0								26745
REMOTE SENSING	INTERNATIONAL JOURNAL OF APPLIED EARTH OBSERVATION AND GEOINFORMATION	12	544	3.47	3.38325	8	461	2187.26	0									27289
REMOTE SENSING	IEEE GEOSCIENCE AND REMOTE SENSING LETTERS	12	620	2.095	3.24011	9	473	2212.4	0										27909
REMOTE SENSING	PHOTOGRAMMETRIC ENGINEERING AND REMOTE SENSING	7	335	1.608	3.0769	10	480	2223.66	4.63262	28244
LITERATURE	POETICS	73	755	1.293	1.293	1	73	94.389	0
LITERATURE	PMLA-PUBLICATIONS OF THE MODERN LANGUAGE ASSOCIATION OF AMERICA	48	288	0.28	0.7865	2	121	107.829	0			1043
LITERATURE	COLLEGE COMPOSITION AND COMMUNICATION	34	231	0.841	0.804667	3	155	136.423	0				1274
LITERATURE	NEW LITERARY HISTORY	32	362	0.814	0.807	4	187	162.471	0					1636
LITERATURE	LITERARY AND LINGUISTIC COMPUTING	32	226	0.43	0.7316	5	219	176.231	0						819
LITERATURE	COLLEGE ENGLISH	19	90	0.426	0.680667	6	238	184.325	0							1952
LITERATURE	NARRATIVE	13	106	0.49	0.653429	7	251	190.695	0								2058
LITERATURE	JOURNAL OF POSTCOLONIAL WRITING	12	61	0.191	0.595625	8	263	192.987	0									2119
LITERATURE	SUB-STANCE	11	64	0.15	0.546111	9	274	194.637	0										2183
LITERATURE	RHETORIC SOCIETY QUARTERLY	11	61	0.364	0.5279	10	285	198.641	0.696986	2244
TRANSPORTATION SCIENCE TECHNOLOGY	IEEE TRANSACTIONS ON VEHICULAR TECHNOLOGY	147	6431	1.978	1.978	1	147	290.766	0
TRANSPORTATION SCIENCE TECHNOLOGY	IEEE TRANSACTIONS ON INTELLIGENT TRANSPORTATION SYSTEMS	63	2421	2.377	2.1775	2	210	440.517	0			8852
TRANSPORTATION SCIENCE TECHNOLOGY	TRANSPORTATION RESEARCH PART B-METHODOLOGICAL	60	2419	2.952	2.43567	3	270	617.637	0				11271
TRANSPORTATION SCIENCE TECHNOLOGY	TRANSPORTATION RESEARCH PART E-LOGISTICS AND TRANSPORTATION REVIEW	41	1493	2.676	2.49575	4	311	727.353	0					12764
TRANSPORTATION SCIENCE TECHNOLOGY	TRANSPORTATION RESEARCH PART C-EMERGING TECHNOLOGIES	40	1692	2.818	2.5602	5	351	840.073	0						5604
TRANSPORTATION SCIENCE TECHNOLOGY	COMPUTER-AIDED CIVIL AND INFRASTRUCTURE ENGINEERING	38	1321	4.925	2.95433	6	389	1027.22	0							15777
TRANSPORTATION SCIENCE TECHNOLOGY	TRANSPORTATION RESEARCH PART A-POLICY AND PRACTICE	33	1365	2.789	2.93071	7	422	1119.26	0								17142
TRANSPORTATION SCIENCE TECHNOLOGY	TRANSPORTATION RESEARCH RECORD	16	532	0.544	2.63238	8	438	1127.96	0									17674
TRANSPORTATION SCIENCE TECHNOLOGY	TRANSPORTATION RESEARCH PART D-TRANSPORT AND ENVIRONMENT	13	446	1.937	2.55511	9	451	1153.14	0										18120
TRANSPORTATION SCIENCE TECHNOLOGY	TRANSPORTATION SCIENCE	11	377	3.043	2.6039	10	462	1186.62	2.56844	18497
PSYCHOLOGY APPLIED	JOURNAL OF APPLIED PSYCHOLOGY	86	4204	4.799	4.799	1	86	412.714	0
PSYCHOLOGY APPLIED	JOURNAL OF MANAGEMENT	50	2837	6.071	5.435	2	136	716.264	0			7041
PSYCHOLOGY APPLIED	JOURNAL OF VOCATIONAL BEHAVIOR	32	1285	2.588	4.486	3	168	799.08	0				8326
PSYCHOLOGY APPLIED	JOURNAL OF ORGANIZATIONAL BEHAVIOR	26	1267	3.038	4.124	4	194	878.068	0					9593
PSYCHOLOGY APPLIED	ORGANIZATIONAL BEHAVIOR AND HUMAN DECISION PROCESSES	25	1043	2.201	3.7394	5	219	933.093	0						3595
PSYCHOLOGY APPLIED	ORGANIZATIONAL RESEARCH METHODS	22	1327	4.148	3.8075	6	241	1024.35	0							11963
PSYCHOLOGY APPLIED	LEADERSHIP QUARTERLY	19	813	3.138	3.71186	7	260	1083.97	0								12776
PSYCHOLOGY APPLIED	JOURNAL OF OCCUPATIONAL HEALTH PSYCHOLOGY	19	903	2.458	3.55513	8	279	1130.67	0									13679
PSYCHOLOGY APPLIED	JOURNAL OF COUNSELING PSYCHOLOGY	19	987	2.475	3.43511	9	298	1177.7	0										14666
PSYCHOLOGY APPLIED	JOURNAL OF BUSINESS AND PSYCHOLOGY	17	966	1.73	3.2646	10	315	1207.11	3.83209	15632
RELIGION	JOURNAL FOR THE SCIENTIFIC STUDY OF RELIGION	78	853	0.958	0.958	1	78	74.724	0
RELIGION	JOURNAL OF RELIGION & HEALTH	72	657	1.019	0.9885	2	150	148.092	0			1510
RELIGION	PSYCHOLOGY OF RELIGION AND SPIRITUALITY	49	477	1.458	1.145	3	199	219.534	0				1987
RELIGION	SOCIOLOGY OF RELIGION	30	278	1	1.10875	4	229	249.534	0					2265
RELIGION	ZYGON	25	179	0.4	0.967	5	254	259.534	0						934
RELIGION	INTERNATIONAL JOURNAL FOR THE PSYCHOLOGY OF RELIGION	22	239	0.773	0.934667	6	276	276.54	0							2683
RELIGION	RELIGION	20	207	0.304	0.844571	7	296	282.62	0								2890
RELIGION	RELIGIONS	16	200	0.277	0.773625	8	312	287.052	0									3090
RELIGION	JOURNAL OF THE AMERICAN ACADEMY OF RELIGION	16	153	0.873	0.784667	9	328	301.02	0										3243
RELIGION	CONTEMPORARY BUDDHISM	13	351	0.135	0.7197	10	341	302.775	0.887903	3594
INTERNATIONAL RELATIONS	MARINE POLICY	107	2875	2.61	2.61	1	107	279.27	0
INTERNATIONAL RELATIONS	JOURNAL OF PEACE RESEARCH	47	1701	3.387	2.9985	2	154	438.459	0			4576
INTERNATIONAL RELATIONS	JCMS-JOURNAL OF COMMON MARKET STUDIES	27	637	1.855	2.61733	3	181	488.544	0				5213
INTERNATIONAL RELATIONS	INTERNATIONAL STUDIES QUARTERLY	23	638	1.705	2.38925	4	204	527.759	0					5851
INTERNATIONAL RELATIONS	INTERNATIONAL SECURITY	21	558	4.455	2.8024	5	225	621.314	0						1833
INTERNATIONAL RELATIONS	INTERNATIONAL ORGANIZATION	20	502	3.019	2.8385	6	245	681.694	0							6911
INTERNATIONAL RELATIONS	FOREIGN AFFAIRS	20	558	2.009	2.72	7	265	721.874	0								7469
INTERNATIONAL RELATIONS	JOURNAL OF CONFLICT RESOLUTION	19	465	1.609	2.58113	8	284	752.445	0									7934
INTERNATIONAL RELATIONS	INTERNATIONAL AFFAIRS	19	504	1.246	2.43278	9	303	776.119	0										8438
INTERNATIONAL RELATIONS	SECURITY DIALOGUE	13	462	1.356	2.3251	10	316	793.747	2.51186	8900
MATERIALS SCIENCE COMPOSITES	COMPOSITES SCIENCE AND TECHNOLOGY	148	6463	3.569	3.569	1	148	528.212	0
MATERIALS SCIENCE COMPOSITES	COMPOSITE STRUCTURES	119	4912	3.318	3.4435	2	267	923.054	0			11375
MATERIALS SCIENCE COMPOSITES	COMPOSITES PART B-ENGINEERING	87	3554	2.983	3.29	3	354	1182.58	0				14929
MATERIALS SCIENCE COMPOSITES	COMPOSITES PART A-APPLIED SCIENCE AND MANUFACTURING	78	2996	3.071	3.23525	4	432	1422.11	0					17925
MATERIALS SCIENCE COMPOSITES	CEMENT & CONCRETE COMPOSITES	34	1383	3.33	3.2542	5	466	1535.33	0						7933
MATERIALS SCIENCE COMPOSITES	JOURNAL OF COMPOSITES FOR CONSTRUCTION	11	410	2.483	3.12567	6	477	1562.65	0							19718
MATERIALS SCIENCE COMPOSITES	POLYMER COMPOSITES	6	200	1.632	2.91229	7	483	1572.44	0								19918
MATERIALS SCIENCE COMPOSITES	JOURNAL OF REINFORCED PLASTICS AND COMPOSITES	4	126	1.503	2.73613	8	487	1578.45	0									20044
MATERIALS SCIENCE COMPOSITES	JOURNAL OF COMPOSITE MATERIALS	4	139	1.173	2.56244	9	491	1583.14	0										20183
MATERIALS SCIENCE COMPOSITES	MECHANICS OF ADVANCED MATERIALS AND STRUCTURES	3	115	0.773	2.3835	10	494	1585.46	3.20944	20298
EMERGENCY MEDICINE	RESUSCITATION	167	7156	4.167	4.167	1	167	695.889	0
EMERGENCY MEDICINE	ANNALS OF EMERGENCY MEDICINE	99	3496	4.676	4.4215	2	266	1158.81	0			10652
EMERGENCY MEDICINE	INJURY-INTERNATIONAL JOURNAL OF THE CARE OF THE INJURED	66	2215	2.137	3.66	3	332	1299.86	0				12867
EMERGENCY MEDICINE	ACADEMIC EMERGENCY MEDICINE	59	1681	2.006	3.2465	4	391	1418.21	0					14548
EMERGENCY MEDICINE	JOURNAL OF EMERGENCY MEDICINE	20	644	0.969	2.791	5	411	1437.59	0						4540
EMERGENCY MEDICINE	EMERGENCY MEDICINE JOURNAL	18	615	1.843	2.633	6	429	1470.76	0							15807
EMERGENCY MEDICINE	AMERICAN JOURNAL OF EMERGENCY MEDICINE	16	389	1.274	2.43886	7	445	1491.15	0								16196
EMERGENCY MEDICINE	PREHOSPITAL EMERGENCY CARE	14	383	1.763	2.35438	8	459	1515.83	0									16579
EMERGENCY MEDICINE	JOURNAL OF BURN CARE & RESEARCH	9	254	1.425	2.25111	9	468	1528.65	0										16833
EMERGENCY MEDICINE	SCANDINAVIAN JOURNAL OF TRAUMA RESUSCITATION & EMERGENCY MEDICINE	7	195	2.025	2.2285	10	475	1542.83	3.24806	17028
TROPICAL MEDICINE	PLOS NEGLECTED TROPICAL DISEASES	226	9410	4.446	4.446	1	226	1004.8	0
TROPICAL MEDICINE	MALARIA JOURNAL	103	4192	3.109	3.7775	2	329	1325.02	0			13602
TROPICAL MEDICINE	AMERICAN JOURNAL OF TROPICAL MEDICINE AND HYGIENE	98	4037	2.699	3.418	3	427	1589.52	0				17639
TROPICAL MEDICINE	TROPICAL MEDICINE & INTERNATIONAL HEALTH	35	1578	2.329	3.14575	4	462	1671.04	0					19217
TROPICAL MEDICINE	ACTA TROPICA	21	1156	2.27	2.9706	5	483	1718.71	0						6771
TROPICAL MEDICINE	MEMORIAS DO INSTITUTO OSWALDO CRUZ	7	270	1.592	2.74083	6	490	1729.85	0							20643
TROPICAL MEDICINE	TRANSACTIONS OF THE ROYAL SOCIETY OF TROPICAL MEDICINE AND HYGIENE	6	207	1.839	2.612	7	496	1740.89	0								20850
TROPICAL MEDICINE	JOURNAL OF TROPICAL PEDIATRICS	2	61	1.256	2.4425	8	498	1743.4	0									20911
TROPICAL MEDICINE	REVISTA DO INSTITUTO DE MEDICINA TROPICAL DE SAO PAULO	1	29	1.007	2.283	9	499	1744.41	0										20940
TROPICAL MEDICINE	ANNALS OF TROPICAL MEDICINE AND PARASITOLOGY	1	29	1.288	2.1835	10	500	1745.7	3.49139	20969
SUBSTANCE ABUSE	ADDICTION	93	4766	4.738	4.738	1	93	440.634	0
SUBSTANCE ABUSE	DRUG AND ALCOHOL DEPENDENCE	83	3596	3.423	4.0805	2	176	724.743	0			8362
SUBSTANCE ABUSE	ALCOHOLISM-CLINICAL AND EXPERIMENTAL RESEARCH	57	2400	3.205	3.78867	3	233	907.428	0				10762
SUBSTANCE ABUSE	ADDICTIVE BEHAVIORS	44	1773	2.764	3.5325	4	277	1029.04	0					12535
SUBSTANCE ABUSE	NICOTINE & TOBACCO RESEARCH	41	1955	3.296	3.4852	5	318	1164.18	0						6128
SUBSTANCE ABUSE	ADDICTION BIOLOGY	27	1150	5.359	3.7975	6	345	1308.87	0							15640
SUBSTANCE ABUSE	PSYCHOLOGY OF ADDICTIVE BEHAVIORS	20	775	2.747	3.64743	7	365	1363.81	0								16415
SUBSTANCE ABUSE	JOURNAL OF SUBSTANCE ABUSE TREATMENT	13	434	1.996	3.441	8	378	1389.76	0									16849
SUBSTANCE ABUSE	JOURNAL OF STUDIES ON ALCOHOL AND DRUGS	13	440	2.76	3.36533	9	391	1425.64	0										17289
SUBSTANCE ABUSE	ADDICTION REVIEWS 2	12	737	4.38	3.4668	10	403	1478.2	3.66799	18026
IMAGING SCIENCE PHOTOGRAPHIC TECHNOLOGY	REMOTE SENSING OF ENVIRONMENT	209	13164	6.393	6.393	1	209	1336.14	0
IMAGING SCIENCE PHOTOGRAPHIC TECHNOLOGY	IEEE TRANSACTIONS ON GEOSCIENCE AND REMOTE SENSING	122	7266	3.514	4.9535	2	331	1764.84	0			20430
IMAGING SCIENCE PHOTOGRAPHIC TECHNOLOGY	IEEE TRANSACTIONS ON MEDICAL IMAGING	76	4945	3.39	4.43233	3	407	2022.48	0				25375
IMAGING SCIENCE PHOTOGRAPHIC TECHNOLOGY	ISPRS JOURNAL OF PHOTOGRAMMETRY AND REMOTE SENSING	24	1353	3.132	4.10725	4	431	2097.65	0					26728
IMAGING SCIENCE PHOTOGRAPHIC TECHNOLOGY	IEEE JOURNAL OF SELECTED TOPICS IN APPLIED EARTH OBSERVATIONS AND REMOTE SENSING	18	1078	3.026	3.891	5	449	2152.12	0						7376
IMAGING SCIENCE PHOTOGRAPHIC TECHNOLOGY	IEEE GEOSCIENCE AND REMOTE SENSING LETTERS	12	620	2.095	3.59167	6	461	2177.26	0							28426
IMAGING SCIENCE PHOTOGRAPHIC TECHNOLOGY	SIAM JOURNAL ON IMAGING SCIENCES	11	987	2.27	3.40286	7	472	2202.23	0								29413
IMAGING SCIENCE PHOTOGRAPHIC TECHNOLOGY	INTERNATIONAL JOURNAL OF REMOTE SENSING	11	708	1.652	3.184	8	483	2220.4	0									30121
IMAGING SCIENCE PHOTOGRAPHIC TECHNOLOGY	PHOTOGRAMMETRIC ENGINEERING AND REMOTE SENSING	7	335	1.608	3.00889	9	490	2231.66	0										30456
IMAGING SCIENCE PHOTOGRAPHIC TECHNOLOGY	REMOTE SENSING LETTERS	3	150	1.573	2.8653	10	493	2236.38	4.53626	30606
INTEGRATIVE COMPLEMENTARY MEDICINE	JOURNAL OF ETHNOPHARMACOLOGY	266	7633	2.998	2.998	1	266	797.468	0
INTEGRATIVE COMPLEMENTARY MEDICINE	PHYTOMEDICINE	105	2936	3.126	3.062	2	371	1125.7	0			10569
INTEGRATIVE COMPLEMENTARY MEDICINE	BMC COMPLEMENTARY AND ALTERNATIVE MEDICINE	32	878	2.02	2.71467	3	403	1190.34	0				11447
INTEGRATIVE COMPLEMENTARY MEDICINE	AMERICAN JOURNAL OF CHINESE MEDICINE	20	574	2.755	2.72475	4	423	1245.44	0					12021
INTEGRATIVE COMPLEMENTARY MEDICINE	EVIDENCE-BASED COMPLEMENTARY AND ALTERNATIVE MEDICINE	15	384	1.88	2.5558	5	438	1273.64	0						1836
INTEGRATIVE COMPLEMENTARY MEDICINE	JOURNAL OF ALTERNATIVE AND COMPLEMENTARY MEDICINE	12	358	1.585	2.394	6	450	1292.66	0							12763
INTEGRATIVE COMPLEMENTARY MEDICINE	JOURNAL OF GINSENG RESEARCH	10	250	2.815	2.45414	7	460	1320.81	0								13013
INTEGRATIVE COMPLEMENTARY MEDICINE	INTEGRATIVE CANCER THERAPIES	7	181	2.361	2.4425	8	467	1337.34	0									13194
INTEGRATIVE COMPLEMENTARY MEDICINE	COMPLEMENTARY THERAPIES IN MEDICINE	6	167	1.545	2.34278	9	473	1346.61	0										13361
INTEGRATIVE COMPLEMENTARY MEDICINE	ALTERNATIVE MEDICINE REVIEW	6	229	3.833	2.4918	10	479	1369.6	2.8593	13590
MEDICAL LABORATORY TECHNOLOGY	CLINICAL CHEMISTRY	177	9280	7.911	7.911	1	177	1400.25	0
MEDICAL LABORATORY TECHNOLOGY	CLINICA CHIMICA ACTA	84	3028	2.824	5.3675	2	261	1637.46	0			12308
MEDICAL LABORATORY TECHNOLOGY	ARCHIVES OF PATHOLOGY & LABORATORY MEDICINE	54	2511	2.838	4.52433	3	315	1790.71	0				14819
MEDICAL LABORATORY TECHNOLOGY	CLINICAL BIOCHEMISTRY	45	1591	2.275	3.962	4	360	1893.09	0					16410
MEDICAL LABORATORY TECHNOLOGY	CLINICAL CHEMISTRY AND LABORATORY MEDICINE	27	1029	2.707	3.711	5	387	1966.18	0						5131
MEDICAL LABORATORY TECHNOLOGY	TRANSLATIONAL RESEARCH	26	937	5.03	3.93083	6	413	2096.96	0							18376
MEDICAL LABORATORY TECHNOLOGY	CLINICS IN LABORATORY MEDICINE	14	485	1.366	3.56443	7	427	2116.08	0								18861
MEDICAL LABORATORY TECHNOLOGY	CYTOMETRY PART B-CLINICAL CYTOMETRY	11	396	2.398	3.41863	8	438	2142.46	0									19257
MEDICAL LABORATORY TECHNOLOGY	APPLIED IMMUNOHISTOCHEMISTRY & MOLECULAR MORPHOLOGY	11	427	2.012	3.26233	9	449	2164.59	0										19684
MEDICAL LABORATORY TECHNOLOGY	THERAPEUTIC DRUG MONITORING	10	293	2.376	3.1737	10	459	2188.35	4.76765	19977
ETHICS	JOURNAL OF BUSINESS ETHICS	177	4055	1.326	1.326	1	177	234.702	0
ETHICS	AMERICAN JOURNAL OF BIOETHICS	61	1309	5.288	3.307	2	238	557.27	0			5364
ETHICS	JOURNAL OF MEDICAL ETHICS	44	977	1.511	2.70833	3	282	623.754	0				6341
ETHICS	BUSINESS ETHICS QUARTERLY	31	665	1.927	2.513	4	313	683.491	0					7006
ETHICS	JOURNAL OF LAW MEDICINE & ETHICS	21	382	1.097	2.2298	5	334	706.528	0						2024
ETHICS	BIOETHICS	15	297	1.483	2.10533	6	349	728.773	0							7685
ETHICS	HASTINGS CENTER REPORT	14	338	1.684	2.04514	7	363	752.349	0								8023
ETHICS	ETHICS	12	216	1.14	1.932	8	375	766.029	0									8239
ETHICS	ETHNICITY & HEALTH	11	209	1.667	1.90256	9	386	784.366	0										8448
ETHICS	BMC MEDICAL ETHICS	10	208	1.495	1.8618	10	396	799.316	2.01847	8656
TRANSPORTATION	ACCIDENT ANALYSIS AND PREVENTION	107	3405	2.07	2.07	1	107	221.49	0
TRANSPORTATION	TRANSPORTATION RESEARCH PART B-METHODOLOGICAL	92	3142	2.952	2.511	2	199	493.074	0			6547
TRANSPORTATION	TRANSPORTATION RESEARCH PART E-LOGISTICS AND TRANSPORTATION REVIEW	51	1730	2.676	2.566	3	250	629.55	0				8277
TRANSPORTATION	TRANSPORTATION RESEARCH PART A-POLICY AND PRACTICE	48	1701	2.789	2.62175	4	298	763.422	0					9978
TRANSPORTATION	JOURNAL OF TRANSPORT GEOGRAPHY	43	1405	2.65	2.6274	5	341	877.372	0						4836
TRANSPORTATION	TRANSPORT POLICY	25	777	1.492	2.43817	6	366	914.672	0							12160
TRANSPORTATION	TRANSPORTATION RESEARCH RECORD	23	690	0.544	2.16757	7	389	927.184	0								12850
TRANSPORTATION	TRANSPORTATION RESEARCH PART D-TRANSPORT AND ENVIRONMENT	19	582	1.937	2.13875	8	408	963.987	0									13432
TRANSPORTATION	TRANSPORTATION	14	452	2.358	2.16311	9	422	996.999	0										13884
TRANSPORTATION	TRANSPORTATION SCIENCE	13	426	3.043	2.2511	10	435	1036.56	2.38289	14310
COMMUNICATION	JOURNAL OF HEALTH COMMUNICATION	50	1504	1.617	1.617	1	50	80.85	0
COMMUNICATION	NEW MEDIA & SOCIETY	48	1601	2.007	1.812	2	98	177.186	0			3105
COMMUNICATION	JOURNAL OF COMMUNICATION	40	1452	3.16	2.26133	3	138	303.586	0				4557
COMMUNICATION	COMMUNICATION RESEARCH	25	798	2.493	2.31925	4	163	365.911	0					5355
COMMUNICATION	PUBLIC OPINION QUARTERLY	23	746	1.775	2.2104	5	186	406.736	0						2996
COMMUNICATION	JOURNAL OF COMPUTER-MEDIATED COMMUNICATION	22	655	3.117	2.3615	6	208	475.31	0							6756
COMMUNICATION	INFORMATION COMMUNICATION & SOCIETY	19	671	1.676	2.26357	7	227	507.154	0								7427
COMMUNICATION	TELECOMMUNICATIONS POLICY	17	413	1.411	2.157	8	244	531.141	0									7840
COMMUNICATION	PUBLIC UNDERSTANDING OF SCIENCE	16	415	1.766	2.11356	9	260	559.397	0										8255
COMMUNICATION	PUBLIC RELATIONS REVIEW	16	476	0.656	1.9678	10	276	569.893	2.06483	8731
SOCIAL SCIENCES BIOMEDICAL	SOCIAL SCIENCE & MEDICINE	183	6963	2.89	2.89	1	183	528.87	0
SOCIAL SCIENCES BIOMEDICAL	AIDS AND BEHAVIOR	81	2819	3.728	3.309	2	264	830.838	0			9782
SOCIAL SCIENCES BIOMEDICAL	PSYCHO-ONCOLOGY	53	1933	2.443	3.02033	3	317	960.317	0				11715
SOCIAL SCIENCES BIOMEDICAL	AIDS CARE-PSYCHOLOGICAL AND SOCIO-MEDICAL ASPECTS OF AIDS/HIV	31	970	2.095	2.789	4	348	1025.26	0					12685
SOCIAL SCIENCES BIOMEDICAL	EVOLUTION AND HUMAN BEHAVIOR	25	897	3.13	2.8572	5	373	1103.51	0						3800
SOCIAL SCIENCES BIOMEDICAL	JOURNAL OF CANCER SURVIVORSHIP-RESEARCH AND PRACTICE	21	679	3.303	2.9315	6	394	1172.88	0							14261
SOCIAL SCIENCES BIOMEDICAL	AMERICAN JOURNAL OF BIOETHICS	18	593	5.288	3.26814	7	412	1268.06	0								14854
SOCIAL SCIENCES BIOMEDICAL	JOURNAL OF MEDICAL ETHICS	13	484	1.511	3.0485	8	425	1287.7	0									15338
SOCIAL SCIENCES BIOMEDICAL	HUMAN NATURE-AN INTERDISCIPLINARY BIOSOCIAL PERSPECTIVE	8	270	2.5	2.98756	9	433	1307.7	0										15608
SOCIAL SCIENCES BIOMEDICAL	CULTURE HEALTH & SEXUALITY	7	200	1.784	2.8672	10	440	1320.19	3.00043	15808
ENGINEERING AEROSPACE	IEEE TRANSACTIONS ON AEROSPACE AND ELECTRONIC SYSTEMS	115	2474	1.757	1.757	1	115	202.055	0
ENGINEERING AEROSPACE	JOURNAL OF GUIDANCE CONTROL AND DYNAMICS	86	1726	1.291	1.524	2	201	313.081	0			4200
ENGINEERING AEROSPACE	AIAA JOURNAL	86	1647	1.207	1.41833	3	287	416.883	0				5847
ENGINEERING AEROSPACE	ACTA ASTRONAUTICA	64	1181	1.122	1.34425	4	351	488.691	0					7028
ENGINEERING AEROSPACE	JOURNAL OF AIRCRAFT	29	507	0.556	1.1866	5	380	504.815	0						3335
ENGINEERING AEROSPACE	AEROSPACE SCIENCE AND TECHNOLOGY	25	526	0.94	1.1455	6	405	528.315	0							8061
ENGINEERING AEROSPACE	JOURNAL OF PROPULSION AND POWER	24	420	0.873	1.10657	7	429	549.267	0								8481
ENGINEERING AEROSPACE	JOURNAL OF SPACECRAFT AND ROCKETS	18	316	0.533	1.03487	8	447	558.861	0									8797
ENGINEERING AEROSPACE	CHINESE JOURNAL OF AERONAUTICS	14	243	1.07	1.03878	9	461	573.841	0										9040
ENGINEERING AEROSPACE	JOURNAL OF AEROSPACE ENGINEERING	7	121	0.454	0.9803	10	468	577.019	1.23295	9161
LITERARY THEORY CRITICISM	AMERICAN LITERARY HISTORY	32	129	0.302	0.302	1	32	9.664	0
LITERARY THEORY CRITICISM	RESEARCH IN AFRICAN LITERATURES	28	95	0.313	0.3075	2	60	18.428	0			224
LITERARY THEORY CRITICISM	JOURNAL OF COMMONWEALTH LITERATURE	25	88	0.212	0.275667	3	85	23.728	0				312
LITERARY THEORY CRITICISM	SHAKESPEARE QUARTERLY	22	103	0.121	0.237	4	107	26.39	0					415
LITERARY THEORY CRITICISM	STUDIES IN ENGLISH LITERATURE 1500-1900	21	54	0.147	0.219	5	128	29.477	0						245
LITERARY THEORY CRITICISM	EARLY AMERICAN LITERATURE	18	60	0.102	0.1995	6	146	31.313	0							529
LITERARY THEORY CRITICISM	JOURNAL OF AMERICAN FOLKLORE	15	42	0.275	0.210286	7	161	35.438	0								571
LITERARY THEORY CRITICISM	AMERICAN LITERATURE	15	52	0.275	0.218375	8	176	39.563	0									623
LITERARY THEORY CRITICISM	OXFORD LITERARY REVIEW	14	65	0.586	0.259222	9	190	47.767	0										688
LITERARY THEORY CRITICISM	CRITICISM-A QUARTERLY FOR LITERATURE AND THE ARTS	14	63	0.08	0.2413	10	204	48.887	0.239642	751
PLANNING DEVELOPMENT	RESEARCH POLICY	100	3961	3.117	3.117	1	100	311.7	0
PLANNING DEVELOPMENT	WORLD DEVELOPMENT	60	1825	1.965	2.541	2	160	429.6	0			5786
PLANNING DEVELOPMENT	TECHNOLOGICAL FORECASTING AND SOCIAL CHANGE	52	1630	2.058	2.38	3	212	536.616	0				7416
PLANNING DEVELOPMENT	JOURNAL OF PEASANT STUDIES	50	2195	4.553	2.92325	4	262	764.266	0					9611
PLANNING DEVELOPMENT	LONG RANGE PLANNING	20	1737	2.718	2.8822	5	282	818.626	0						5562
PLANNING DEVELOPMENT	INTERNATIONAL JOURNAL OF URBAN AND REGIONAL RESEARCH	19	719	1.672	2.6805	6	301	850.394	0							12067
PLANNING DEVELOPMENT	JOURNAL OF REGIONAL SCIENCE	17	761	2.042	2.58929	7	318	885.108	0								12828
PLANNING DEVELOPMENT	JOURNAL OF RURAL STUDIES	15	439	2.444	2.57112	8	333	921.768	0									13267
PLANNING DEVELOPMENT	DEVELOPMENT AND CHANGE	14	442	1.561	2.45889	9	347	943.622	0										13709
PLANNING DEVELOPMENT	JOURNAL OF AGRARIAN CHANGE	13	467	2.034	2.4164	10	360	970.064	2.69462	14176
PALEONTOLOGY	PALAEOGEOGRAPHY PALAEOCLIMATOLOGY PALAEOECOLOGY	185	5379	2.339	2.339	1	185	432.715	0
PALEONTOLOGY	PALEOCEANOGRAPHY	60	1729	3.738	3.0385	2	245	656.995	0			7108
PALEONTOLOGY	JOURNAL OF QUATERNARY SCIENCE	31	1109	3.357	3.14467	3	276	761.062	0				8217
PALEONTOLOGY	JOURNAL OF VERTEBRATE PALEONTOLOGY	26	655	1.979	2.85325	4	302	812.516	0					8872
PALEONTOLOGY	PALEOBIOLOGY	22	577	2.658	2.8142	5	324	870.992	0						2341
PALEONTOLOGY	REVIEW OF PALAEOBOTANY AND PALYNOLOGY	21	676	1.94	2.6685	6	345	911.732	0							10125
PALEONTOLOGY	PALAEONTOLOGY	17	452	2.24	2.60729	7	362	949.812	0								10577
PALEONTOLOGY	MARINE MICROPALEONTOLOGY	16	403	1.837	2.511	8	378	979.204	0									10980
PALEONTOLOGY	PALAIOS	15	390	1.511	2.39989	9	393	1001.87	0										11370
PALEONTOLOGY	CRETACEOUS RESEARCH	14	425	1.904	2.3503	10	407	1028.53	2.52709	11795
ENGINEERING GEOLOGICAL	ENGINEERING GEOLOGY	57	1487	1.744	1.744	1	57	99.408	0
ENGINEERING GEOLOGICAL	INTERNATIONAL JOURNAL OF ROCK MECHANICS AND MINING SCIENCES	54	1297	1.686	1.715	2	111	190.452	0			2784
ENGINEERING GEOLOGICAL	JOURNAL OF GEOTECHNICAL AND GEOENVIRONMENTAL ENGINEERING	46	1083	1.6	1.67667	3	157	264.052	0				3867
ENGINEERING GEOLOGICAL	GEOTECHNIQUE	40	1159	1.868	1.7245	4	197	338.772	0					5026
ENGINEERING GEOLOGICAL	EARTHQUAKE ENGINEERING & STRUCTURAL DYNAMICS	40	912	2.305	1.8406	5	237	430.972	0						3154
ENGINEERING GEOLOGICAL	SOIL DYNAMICS AND EARTHQUAKE ENGINEERING	36	864	1.215	1.73633	6	273	474.712	0							6802
ENGINEERING GEOLOGICAL	LANDSLIDES	36	1025	2.87	1.89829	7	309	578.032	0								7827
ENGINEERING GEOLOGICAL	COMPUTERS AND GEOTECHNICS	35	891	1.632	1.865	8	344	635.152	0									8718
ENGINEERING GEOLOGICAL	GEOTEXTILES AND GEOMEMBRANES	27	610	3.491	2.04567	9	371	729.409	0										9328
ENGINEERING GEOLOGICAL	BULLETIN OF EARTHQUAKE ENGINEERING	21	524	1.884	2.0295	10	392	768.973	1.96167	9852
MINING MINERAL PROCESSING	JOURNAL OF NUCLEAR MATERIALS	263	6457	1.865	1.865	1	263	490.495	0
MINING MINERAL PROCESSING	INTERNATIONAL JOURNAL OF ROCK MECHANICS AND MINING SCIENCES	69	1537	1.686	1.7755	2	332	606.829	0			7994
MINING MINERAL PROCESSING	MINERALS ENGINEERING	58	1394	1.597	1.716	3	390	699.455	0				9388
MINING MINERAL PROCESSING	JOM	50	1393	1.757	1.72625	4	440	787.305	0					10781
MINING MINERAL PROCESSING	JOURNAL OF APPLIED GEOPHYSICS	32	699	1.5	1.681	5	472	835.305	0						3486
MINING MINERAL PROCESSING	INTERNATIONAL JOURNAL OF MINERAL PROCESSING	13	271	1.31	1.61917	6	485	852.335	0							11751
MINING MINERAL PROCESSING	INTERNATIONAL JOURNAL OF MINERALS METALLURGY AND MATERIALS	5	104	0.791	1.50086	7	490	856.29	0								11855
MINING MINERAL PROCESSING	PHYSICOCHEMICAL PROBLEMS OF MINERAL PROCESSING	2	50	0.926	1.429	8	492	858.142	0									11905
MINING MINERAL PROCESSING	MINERALS	2	35	0.1	1.28133	9	494	858.342	0										11940
MINING MINERAL PROCESSING	INTERNATIONAL JOURNAL OF COAL PREPARATION AND UTILIZATION	2	31	0.56	1.2092	10	496	859.462	1.73279	11971
MEDICAL INFORMATICS	JOURNAL OF THE AMERICAN MEDICAL INFORMATICS ASSOCIATION	87	3658	3.504	3.504	1	87	304.848	0
MEDICAL INFORMATICS	JOURNAL OF MEDICAL INTERNET RESEARCH	80	2992	3.428	3.466	2	167	579.088	0			6650
MEDICAL INFORMATICS	IEEE TRANSACTIONS ON INFORMATION TECHNOLOGY IN BIOMEDICINE	66	2176	2.493	3.14167	3	233	743.626	0				8826
MEDICAL INFORMATICS	STATISTICS IN MEDICINE	57	3499	1.825	2.8125	4	290	847.651	0					12325
MEDICAL INFORMATICS	MEDICAL DECISION MAKING	40	1524	3.24	2.898	5	330	977.251	0						7199
MEDICAL INFORMATICS	JOURNAL OF BIOMEDICAL INFORMATICS	24	1140	2.194	2.78067	6	354	1029.91	0							14989
MEDICAL INFORMATICS	INTERNATIONAL JOURNAL OF MEDICAL INFORMATICS	21	658	2.004	2.66971	7	375	1071.99	0								15647
MEDICAL INFORMATICS	JOURNAL OF MEDICAL SYSTEMS	19	883	2.213	2.61263	8	394	1114.04	0									16530
MEDICAL INFORMATICS	COMPUTER METHODS AND PROGRAMS IN BIOMEDICINE	19	969	1.897	2.53311	9	413	1150.08	0										17499
MEDICAL INFORMATICS	MEDICAL & BIOLOGICAL ENGINEERING & COMPUTING	17	520	1.726	2.4524	10	430	1179.42	2.74284	18019
ART	JOURNAL OF CULTURAL HERITAGE	188	1437	1.568	1.568	1	188	294.784	0
ART	INTERNATIONAL JOURNAL OF DESIGN	49	252	0.732	1.15	2	237	330.652	0			1689
ART	LEONARDO	26	115	0.258	0.852667	3	263	337.36	0				1804
ART	STUDIES IN CONSERVATION	25	124	0.506	0.766	4	288	350.01	0					1928
ART	JOURNAL OF AESTHETICS AND ART CRITICISM	25	116	0.356	0.684	5	313	358.91	0						355
ART	CODESIGN-INTERNATIONAL JOURNAL OF COCREATION IN DESIGN AND THE ARTS	23	120	0.75	0.695	6	336	376.16	0							2164
ART	BRITISH JOURNAL OF AESTHETICS	21	99	0.245	0.630714	7	357	381.305	0								2263
ART	ROCK ART RESEARCH	15	85	0.889	0.663	8	372	394.64	0									2348
ART	INTERNATIONAL JOURNAL OF ART & DESIGN EDUCATION	13	61	0.286	0.621111	9	385	398.358	0										2409
ART	DESIGN JOURNAL	12	53	0.19	0.578	10	397	400.638	1.00916	2462
GERONTOLOGY	JOURNAL OF THE AMERICAN GERIATRICS SOCIETY	162	7294	4.572	4.572	1	162	740.664	0
GERONTOLOGY	JOURNALS OF GERONTOLOGY SERIES A-BIOLOGICAL SCIENCES AND MEDICAL SCIENCES	115	5100	5.416	4.994	2	277	1363.5	0			12394
GERONTOLOGY	AMERICAN JOURNAL OF GERIATRIC PSYCHIATRY	54	2066	4.235	4.741	3	331	1592.19	0				14460
GERONTOLOGY	PSYCHOLOGY AND AGING	45	1966	2.646	4.21725	4	376	1711.26	0					16426
GERONTOLOGY	INTERNATIONAL JOURNAL OF GERIATRIC PSYCHIATRY	28	1039	2.866	3.947	5	404	1791.51	0						5071
GERONTOLOGY	JOURNALS OF GERONTOLOGY SERIES B-PSYCHOLOGICAL SCIENCES AND SOCIAL SCIENCES	26	1131	3.213	3.82467	6	430	1875.05	0							18596
GERONTOLOGY	GERONTOLOGIST	18	642	3.231	3.73986	7	448	1933.21	0								19238
GERONTOLOGY	INTERNATIONAL PSYCHOGERIATRICS	12	462	1.934	3.51413	8	460	1956.42	0									19700
GERONTOLOGY	BMC GERIATRICS	7	263	1.676	3.30989	9	467	1968.15	0										19963
GERONTOLOGY	AGING & MENTAL HEALTH	7	238	1.477	3.1266	10	474	1978.49	4.17402	20201
MATERIALS SCIENCE CHARACTERIZATION TESTING	MATERIALS CHARACTERIZATION	126	2571	1.845	1.845	1	126	232.47	0
MATERIALS SCIENCE CHARACTERIZATION TESTING	POLYMER TESTING	95	1933	2.24	2.0425	2	221	445.27	0			4504
MATERIALS SCIENCE CHARACTERIZATION TESTING	NDT & E INTERNATIONAL	83	1562	2.225	2.10333	3	304	629.945	0				6066
MATERIALS SCIENCE CHARACTERIZATION TESTING	EXPERIMENTAL MECHANICS	54	1316	1.548	1.9645	4	358	713.537	0					7382
MATERIALS SCIENCE CHARACTERIZATION TESTING	ENGINEERING FAILURE ANALYSIS	40	780	1.028	1.7772	5	398	754.657	0						3658
MATERIALS SCIENCE CHARACTERIZATION TESTING	STRAIN	17	336	1.283	1.69483	6	415	776.468	0							8498
MATERIALS SCIENCE CHARACTERIZATION TESTING	POWDER DIFFRACTION	8	213	0.636	1.54357	7	423	781.556	0								8711
MATERIALS SCIENCE CHARACTERIZATION TESTING	NANOSCALE AND MICROSCALE THERMOPHYSICAL ENGINEERING	8	151	1.381	1.52325	8	431	792.604	0									8862
MATERIALS SCIENCE CHARACTERIZATION TESTING	MECHANICS OF ADVANCED MATERIALS AND STRUCTURES	8	193	0.773	1.43989	9	439	798.788	0										9055
MATERIALS SCIENCE CHARACTERIZATION TESTING	JOURNAL OF STRAIN ANALYSIS FOR ENGINEERING DESIGN	7	147	0.909	1.3868	10	446	805.151	1.80527	9202
NEUROIMAGING	NEUROIMAGE	394	35379	6.357	6.357	1	394	2504.66	0
NEUROIMAGING	HUMAN BRAIN MAPPING	62	4720	5.969	6.163	2	456	2874.74	0			40099
NEUROIMAGING	AMERICAN JOURNAL OF NEURORADIOLOGY	25	2138	3.589	5.305	3	481	2964.46	0				42237
NEUROIMAGING	PSYCHIATRY RESEARCH-NEUROIMAGING	8	745	2.424	4.58475	4	489	2983.85	0					42982
NEUROIMAGING	CLINICAL EEG AND NEUROSCIENCE	4	247	2.219	4.1116	5	493	2992.73	0						3130
NEUROIMAGING	NEURORADIOLOGY	3	252	2.485	3.8405	6	496	3000.18	0							43481
NEUROIMAGING	JOURNAL OF NEUROINTERVENTIONAL SURGERY	2	124	2.774	3.68814	7	498	3005.73	0								43605
NEUROIMAGING	BRAIN IMAGING AND BEHAVIOR	2	145	4.598	3.80188	8	500	3014.93	6.02986	44090								43750
GEOLOGY	GEOLOGY	267	10000	4.884	4.884	1	267	1304.03	0
GEOLOGY	ACTA PETROLOGICA SINICA	35	1216	1.455	3.1695	2	302	1354.95	0			11216
GEOLOGY	JOURNAL OF METAMORPHIC GEOLOGY	26	922	4.147	3.49533	3	328	1462.78	0				12138
GEOLOGY	INTERNATIONAL GEOLOGY REVIEW	26	1078	1.708	3.0485	4	354	1507.18	0					13216
GEOLOGY	SEDIMENTARY GEOLOGY	23	738	2.665	2.9718	5	377	1568.48	0						2738
GEOLOGY	SEDIMENTOLOGY	20	613	2.948	2.96783	6	397	1627.44	0							14567
GEOLOGY	JOURNAL OF SEDIMENTARY RESEARCH	15	469	1.786	2.799	7	412	1654.23	0								15036
GEOLOGY	JOURNAL OF GEOLOGY	12	433	2.689	2.78525	8	424	1686.5	0									15469
GEOLOGY	GEOFLUIDS	12	488	2.046	2.70311	9	436	1711.05	0										15957
GEOLOGY	PERMAFROST AND PERIGLACIAL PROCESSES	11	595	2.119	2.6447	10	447	1734.36	3.87999	16552
ARCHAEOLOGY	JOURNAL OF ARCHAEOLOGICAL SCIENCE	280	5865	2.196	2.196	1	280	614.88	0
ARCHAEOLOGY	JOURNAL OF CULTURAL HERITAGE	29	516	1.568	1.882	2	309	660.352	0			6381
ARCHAEOLOGY	ANTIQUITY	28	620	1.717	1.827	3	337	708.428	0				7001
ARCHAEOLOGY	JOURNAL OF ANTHROPOLOGICAL ARCHAEOLOGY	25	477	1.906	1.84675	4	362	756.078	0					7478
ARCHAEOLOGY	ARCHAEOMETRY	16	273	1.519	1.7812	5	378	780.382	0						1370
ARCHAEOLOGY	INTERNATIONAL JOURNAL OF OSTEOARCHAEOLOGY	10	211	1.296	1.70033	6	388	793.342	0							7962
ARCHAEOLOGY	ARCHAEOLOGICAL AND ANTHROPOLOGICAL SCIENCES	10	213	1.878	1.72571	7	398	812.122	0								8175
ARCHAEOLOGY	AMERICAN ANTIQUITY	10	159	1.329	1.67612	8	408	825.412	0									8334
ARCHAEOLOGY	WORLD ARCHAEOLOGY	9	233	0.93	1.59322	9	417	833.782	0										8567
ARCHAEOLOGY	JOURNAL OF ARCHAEOLOGICAL METHOD AND THEORY	9	180	1.878	1.6217	10	426	850.684	1.99691	8747
MINERALOGY	LITHOS	179	6722	4.482	4.482	1	179	802.278	0
MINERALOGY	APPLIED CLAY SCIENCE	84	2885	2.467	3.4745	2	263	1009.51	0			9607
MINERALOGY	CONTRIBUTIONS TO MINERALOGY AND PETROLOGY	66	2549	3.484	3.47767	3	329	1239.45	0				12156
MINERALOGY	ELEMENTS	41	1512	4.463	3.724	4	370	1422.43	0					13668
MINERALOGY	AMERICAN MINERALOGIST	36	2043	1.964	3.372	5	406	1493.14	0						6104
MINERALOGY	JOM	25	929	1.757	3.10283	6	431	1537.06	0							16640
MINERALOGY	MINERALS ENGINEERING	21	712	1.597	2.88771	7	452	1570.6	0								17352
MINERALOGY	MINERALIUM DEPOSITA	18	611	2.561	2.84688	8	470	1616.7	0									17963
MINERALOGY	CANADIAN MINERALOGIST	7	258	1.181	2.66178	9	477	1624.96	0										18221
MINERALOGY	EUROPEAN JOURNAL OF MINERALOGY	6	249	1.483	2.5439	10	483	1633.86	3.38274	18470
HISTORY PHILOSOPHY OF SCIENCE	SOCIAL STUDIES OF SCIENCE	61	1010	2.351	2.351	1	61	143.411	0
HISTORY PHILOSOPHY OF SCIENCE	PUBLIC UNDERSTANDING OF SCIENCE	60	946	1.766	2.0585	2	121	249.371	0			1956
HISTORY PHILOSOPHY OF SCIENCE	SYNTHESE	45	640	0.739	1.61867	3	166	282.626	0				2596
HISTORY PHILOSOPHY OF SCIENCE	AGRICULTURE AND HUMAN VALUES	36	628	1.617	1.61825	4	202	340.838	0					3224
HISTORY PHILOSOPHY OF SCIENCE	BIOLOGY & PHILOSOPHY	32	475	1.19	1.5326	5	234	378.918	0						1743
HISTORY PHILOSOPHY OF SCIENCE	PHILOSOPHY OF SCIENCE	29	442	0.833	1.416	6	263	403.075	0							4141
HISTORY PHILOSOPHY OF SCIENCE	SCIENCE & EDUCATION	22	334	0.634	1.30429	7	285	417.023	0								4475
HISTORY PHILOSOPHY OF SCIENCE	SCIENCE AND ENGINEERING ETHICS	17	248	0.963	1.26162	8	302	433.394	0									4723
HISTORY PHILOSOPHY OF SCIENCE	BRITISH JOURNAL FOR THE PHILOSOPHY OF SCIENCE	16	221	1.281	1.26378	9	318	453.89	0										4944
HISTORY PHILOSOPHY OF SCIENCE	STUDIES IN HISTORY AND PHILOSOPHY OF SCIENCE	15	228	0.54	1.1914	10	333	461.99	1.38736	5172
SOCIAL SCIENCES MATHEMATICAL METHODS	REVIEW OF ECONOMICS AND STATISTICS	75	2364	2.749	2.749	1	75	206.175	0
SOCIAL SCIENCES MATHEMATICAL METHODS	ECONOMETRICA	68	2676	3.889	3.319	2	143	470.627	0			5040
SOCIAL SCIENCES MATHEMATICAL METHODS	JOURNAL OF ECONOMETRICS	54	1879	1.6	2.746	3	197	557.027	0				6919
SOCIAL SCIENCES MATHEMATICAL METHODS	RISK ANALYSIS	52	1690	2.502	2.685	4	249	687.131	0					8609
SOCIAL SCIENCES MATHEMATICAL METHODS	JOURNAL OF APPLIED ECONOMETRICS	24	816	1.673	2.4826	5	273	727.283	0						4385
SOCIAL SCIENCES MATHEMATICAL METHODS	JOURNAL OF BUSINESS & ECONOMIC STATISTICS	23	864	2.241	2.44233	6	296	778.826	0							10289
SOCIAL SCIENCES MATHEMATICAL METHODS	JOURNAL OF MATHEMATICAL PSYCHOLOGY	18	588	2.609	2.46614	7	314	825.788	0								10877
SOCIAL SCIENCES MATHEMATICAL METHODS	STRUCTURAL EQUATION MODELING-A MULTIDISCIPLINARY JOURNAL	16	553	4.176	2.67988	8	330	892.604	0									11430
SOCIAL SCIENCES MATHEMATICAL METHODS	MULTIVARIATE BEHAVIORAL RESEARCH	16	1095	2.477	2.65733	9	346	932.236	0										12525
SOCIAL SCIENCES MATHEMATICAL METHODS	JOURNAL OF THE ROYAL STATISTICAL SOCIETY SERIES A-STATISTICS IN SOCIETY	15	396	1.643	2.5559	10	361	956.881	2.65064	12921
AREA STUDIES	JOURNAL OF CONTEMPORARY CHINA	45	569	1.085	1.085	1	45	48.825	0
AREA STUDIES	EURASIAN GEOGRAPHY AND ECONOMICS	37	502	0.623	0.854	2	82	71.876	0			1071
AREA STUDIES	CHINA QUARTERLY	31	387	0.952	0.886667	3	113	101.388	0				1458
AREA STUDIES	AFRICAN AFFAIRS	31	427	1.945	1.15125	4	144	161.683	0					1885
AREA STUDIES	IDS BULLETIN-INSTITUTE OF DEVELOPMENT STUDIES	21	307	0.53	1.027	5	165	172.813	0						1121
AREA STUDIES	EUROPE-ASIA STUDIES	20	226	0.523	0.943	6	185	183.273	0							2418
AREA STUDIES	PACIFIC REVIEW	18	206	0.527	0.883571	7	203	192.759	0								2624
AREA STUDIES	ECONOMIC DEVELOPMENT AND CULTURAL CHANGE	17	235	1.321	0.93825	8	220	215.216	0									2859
AREA STUDIES	REVIEW OF AFRICAN POLITICAL ECONOMY	15	264	0.762	0.918667	9	235	226.646	0										3123
AREA STUDIES	LATIN AMERICAN PERSPECTIVES	15	204	0.404	0.8672	10	250	232.706	0.930824	3327
FAMILY STUDIES	JOURNAL OF FAMILY PSYCHOLOGY	59	1389	1.713	1.713	1	59	101.067	0
FAMILY STUDIES	CHILD ABUSE & NEGLECT	54	1609	2.574	2.1435	2	113	240.063	0			2998
FAMILY STUDIES	JOURNAL OF MARRIAGE AND FAMILY	51	2003	1.77	2.019	3	164	330.333	0				5001
FAMILY STUDIES	JOURNAL OF RESEARCH ON ADOLESCENCE	40	1204	1.915	1.993	4	204	406.933	0					6205
FAMILY STUDIES	CHILDREN AND YOUTH SERVICES REVIEW	40	892	1.105	1.8154	5	244	451.133	0						4099
FAMILY STUDIES	JOURNAL OF INTERPERSONAL VIOLENCE	37	890	1.21	1.7145	6	281	495.903	0							7987
FAMILY STUDIES	CHILD MALTREATMENT	21	664	2.373	1.80857	7	302	545.736	0								8651
FAMILY STUDIES	FUTURE OF CHILDREN	19	655	2.5	1.895	8	321	593.236	0									9306
FAMILY STUDIES	CULTURE HEALTH & SEXUALITY	19	435	1.784	1.88267	9	340	627.132	0										9741
FAMILY STUDIES	FAMILY PROCESS	18	356	3	1.9944	10	358	681.132	1.9026	10097
AUDIOLOGY SPEECH LANGUAGE PATHOLOGY	JOURNAL OF THE ACOUSTICAL SOCIETY OF AMERICA	154	3898	1.503	1.503	1	154	231.462	0
AUDIOLOGY SPEECH LANGUAGE PATHOLOGY	HEARING RESEARCH	76	2226	2.968	2.2355	2	230	457.03	0			6124
AUDIOLOGY SPEECH LANGUAGE PATHOLOGY	BRAIN AND LANGUAGE	64	1918	3.215	2.562	3	294	662.79	0				8042
AUDIOLOGY SPEECH LANGUAGE PATHOLOGY	EAR AND HEARING	48	1453	2.842	2.632	4	342	799.206	0					9495
AUDIOLOGY SPEECH LANGUAGE PATHOLOGY	JOURNAL OF SPEECH LANGUAGE AND HEARING RESEARCH	44	1145	2.07	2.5196	5	386	890.286	0						4516
AUDIOLOGY SPEECH LANGUAGE PATHOLOGY	INTERNATIONAL JOURNAL OF AUDIOLOGY	29	763	1.844	2.407	6	415	943.762	0							11403
AUDIOLOGY SPEECH LANGUAGE PATHOLOGY	JOURNAL OF THE AMERICAN ACADEMY OF AUDIOLOGY	14	348	1.583	2.28929	7	429	965.924	0								11751
AUDIOLOGY SPEECH LANGUAGE PATHOLOGY	AUDIOLOGY AND NEURO-OTOLOGY	12	333	1.705	2.21625	8	441	986.384	0									12084
AUDIOLOGY SPEECH LANGUAGE PATHOLOGY	AMERICAN JOURNAL OF SPEECH-LANGUAGE PATHOLOGY	12	393	1.594	2.14711	9	453	1005.51	0										12477
AUDIOLOGY SPEECH LANGUAGE PATHOLOGY	NOISE & HEALTH	10	261	1.477	2.0801	10	463	1020.28	2.20363	12738
CELL TISSUE ENGINEERING	CELL STEM CELL	233	27643	22.268	22.268	1	233	5188.44	0
CELL TISSUE ENGINEERING	STEM CELLS	89	8166	6.523	14.3955	2	322	5768.99	0			35809
CELL TISSUE ENGINEERING	TISSUE ENGINEERING PART A	45	3116	3.883	10.8913	3	367	5943.73	0				38925
CELL TISSUE ENGINEERING	STEM CELLS AND DEVELOPMENT	27	1772	3.727	9.10025	4	394	6044.35	0					40697
CELL TISSUE ENGINEERING	TISSUE ENGINEERING PART B-REVIEWS	25	1818	6.766	8.6334	5	419	6213.5	0						6706
CELL TISSUE ENGINEERING	EUROPEAN CELLS & MATERIALS	15	1051	4.886	8.00883	6	434	6286.79	0							43566
CELL TISSUE ENGINEERING	STEM CELL REVIEWS AND REPORTS	13	997	2.768	7.26014	7	447	6322.78	0								44563
CELL TISSUE ENGINEERING	CYTOTHERAPY	12	888	3.293	6.76425	8	459	6362.29	0									45451
CELL TISSUE ENGINEERING	STEM CELL RESEARCH	10	934	3.693	6.423	9	469	6399.22	0										46385
CELL TISSUE ENGINEERING	CELL TRANSPLANTATION	10	688	3.127	6.0934	10	479	6430.49	13.4248	47073
LITERARY REVIEWS	SOUTH ATLANTIC QUARTERLY	128	363	0.51	0.51	1	128	65.28	0
LITERARY REVIEWS	ESPRIT	40	32	0.015	0.2625	2	168	65.88	0			395
LITERARY REVIEWS	CRITICAL QUARTERLY	31	29	0.056	0.193667	3	199	67.616	0				424
LITERARY REVIEWS	RARITAN-A QUARTERLY REVIEW	24	21	0.029	0.1525	4	223	68.312	0					445
LITERARY REVIEWS	VOIX & IMAGES	21	8	0	0.122	5	244	68.312	0						58
LITERARY REVIEWS	MEANJIN	17	7	0	0.101667	6	261	68.312	0							460
LITERARY REVIEWS	MASSACHUSETTS REVIEW	17	3	0	0.0871429	7	278	68.312	0								463
LITERARY REVIEWS	OVERLAND	16	7	0.032	0.08025	8	294	68.824	0									470
LITERARY REVIEWS	HUDSON REVIEW	14	2	0	0.0713333	9	308	68.824	0										472
LITERARY REVIEWS	CUADERNOS HISPANOAMERICANOS	14	6	0.01	0.0652	10	322	68.964	0.214174	478
MATERIALS SCIENCE TEXTILES	DYES AND PIGMENTS	255	6707	3.966	3.966	1	255	1011.33	0
MATERIALS SCIENCE TEXTILES	CELLULOSE	168	5037	3.573	3.7695	2	423	1611.59	0			11744
MATERIALS SCIENCE TEXTILES	TEXTILE RESEARCH JOURNAL	35	833	1.599	3.046	3	458	1667.56	0				12577
MATERIALS SCIENCE TEXTILES	FIBERS AND POLYMERS	17	354	0.881	2.50475	4	475	1682.54	0					12931
MATERIALS SCIENCE TEXTILES	JOURNAL OF ENGINEERED FIBERS AND FABRICS	5	142	0.986	2.201	5	480	1687.47	0						1329
MATERIALS SCIENCE TEXTILES	FIBRES & TEXTILES IN EASTERN EUROPE	5	93	0.667	1.94533	6	485	1690.8	0							13166
MATERIALS SCIENCE TEXTILES	WOOD AND FIBER SCIENCE	4	78	0.773	1.77786	7	489	1693.89	0								13244
MATERIALS SCIENCE TEXTILES	JOURNAL OF INDUSTRIAL TEXTILES	4	111	1.349	1.72425	8	493	1699.29	0									13355
MATERIALS SCIENCE TEXTILES	JOURNAL OF THE TEXTILE INSTITUTE	3	103	0.722	1.61289	9	496	1701.46	0										13458
MATERIALS SCIENCE TEXTILES	COLORATION TECHNOLOGY	3	66	1.262	1.5778	10	499	1705.24	3.41732	13524
PSYCHOLOGY EDUCATIONAL	CHILD DEVELOPMENT	127	6277	4.061	4.061	1	127	515.747	0
PSYCHOLOGY EDUCATIONAL	JOURNAL OF EDUCATIONAL PSYCHOLOGY	66	2551	3.518	3.7895	2	193	747.935	0			8828
PSYCHOLOGY EDUCATIONAL	LEARNING AND INSTRUCTION	50	1797	3.585	3.72133	3	243	927.185	0				10625
PSYCHOLOGY EDUCATIONAL	JOURNAL OF COUNSELING PSYCHOLOGY	23	1079	2.475	3.40975	4	266	984.11	0					11704
PSYCHOLOGY EDUCATIONAL	EDUCATIONAL PSYCHOLOGIST	21	1008	3.611	3.45	5	287	1059.94	0						3884
PSYCHOLOGY EDUCATIONAL	LEARNING AND INDIVIDUAL DIFFERENCES	20	725	1.621	3.14517	6	307	1092.36	0							13437
PSYCHOLOGY EDUCATIONAL	CONTEMPORARY EDUCATIONAL PSYCHOLOGY	18	689	1.929	2.97143	7	325	1127.08	0								14126
PSYCHOLOGY EDUCATIONAL	JOURNAL OF SCHOOL PSYCHOLOGY	17	786	2.262	2.88275	8	342	1165.54	0									14912
PSYCHOLOGY EDUCATIONAL	JOURNAL OF THE LEARNING SCIENCES	13	463	2.312	2.81933	9	355	1195.59	0										15375
PSYCHOLOGY EDUCATIONAL	BRITISH JOURNAL OF EDUCATIONAL PSYCHOLOGY	12	389	2	2.7374	10	367	1219.59	3.32314	15764
SOCIAL WORK	CHILD ABUSE & NEGLECT	84	2043	2.574	2.574	1	84	216.216	0
SOCIAL WORK	CHILDREN AND YOUTH SERVICES REVIEW	77	1415	1.105	1.8395	2	161	301.301	0			3458
SOCIAL WORK	AMERICAN JOURNAL OF COMMUNITY PSYCHOLOGY	54	1139	2.145	1.94133	3	215	417.131	0				4597
SOCIAL WORK	BRITISH JOURNAL OF SOCIAL WORK	34	680	1.335	1.78975	4	249	462.521	0					5277
SOCIAL WORK	CHILD MALTREATMENT	32	817	2.373	1.9064	5	281	538.457	0						2636
SOCIAL WORK	HEALTH & SOCIAL CARE IN THE COMMUNITY	21	341	1.369	1.81683	6	302	567.206	0							6435
SOCIAL WORK	JOURNAL OF SOCIAL POLICY	19	351	0.865	1.68086	7	321	583.641	0								6786
SOCIAL WORK	AMERICAN JOURNAL OF ORTHOPSYCHIATRY	18	439	1.364	1.64125	8	339	608.193	0									7225
SOCIAL WORK	JOURNAL OF COMMUNITY PSYCHOLOGY	17	331	0.667	1.533	9	356	619.532	0										7556
SOCIAL WORK	SOCIAL POLICY & ADMINISTRATION	15	294	0.854	1.4651	10	371	632.342	1.70443	7850
LIMNOLOGY	WATER RESOURCES RESEARCH	247	9820	3.549	3.549	1	247	876.603	0
LIMNOLOGY	LIMNOLOGY AND OCEANOGRAPHY	127	4825	3.794	3.6715	2	374	1358.44	0			14645
LIMNOLOGY	MARINE AND FRESHWATER RESEARCH	30	1123	1.474	2.939	3	404	1402.66	0				15768
LIMNOLOGY	JOURNAL OF GREAT LAKES RESEARCH	29	972	1.748	2.64125	4	433	1453.35	0					16740
LIMNOLOGY	LIMNOLOGY AND OCEANOGRAPHY-METHODS	18	693	2.254	2.5638	5	451	1493.93	0						2788
LIMNOLOGY	AQUATIC SCIENCES	17	674	2.706	2.5875	6	468	1539.93	0							18107
[truncated: 344 more rows]
